# Supplementary material for: Application of text mining to develop AOP-based mucus hypersecretion genesets and confirmation with in vitro and clinical samples
Source: Sci Rep. 2021 Mar 17;11:6091. doi: 10.1038/s41598-021-85345-9 (PMC7969622; doi:10.1038/s41598-021-85345-9)
Supplement: Supplementary file 1 — Supplementary Information 1. [file 41598_2021_85345_MOESM1_ESM.xlsx]

## Sheet: Supp Table S1
		Supplementary Table S1: Initial manual search of seed genes for each key events. The table list the genes, corresponding key events, search terms and search source.
Title	link	Genes	Drugs/Chemical/Environment Agents	Key events	PMID	Source	Search term
Apoptosis and the Airway Epithelium	https://www.hindawi.com/journals/ja/2011/948406/	CASP3, CASP6, CASP7, CASP8, XIAP, BIRC2, BIRC3	NA	2	22203854	https://aopwiki.org/events	Decrease, Apoptosis of ciliated epithelial cells
The role of p21 Waf1/Cip1 in large airway epithelium in smokers with and without COPD	http://www.sciencedirect.com/science/article/pii/S0925443913001464	CDKN1A	NA	2	23639631	pubmed	Apoptosis and the Airway Epithelium
Death and decoy receptors and p53-mediated apoptosis.	https://www.ncbi.nlm.nih.gov/pubmed/10942251	TNFRSF10C, TNFRSF10D, TNFRSF6B	NA	2	10942251	https://aopwiki.org/events	Decrease, Apoptosis of ciliated epithelial cells
Activation of the Epidermal Growth Factor Receptor by Respiratory Syncytial Virus Results in Increased Inflammation and Delayed Apoptosis	http://www.jbc.org/content/280/3/2147.full	MAPK1, BCL2L11, BCL2L1	NA	2	15542601	https://aopwiki.org/events	Decrease, Apoptosis of ciliated epithelial cells
Blocking airway mucous cell metaplasia by inhibiting EGFR antiapoptosis and IL-13 transdifferentiation signals	https://www.jci.org/articles/view/25167#sd	PI3K, PTEN, PDK2, AKT1, EGFR	NA	2	16453019	https://aopwiki.org/events	Decrease, Apoptosis of ciliated epithelial cells
Anti-apoptotic proteins and catalase-dependent apoptosis resistance in nickel chloride-transformed human lung epithelial cells	https://www.spandidos-publications.com/ijo/43/3/936?text=fulltext	BCL2, BCL2L1, CAT	NA	2	23828460	https://www.spandidos-publications.com/ijo/43/3/936?text=fulltext	Decrease, Apoptosis of ciliated epithelial cells
PMA Induces the MUC5AC Respiratory Mucin in Human Bronchial Epithelial Cells, via PKC, EGF/TGF-α, Ras/Raf, MEK, ERK and Sp1-dependent Mechanisms	http://www.sciencedirect.com/science/article/pii/S0022283604012173	MUC5AC, PRKCD, PRKCQ, Ras-Raf-MEK/ERK, Sp1	phorbol 12-myristate 13-acetate	4	15533438	https://www.spandidos-publications.com/ijo/43/3/936?text=fulltext	Hypersecretion, Mucus
A synonymous single nucleotide polymorphism in DeltaF508 CFTR alters the secondary structure of the mRNA and the expression of the mutant protein.	http://www.jbc.org/content/285/37/28741.full	F508del CFTR - class II mutation (premature protein degradation)	NA	4	20628052	wikipedia	CFTR
CFTR Modulators for the Treatment of Cystic Fibrosis	https://www.ptcommunity.com/system/files/pdf/PTJ3907500.pdf	F508del CFTR - class II mutation (premature protein degradation)	NA	4	25083129	wikipedia	CFTR
CFTR Modulators for the Treatment of Cystic Fibrosis	https://www.ptcommunity.com/system/files/pdf/PTJ3907500.pdf	G542X CFTR - class I mutation (nonsense mutation)	NA	4	25083129	wikipedia	CFTR
CFTR Modulators for the Treatment of Cystic Fibrosis	https://www.ptcommunity.com/system/files/pdf/PTJ3907500.pdf	G551D CFTR – class III mutation (no ATP activation)	NA	4	25083129	wikipedia	CFTR
CFTR Modulators for the Treatment of Cystic Fibrosis	https://www.ptcommunity.com/system/files/pdf/PTJ3907500.pdf	R334W CFTR – class IV mutation (transport reduced)	NA	4	25083129	wikipedia	CFTR
CFTR Modulators for the Treatment of Cystic Fibrosis	https://www.ptcommunity.com/system/files/pdf/PTJ3907500.pdf	R117H CFTR – class V mutation (promoter or splicing abnormalities)	NA	4	25083129	wikipedia	CFTR
CFTR Modulators for the Treatment of Cystic Fibrosis	https://www.ptcommunity.com/system/files/pdf/PTJ3907500.pdf	1811+1.6kbA>G CFTR – class VI mutation (accelerated turnover)	NA	4	25083129	wikipedia	CFTR
Effect of L-ascorbate on Chloride Transport in Freshly Excised Sinonasal Epithelia	https://www.ncbi.nlm.nih.gov/pmc/articles/PMC3196350/	NA	L-ascorbate (vitamin C)	4	19490804	pubmed	acquired CFTR dysfunction
Acquired Cystic Fibrosis Transmembrane Conductance Regulator Deficiency	https://www.ncbi.nlm.nih.gov/pubmed/27466849	NA	hypoxia	4	27466849	pubmed	acquired CFTR dysfunction
Airway Surface Dehydration in Cystic Fibrosis: Pathogenesis and Therapy	https://www.ncbi.nlm.nih.gov/pubmed/17217330	NA	dehydration	4	17217330	pubmed	acquired CFTR dysfunction
p38 MAPK and MMP-9 cooperatively regulate mucus overproduction in mice exposed to acrolein fog	http://www.sciencedirect.com/science/article/pii/S1567576909002185	MAPK14, MMP9, MUC5AC	acrolein	4	19631294	https://www.spandidos-publications.com/ijo/43/3/936?text=fulltext	Hypersecretion, Mucus
A MARCKS-related peptide blocks mucus hypersecretion in a mouse model of asthma	https://www.ncbi.nlm.nih.gov/pubmed/14716307	MARCKS	NA	4	14716307	https://www.spandidos-publications.com/ijo/43/3/936?text=fulltext	Hypersecretion, Mucus
Interleukin-13 Induces Proliferation of Human Airway Epithelial Cells In Vitro via a Mechanism Mediated by Transforming Growth Factor-alha	https://www.ncbi.nlm.nih.gov/pubmed/11726400	IL13, TFGA	NA	3	11726400	https://aopwiki.org/events/921	increased proliferation epithelial cells
FOXJ1 prevents cilia growth inhibition by cigarette smoke in human airway epithelium in vitro	https://www.ncbi.nlm.nih.gov/pubmed/24828273	FOXJ1	NA	5	24828273
Ulk4 Is Essential for Ciliogenesis and CSF Flow	https://www.ncbi.nlm.nih.gov/pubmed/27445138	ULK4	NA	5	27445138	pubmed	impaired ciliogenesis human
RFX3 modulation of FOXJ1 regulation of cilia genes in the human airway epithelium	https://www.ncbi.nlm.nih.gov/pubmed/23822649	RFX3	NA	5	23822649
Switching on cilia: transcriptional networks regulating ciliogenesis	http://dev.biologists.org/content/141/7/1427	RFX2, RFX3, IFT122, IFT172, WDPCP, TTC25, Dync2li1, Dnah9, Dnah11	NA	5	24644260
Effects of paramyxoviral infection on airway epithelial cell Foxj1 expression, ciliogenesis, and mucociliary function	https://www.ncbi.nlm.nih.gov/pubmed/11733356	FOXJ1, SCGB1A1	Respiratory Paramyxoviral Infection	5	11733356	pubmed	impaired ciliogenesis human
Chibby promotes ciliary vesicle formation and basal body docking during airway cell differentiation	https://www.ncbi.nlm.nih.gov/pubmed/25313408	CBY1	NA	5	25313408	pubmed	impaired ciliogenesis human
Mutations in CSPP1, encoding a core centrosomal protein, cause a range of ciliopathy phenotypes in humans	https://www.ncbi.nlm.nih.gov/pubmed/24360803	CSPP1	NA	5	24360803	pubmed	impaired ciliogenesis human
Transcriptional activation of the proto-oncogene c-jun by asbestos and H2O2 is directly related to increased proliferation and transformation of tracheal epithelial cells	https://www.ncbi.nlm.nih.gov/pubmed/7796393	JUN, AP1	Asbestos, H2O2	3	7796393	pubmed	((increased[Title]) AND proliferation[Title]) AND epithelial[Title]
PKCδ/midkine pathway drives hypoxia-induced proliferation and differentiation of human lung epithelial cells	https://www.ncbi.nlm.nih.gov/pubmed/22954400	PRKCD, MDK	hypoxia	3	24500281	pubmed	((proliferation[Title]) AND epithelial[Title]) AND human[Title]
Mesenchymal Stem Cell Conditioned Medium Promotes Proliferation and Migration of Alveolar Epithelial Cells under Septic Conditions In Vitro via the JNK-P38 Signaling Pathway	https://www.ncbi.nlm.nih.gov/pubmed/26584283	JNK, P38	Mesenchymal Stem Cell Conditioned Medium	3	26584283	pubmed	(((proliferation[Title/Abstract]) AND epithelial[Title/Abstract]) AND respiratory[Title/Abstract]) AND human[Title/Abstract]
Increased mucociliary differentiation of human respiratory epithelial cells on hyaluronan-derivative membranes	https://www.ncbi.nlm.nih.gov/pubmed/19716445	NA	hyaluronan-derivative membranes	3	19716445	pubmed	(((proliferation[Title/Abstract]) AND epithelial[Title/Abstract]) AND respiratory[Title/Abstract]) AND human[Title/Abstract]
Leptin enhances ICAM-1 expression, induces migration and cytokine synthesis, and prolongs survival of human airway epithelial cells	https://www.ncbi.nlm.nih.gov/pubmed/26276826	LEP	NA	3	26276826	pubmed	(((proliferation[Title/Abstract]) AND epithelial[Title/Abstract]) AND respiratory[Title/Abstract]) AND human[Title/Abstract]
Interleukin-13 interferes with CFTR and AQP5 expression and localization during human airway epithelial cell differentiation	https://www.ncbi.nlm.nih.gov/pubmed/17553491	IL13	NA	4	17553491	pubmed	(((proliferation[Title/Abstract]) AND epithelial[Title/Abstract]) AND respiratory[Title/Abstract]) AND human[Title/Abstract]
Tumor-derived hydrogen sulfide, produced by cystathionine-β-synthase, stimulates bioenergetics, cell proliferation, and angiogenesis in colon cancer	https://www.ncbi.nlm.nih.gov/pubmed/23836652	CBS	H2S	3	23836652	pubmed	(((proliferation[Title/Abstract]) AND epithelial[Title/Abstract]) AND respiratory[Title/Abstract]) AND human[Title/Abstract]
Nickel induces intracellular calcium mobilization and pathophysiological responses in human cultured airway epithelial cells.	https://www.ncbi.nlm.nih.gov/pubmed/19781536	CASR	Nickel	3	19781536	pubmed	(((proliferation[Title/Abstract]) AND epithelial[Title/Abstract]) AND respiratory[Title/Abstract]) AND human[Title/Abstract]
Molecular targets of chloropicrin in human airway epithelial cells	https://www.ncbi.nlm.nih.gov/pubmed/28476498	NA	Chloropicrin	3	28476498	pubmed	(((proliferation[Title/Abstract]) AND epithelial[Title/Abstract]) AND respiratory[Title/Abstract]) AND human[Title/Abstract]
Wnt Signaling in Chronic Rhinosinusitis with Nasal Polyps.	https://www.ncbi.nlm.nih.gov/pubmed/28059551	WNT3A	NA	5	28059551	pubmed	(((proliferation[Title/Abstract]) AND epithelial[Title/Abstract]) AND respiratory[Title/Abstract]) AND human[Title/Abstract]
Different forms of adiponectin reduce the apoptotic and damaging effect of cigarette smoke extract on human bronchial epithelial cells	https://www.ncbi.nlm.nih.gov/pubmed/28105143	ADIPOQ	NA	2	28105143	pubmed	(((proliferation[Title/Abstract]) AND epithelial[Title/Abstract]) AND respiratory[Title/Abstract]) AND human[Title/Abstract]
Lipoxin A4 promotes lung epithelial repair whilst inhibiting fibroblast proliferation	https://www.ncbi.nlm.nih.gov/pubmed/27957484	FPR2	Lipoxin A4	2	27957484	pubmed	(((proliferation[Title/Abstract]) AND epithelial[Title/Abstract]) AND respiratory[Title/Abstract]) AND human[Title/Abstract]
Lipoxin A4 promotes lung epithelial repair whilst inhibiting fibroblast proliferation	https://www.ncbi.nlm.nih.gov/pubmed/27957484	FPR2	Lipoxin A4	3	27957484	pubmed	(((proliferation[Title/Abstract]) AND epithelial[Title/Abstract]) AND respiratory[Title/Abstract]) AND human[Title/Abstract]
Persistent effects of Libby amphibole and amosite asbestos following subchronic inhalation in rats	https://www.ncbi.nlm.nih.gov/pubmed/27083413	NA	Libby amphibole (LA) asbestos	3	27083413	pubmed	(((proliferation[Title/Abstract]) AND epithelial[Title/Abstract]) AND respiratory[Title/Abstract]) AND human[Title/Abstract]
Expression of Carcinoembryonic Cell Adhesion Molecule 6 and Alveolar Epithelial Cell Markers in Lungs of Human Infants with Chronic Lung Disease	https://www.ncbi.nlm.nih.gov/pubmed/26374831	CEACAM6	NA	3	26374831	pubmed	(((proliferation[Title/Abstract]) AND epithelial[Title/Abstract]) AND respiratory[Title/Abstract]) AND human[Title/Abstract]
Foxm1 transcription factor is required for the initiation of lung tumorigenesis by oncogenic Kras(G12D.)	https://www.ncbi.nlm.nih.gov/pubmed/24213573	FOX1M	NA	3	24213573	pubmed	(((proliferation[Title/Abstract]) AND epithelial[Title/Abstract]) AND respiratory[Title/Abstract]) AND human[Title/Abstract]
Lung fibroblasts accelerate wound closure in human alveolar epithelial cells through hepatocyte growth factor/c-Met signaling	https://www.ncbi.nlm.nih.gov/pubmed/24748602	HGF	NA	3	24748602	pubmed	(((proliferation[Title/Abstract]) AND epithelial[Title/Abstract]) AND respiratory[Title/Abstract]) AND human[Title/Abstract]
Genome-wide protein QTL mapping identifies human plasma kallikrein as a post-translational regulator of serum uPAR levels	http://www.fasebj.org/content/28/2/923.long	KLKB1	soluble cleaved urokinase plasminogen activator receptor (scuPAR)	3	24249636	pubmed	(((proliferation[Title/Abstract]) AND epithelial[Title/Abstract]) AND respiratory[Title/Abstract]) AND human[Title/Abstract]
Increased expression of IL-19 in the epithelium of patients with chronic rhinosinusitis and nasal polyps	https://www.ncbi.nlm.nih.gov/pubmed/22583192	IL19	NA	3	22583192	pubmed	(((proliferation[Title/Abstract]) AND epithelial[Title/Abstract]) AND respiratory[Title/Abstract]) AND human[Title/Abstract]
A novel anti-apoptotic role for apolipoprotein L2 in IFN-γ-induced cytotoxicity in human bronchial epithelial cells	https://www.ncbi.nlm.nih.gov/pubmed/20665705	APOL2	NA	2	20665705	pubmed	(((proliferation[Title/Abstract]) AND epithelial[Title/Abstract]) AND respiratory[Title/Abstract]) AND human[Title/Abstract]
VEGF in the lung: a role for novel isoforms	https://www.ncbi.nlm.nih.gov/pubmed/20228180	VEGFA	NA	3	20228180	pubmed	(((proliferation[Title/Abstract]) AND epithelial[Title/Abstract]) AND respiratory[Title/Abstract]) AND human[Title/Abstract]
Dietary polyphenols affect MUC5AC expression and ciliary movement in respiratory cells and nasal mucosa	https://www.ncbi.nlm.nih.gov/pubmed/20338103	NA	Curcumin	5	20338103	pubmed	(((proliferation[Title/Abstract]) AND epithelial[Title/Abstract]) AND respiratory[Title/Abstract]) AND human[Title/Abstract]
Lung inflammation, injury, and proliferative response after repetitive particulate hexavalent chromium exposure	https://www.ncbi.nlm.nih.gov/pubmed/20049209	AKT1	Chromium	3	20049209	pubmed	(((proliferation[Title/Abstract]) AND epithelial[Title/Abstract]) AND respiratory[Title/Abstract]) AND human[Title/Abstract]
Tissue remodeling induced by hypersecreted epidermal growth factor and amphiregulin in the airway after an acute asthma attack	https://www.ncbi.nlm.nih.gov/pubmed/19895983	EGF, AREG	NA	3	19895983	pubmed	(((proliferation[Title/Abstract]) AND epithelial[Title/Abstract]) AND respiratory[Title/Abstract]) AND human[Title/Abstract]
Role of CREB in vasoactive intestinal peptide-mediated wound healing in human bronchial epithelial cells	https://www.ncbi.nlm.nih.gov/pubmed/19136032	VIP, CREB, PRKACA,	NA	3	19136032	pubmed	(((proliferation[Title/Abstract]) AND epithelial[Title/Abstract]) AND respiratory[Title/Abstract]) AND human[Title/Abstract]
Cathelicidin LL-37: LPS-neutralizing, pleiotropic peptide	https://www.ncbi.nlm.nih.gov/pubmed/17655171	CAMP	NA	3	17655171	pubmed	(((proliferation[Title/Abstract]) AND epithelial[Title/Abstract]) AND respiratory[Title/Abstract]) AND human[Title/Abstract]
Conditional expression of fibroblast growth factor-7 in the developing and mature lung.	https://www.ncbi.nlm.nih.gov/pubmed/10766812	FGF7	NA	3	10766812	pubmed	(((proliferation[Title/Abstract]) AND epithelial[Title/Abstract]) AND respiratory[Title/Abstract]) AND human[Title/Abstract]
Lipoxin A(4) regulates bronchial epithelial cell responses to acid injury.	https://www.ncbi.nlm.nih.gov/pubmed/16565483	FPR2	Gastric acid	3	16565483	pubmed	(((proliferation[Title/Abstract]) AND epithelial[Title/Abstract]) AND respiratory[Title/Abstract]) AND human[Title/Abstract]
IL-13 alters mucociliary differentiation and ciliary beating of human respiratory epithelial cells.	https://www.ncbi.nlm.nih.gov/pubmed/11748265	IL13	NA	5	11748265	pubmed	(((proliferation[Title/Abstract]) AND epithelial[Title/Abstract]) AND respiratory[Title/Abstract]) AND human[Title/Abstract]
Chlamydia pneumoniae activates epithelial cell proliferation via NF-kappaB and the glucocorticoid receptor	https://www.ncbi.nlm.nih.gov/pubmed/14500503	NFKB1, NR3C1	Chlamydia pneumoniae	3	14500503	pubmed	(((proliferation[Title/Abstract]) AND epithelial[Title/Abstract]) AND respiratory[Title/Abstract]) AND human[Title/Abstract]
Vascular endothelial growth factor promotes physical wound repair and is anti-apoptotic in primary distal lung epithelial and A549 cells	https://www.ncbi.nlm.nih.gov/pubmed/17855831	VEGFA	NA	2	17855831	pubmed	(((proliferation[Title/Abstract]) AND epithelial[Title/Abstract]) AND respiratory[Title/Abstract]) AND human[Title/Abstract]
Vascular endothelial growth factor promotes physical wound repair and is anti-apoptotic in primary distal lung epithelial and A549 cells	https://www.ncbi.nlm.nih.gov/pubmed/17855831	VEGFA	NA	3	17855831	pubmed	(((proliferation[Title/Abstract]) AND epithelial[Title/Abstract]) AND respiratory[Title/Abstract]) AND human[Title/Abstract]
In vivo localization of the insulin-like growth factors I and II (IGF I and IGF II) gene expression during human lung development	https://www.ncbi.nlm.nih.gov/pubmed/7577444	IGF1, IGF2	NA	3	7577444	pubmed	(((proliferation[Title/Abstract]) AND epithelial[Title/Abstract]) AND respiratory[Title/Abstract]) AND human[Title/Abstract]
Reactive oxidant and p42/44 MAP kinase signaling is necessary for mechanical strain-induced proliferation in pulmonary epithelial cells	https://www.ncbi.nlm.nih.gov/pubmed/15890751	MAPK1	ROS, mechanical strain	3	15890751	pubmed	(((proliferation[Title/Abstract]) AND epithelial[Title/Abstract]) AND respiratory[Title/Abstract]) AND human[Title/Abstract]
Long-term cultures of polarized airway epithelial cells from patients with cystic fibrosis	https://www.ncbi.nlm.nih.gov/pubmed/16179582	NA	fibroblast feeder layers	3	16179582	pubmed	(((proliferation[Title/Abstract]) AND epithelial[Title/Abstract]) AND respiratory[Title/Abstract]) AND human[Title/Abstract]
Expression of cyclin D1 in epithelial tissues of transgenic mice results in epidermal hyperproliferation and severe thymic hyperplasia	https://www.ncbi.nlm.nih.gov/pubmed/8755527	CCND1	NA	3	8755527	pubmed	(((proliferation[Title/Abstract]) AND epithelial[Title/Abstract]) AND respiratory[Title/Abstract]) AND human[Title/Abstract]
Diesel Exhaust Particles Increase NF-kappaB DNA Binding Activity and c-FOS Proto-oncogene Expression in Human Bronchial Epithelial Cells	https://www.ncbi.nlm.nih.gov/pubmed/20654555	FOS	polyaromatic hydrocarbons and carbon black particles	3	20654555	pubmed	(((proliferation[Title/Abstract]) AND epithelial[Title/Abstract]) AND respiratory[Title/Abstract]) AND human[Title/Abstract]
Visualization of labile zinc and its role in apoptosis of primary airway epithelial cells and cell lines.	https://www.ncbi.nlm.nih.gov/pubmed/11076807	NA	Zinc	2	11076807	pubmed	(((proliferation[Title/Abstract]) AND epithelial[Title/Abstract]) AND respiratory[Title/Abstract]) AND human[Title/Abstract]
Fas and Fas ligand expression in cystic fibrosis airway epithelium	https://www.ncbi.nlm.nih.gov/pubmed/10567629	FAS, FASLG	NA	2	10567629	pubmed	(((proliferation[Title/Abstract]) AND epithelial[Title/Abstract]) AND respiratory[Title/Abstract]) AND human[Title/Abstract]
The differentiated airway epithelium infected by influenza viruses maintains the barrier function despite a dramatic loss of ciliated cells	https://www.ncbi.nlm.nih.gov/pubmed/28004801	NA	Influenza viruses	5	28004801	pubmed	(((proliferation[Title/Abstract]) AND epithelial[Title/Abstract]) AND respiratory[Title/Abstract]) AND human[Title/Abstract]
Efficient suilysin-mediated invasion and apoptosis in porcine respiratory epithelial cells after streptococcal infection under air-liquid interface conditions	https://www.ncbi.nlm.nih.gov/pubmed/27229328	NA	Streptococcus suis, Suilysin	5	27229328	pubmed	(((proliferation[Title/Abstract]) AND epithelial[Title/Abstract]) AND respiratory[Title/Abstract]) AND human[Title/Abstract]
BMP signaling and cellular dynamics during regeneration of airway epithelium from basal progenitors	https://www.ncbi.nlm.nih.gov/pubmed/26811382	FST, BMP4	LDN-193189	3	26811382	pubmed	(((proliferation[Title/Abstract]) AND epithelial[Title/Abstract]) AND respiratory[Title/Abstract]) AND human[Title/Abstract]
Surfactant metabolism and anti-oxidative capacity in hyperoxic neonatal rat lungs: effects of keratinocyte growth factor on gene expression in vivo	https://www.ncbi.nlm.nih.gov/pubmed/23100171	FGFR2	NA	3	23100171	pubmed	(((proliferation[Title/Abstract]) AND epithelial[Title/Abstract]) AND respiratory[Title/Abstract]) AND human[Title/Abstract]
Exogenous administration of vascular endothelial growth factor prior to human respiratory syncytial virus a2 infection reduces pulmonary pathology in neonatal lambs and alters epithelial innate immune responses	https://www.ncbi.nlm.nih.gov/pubmed/21309731	VEGFA	NA	3	21309731	pubmed	(((proliferation[Title/Abstract]) AND epithelial[Title/Abstract]) AND respiratory[Title/Abstract]) AND human[Title/Abstract]
The Epithelial Cell in Lung Health and Emphysema Pathogenesis	https://www.ncbi.nlm.nih.gov/pmc/articles/PMC2721228/	TP53I3, IER3, MAEA, PTK2B, MAP2K4, DFFA, TRADD, HDAC3, DAXX, RTN4	cigarette smoke extract	2	19662102	google	lung epithelial cell
The Epithelial Cell in Lung Health and Emphysema Pathogenesis	https://www.ncbi.nlm.nih.gov/pmc/articles/PMC2721228/	AKR1C3, VEGFB, RFP, FGFR1OP, OSMR, CTBP2, TPD52L2, DD5, LAMP3	cigarette smoke extract	3	19662102	google	lung epithelial cell
The Epithelial Cell in Lung Health and Emphysema Pathogenesis	https://www.ncbi.nlm.nih.gov/pmc/articles/PMC2721228/	BMP2, CDK8, CCNE1, MSF, PMS2, MDK, RASSF1, CDKN2C, MTM1, MLLT10, FLJ14001, YES1, FHIT, JUN, KATNA1, STMN1, CCND2, CDK2, KRAS2, WEE1, TTK, KNTC2	cigarette smoke extract	3	19662102	google	lung epithelial cell
The Epithelial Cell in Lung Health and Emphysema Pathogenesis	https://www.ncbi.nlm.nih.gov/pmc/articles/PMC2721228/	HMGA1, HIST1H1C, CDC34, ITPA, IMPDH1, APRT, UPP1, POLD4, CENPB, SMARCD1, CHD1, CAP2, PURA, DUT, CAP2, TSPYL4	cigarette smoke extract	3	19662102	google	lung epithelial cell
Regulation of human lung epithelial cell numbers by diesel exhaust particles.	https://www.ncbi.nlm.nih.gov/pubmed/16455839	CDKN1A	diesel exhaust particles	3	16455839	pubmed	(((proliferation[Title/Abstract]) AND epithelial[Title/Abstract]) AND respiratory[Title/Abstract]) AND human[Title/Abstract]
Model systems for investigating mucin gene expression in airway diseases.	https://www.ncbi.nlm.nih.gov/pubmed/11066028	IL4, IL13	NA	3	11066028	pubmed	(((proliferation[Title/Abstract]) AND epithelial[Title/Abstract]) AND respiratory[Title/Abstract]) AND human[Title/Abstract]
Gamma-glutamylcysteine synthetase activity in human lung epithelial (A549) cells: factors influencing its measurement	https://www.ncbi.nlm.nih.gov/pubmed/10641729	GCLC	NA	3	10641729	pubmed	(((proliferation[Title/Abstract]) AND epithelial[Title/Abstract]) AND respiratory[Title/Abstract]) AND human[Title/Abstract]
Keratinocyte growth factor stimulates transduction of the respiratory epithelium by retroviral vectors	https://www.ncbi.nlm.nih.gov/pubmed/10048387	FGF7	NA	3	10048387	pubmed	(((proliferation[Title/Abstract]) AND epithelial[Title/Abstract]) AND respiratory[Title/Abstract]) AND human[Title/Abstract]
Expression of mRNA for gastrin-releasing peptide receptor by human bronchial epithelial cells. Association with prolonged tobacco exposure and responsiveness to bombesin-like peptides	https://www.ncbi.nlm.nih.gov/pubmed/9279210	BRS3	NA	3	9279210	pubmed	(((proliferation[Title/Abstract]) AND epithelial[Title/Abstract]) AND respiratory[Title/Abstract]) AND human[Title/Abstract]
Correlation of lung surface area to apoptosis and proliferation in human emphysema.	https://www.ncbi.nlm.nih.gov/pubmed/15684288	BAD, BAX, CASP8	NA	2	15684288	google	decreased apoptosis of ciliated epithelial
Inhibition of VEGF receptors causes lung cell apoptosis and emphysema.	https://www.ncbi.nlm.nih.gov/pubmed/11104784	KDR	NA	2	11104784	google	decreased apoptosis of ciliated epithelial
Lung-targeted VEGF inactivation leads to an emphysema phenotype in mice.	https://www.ncbi.nlm.nih.gov/pubmed/15208295	VEGFA, KDR	NA	2	15208295	google	decreased apoptosis of ciliated epithelial
Cell-surface calreticulin initiates clearance of viable or apoptotic cells through trans-activation of LRP on the phagocyte	https://www.ncbi.nlm.nih.gov/pubmed/16239148	CD47, CALR	NA	2	16239148	google	decreased apoptosis of ciliated epithelial
Amelioration of pulmonary emphysema by in vivo gene transfection with hepatocyte growth factor in rats	https://www.ncbi.nlm.nih.gov/pubmed/15781752	HGF	NA	2	15781752	google	decreased apoptosis of ciliated epithelial
Cigarette smoke prevents apoptosis through inhibition of caspase activation and induces necrosis	https://www.ncbi.nlm.nih.gov/pubmed/12748058	CASP8, CASP9	cigarette smoke condensate	2	12748058	google	decreased apoptosis of ciliated epithelial
New insights into the role of zinc in the respiratory epithelium.	https://www.ncbi.nlm.nih.gov/pubmed/11264713	CASP8	Zinc	2	11264713	google	decreased apoptosis of ciliated epithelial
Acquired cystic fibrosis transmembrane conductance regulator dysfunction in the lower airways in COPD	https://www.ncbi.nlm.nih.gov/pubmed/23538783	NA	Smoke	4	23538783	google	acquire CFTR dysfunction
Acquired Cystic Fibrosis Transmembrane Conductance Regulator Dysfunction in Chronic Bronchitis and Other Diseases of Mucus Clearance	https://www.ncbi.nlm.nih.gov/pubmed/26857776	NA	Smoke	4	26857776	google	acquire CFTR dysfunction
CFTR and chaperones: processing and degradation	https://www.ncbi.nlm.nih.gov/pubmed/15126691	HSPA4, DNAJB1	NA	4	15126691	pubmed	acquire cftr dysfunction
The Cystic Fibrosis Transmembrane Conductance Regulator Potentiator Ivacaftor Augments Mucociliary Clearance Abrogating Cystic Fibrosis Transmembrane Conductance Regulator Inhibition by Cigarette Smoke	https://www.ncbi.nlm.nih.gov/pubmed/27585394	NA	cigarette smoke extract	4	27585394	pubmed	acquired cftr dysfunction
Mucociliary dysfunction in HIV and smoked substance abuse	https://www.ncbi.nlm.nih.gov/pmc/articles/PMC4604303/	TGFB1	HIV proteins Tat and gp120	4	26528246	pubmed	acquired cftr dysfunction
Cigarette smoke condensate inhibits transepithelial chloride transport and ciliary beat frequency	https://www.ncbi.nlm.nih.gov/pubmed/19418539	NA	cigarette smoke condensate	4	19418539	pubmed	acquired cftr dysfunction
Cif is negatively regulated by the TetR family repressor CifR	https://www.ncbi.nlm.nih.gov/pubmed/18458065	NA	Pseudomonas aeruginosa toxin Cif	4	18458065	pubmed	acquired cftr dysfunction
The Pseudomonas aeruginosa secreted protein PA2934 decreases apical membrane expression of the cystic fibrosis transmembrane conductance regulator	https://www.ncbi.nlm.nih.gov/pubmed/17502391	NA	Pseudomonas aeruginosa toxin Cif	4	17502391	pubmed	acquired cftr dysfunction
Reactive oxygen nitrogen species decrease cystic fibrosis transmembrane conductance regulator expression and cAMP-mediated Cl- secretion in airway epithelia	https://www.ncbi.nlm.nih.gov/pubmed/12194970	NA	nitric oxide	4	12194970	pubmed	acquired cftr dysfunction
Inhibition of chloride secretion in human bronchial epithelial cells by cigarette smoke extract	https://www.ncbi.nlm.nih.gov/pubmed/15626749	NA	cigarette smoke extract	4	15626749	pubmed	acquired cftr dysfunction
A pharmacologic approach to acquired cystic fibrosis transmembrane conductance regulator dysfunction in smoking related lung disease	https://www.ncbi.nlm.nih.gov/pubmed/22768130	NA	cigarette smoke extract	4	22768130	pubmed	acquired cftr dysfunction
Cystic fibrosis transmembrane conductance regulator function is suppressed in cigarette smokers	https://www.ncbi.nlm.nih.gov/pubmed/16497995	NA	cigarette smoke	4	16497995	pubmed	acquired cftr dysfunction
A Pseudomonas aeruginosa toxin that hijacks the host ubiquitin proteolytic system	https://www.ncbi.nlm.nih.gov/pubmed/21455491	G3BP1, USP10	Pseudomonas aeruginosa toxin Cif	4	21455491	pubmed	acquired cftr dysfunction
Cystic fibrosis transmembrane conductance regulator modulation by the tobacco smoke toxin acrolein	https://www.ncbi.nlm.nih.gov/pubmed/22522920	NA	acrolein	4	22522920	pubmed	acquired cftr dysfunction
Resveratrol ameliorates abnormalities of fluid and electrolyte secretion in a hypoxia-Induced model of acquired CFTR deficiency	https://www.ncbi.nlm.nih.gov/pubmed/25946147	NA	Hypoxia	4	25946147	pubmed	acquired cftr dysfunction
Evidence for periciliary liquid layer depletion, not abnormal ion composition, in the pathogenesis of cystic fibrosis airways disease	https://www.ncbi.nlm.nih.gov/pubmed/9875854	NA	dehydration	4	9875854	CFTR: cystic fibrosis and beyond	references
Neutrophil elastase degrades cystic fibrosis transmembrane conductance regulator via calpains and disables channel function in vitro and in vivo	https://www.ncbi.nlm.nih.gov/pubmed/23220915	CAPN1, CAPN10, CAPN15	neutrophil elastase	4	23220915	CFTR: cystic fibrosis and beyond	references
Impact of heterozygote CFTR mutations in COPD patients with chronic bronchitis.	https://www.ncbi.nlm.nih.gov/pubmed/24517344	NA	whole cigarette smoke	4	24517344	pubmed	acquired cftr dysfunction
Transepithelial ion transport is suppressed in hypoxic sinonasal epithelium.	https://www.ncbi.nlm.nih.gov/pubmed/22024847	NA	hypoxia	4	22024847	pubmed	acquired cftr dysfunction
AMPK agonists ameliorate sodium and fluid transport and inflammation in cystic fibrosis airway epithelial cells	https://www.ncbi.nlm.nih.gov/pubmed/19617399	PRKAA1	NA	4	19617399	pubmed	acquired cftr dysfunction
Cysteine string protein interacts with and modulates the maturation of the cystic fibrosis transmembrane conductance regulator	https://www.ncbi.nlm.nih.gov/pubmed/12039948	DNAJC5	NA	4	12039948	wikipedia	interactions
Cystic fibrosis transmembrane conductance regulator degradation: cross-talk between the ubiquitylation and SUMOylation pathways	https://www.ncbi.nlm.nih.gov/pubmed/23809253	HSPB1, SUMO2, UBE2I, RNF4	NA	4	23809253	Cysteine string protein interacts with and modulates the maturation of the cystic fibrosis transmembrane conductance regulator	citations
Phosphorylation-dependent 14-3-3 protein interactions regulate CFTR biogenesis.	https://www.ncbi.nlm.nih.gov/pubmed/22278744	YWHAQ	NA	4	22278744	Cysteine string protein interacts with and modulates the maturation of the cystic fibrosis transmembrane conductance regulator	citations
Syntaxin 16 binds to cystic fibrosis transmembrane conductance regulator and regulates its membrane trafficking in epithelial cells	https://www.ncbi.nlm.nih.gov/pubmed/20826815	STX16	NA	4	20826815	Cysteine string protein interacts with and modulates the maturation of the cystic fibrosis transmembrane conductance regulator	citations
Cysteine string protein promotes proteasomal degradation of the cystic fibrosis transmembrane conductance regulator (CFTR) by increasing its interaction with the C terminus of Hsp70-interacting protein and promoting CFTR ubiquitylation	https://www.ncbi.nlm.nih.gov/pubmed/19098309	DNAJC5, HSPA4	NA	4	19098309	Cysteine string protein interacts with and modulates the maturation of the cystic fibrosis transmembrane conductance regulator	citations
Direct interaction with filamins modulates the stability and plasma membrane expression of CFTR	https://www.ncbi.nlm.nih.gov/pubmed/17235394	FLNA	NA	4	17235394	Cysteine string protein interacts with and modulates the maturation of the cystic fibrosis transmembrane conductance regulator	citations
Most F508del-CFTR is targeted to degradation at an early folding checkpoint and independently of calnexin	https://www.ncbi.nlm.nih.gov/pubmed/15923638	HSPA4	NA	4	15923638	Cysteine string protein interacts with and modulates the maturation of the cystic fibrosis transmembrane conductance regulator	citations
A Golgi-associated PDZ domain protein modulates cystic fibrosis transmembrane regulator plasma membrane expression	https://www.ncbi.nlm.nih.gov/pubmed/11707463	GOPC	NA	4	11707463	wikipedia	interactions
Accessory protein facilitated CFTR-CFTR interaction, a molecular mechanism to potentiate the chloride channel activity	https://www.ncbi.nlm.nih.gov/pubmed/11051556	PDZK1	NA	4	11051556	wikipedia	interactions
Protein kinase C epsilon-dependent regulation of cystic fibrosis transmembrane regulator involves binding to a receptor for activated C kinase (RACK1) and RACK1 binding to Na+/H+ exchange regulatory factor	https://www.ncbi.nlm.nih.gov/pubmed/11956211	RACK1, PRKCE, SLC9A3R1	NA	4	11956211	wikipedia	interactions
The cystic fibrosis transmembrane conductance regulator interacts with and regulates the activity of the HCO3- salvage transporter human Na+-HCO3- cotransport isoform 3	https://www.ncbi.nlm.nih.gov/pubmed/12403779	SLC4A8	NA	4	12403779	wikipedia	interactions
CFTR chloride channels are regulated by a SNAP-23/syntaxin 1A complex	https://www.ncbi.nlm.nih.gov/pubmed/12209004	SNAP23, STX1A	NA	4	12209004	wikipedia	interactions
An apical PDZ protein anchors the cystic fibrosis transmembrane conductance regulator to the cytoskeleton	https://www.ncbi.nlm.nih.gov/pubmed/9677412	SLC9A3R1	NA	4	9677412	wikipedia	interactions
Regulation of CFTR chloride channels by syntaxin and Munc18 isoforms	https://www.ncbi.nlm.nih.gov/pubmed/9384384	STX1A	NA	4	9384384	wikipedia	interactions
E3KARP mediates the association of ezrin and protein kinase A with the cystic fibrosis transmembrane conductance regulator in airway cells	https://www.ncbi.nlm.nih.gov/pubmed/10893422	SLC9A3R1	NA	4	10893422	wikipedia	interactions
Two miRNA clusters, miR-34b/c and miR-449, are essential for normal brain development, motile ciliogenesis, and spermatogenesis	https://www.ncbi.nlm.nih.gov/pubmed/24982181	MIR34B, MIR34C, MIR449A	NA	5	24982181	pubmed	impaired ciliogenesis human
WDPCP regulates the ciliogenesis of human sinonasal epithelial cells in chronic rhinosinusitis	https://www.ncbi.nlm.nih.gov/pubmed/28001338	WDPCP	NA	5	28001338	pubmed	impaired ciliogenesis human
Role of p63/p73 in epithelial remodeling and their response to steroid treatment in nasal polyposis.	https://www.ncbi.nlm.nih.gov/pubmed/21269671	TP73	NA	5	21269671	pubmed	impaired ciliogenesis human
p73 is required for ependymal cell maturation and neurogenic SVZ cytoarchitecture.	https://www.ncbi.nlm.nih.gov/pubmed/26482843	TP73	NA	5	26482843	pubmed	impaired ciliogenesis human
Centrosomal protein CP110 controls maturation of the mother centriole during cilia biogenesis.	https://www.ncbi.nlm.nih.gov/pubmed/26965371	CCP110	NA	5	26965371	pubmed	impaired ciliogenesis human
The PDZ Protein Na+/H+ Exchanger Regulatory Factor-1 (NHERF1) Regulates Planar Cell Polarity and Motile Cilia Organization	https://www.ncbi.nlm.nih.gov/pubmed/27055101	SLC9A3R1	NA	5	27055101	pubmed	impaired ciliogenesis human
ATP4a is required for development and function of the Xenopus mucociliary epidermis - a potential model to study proton pump inhibitor-associated pneumonia	https://www.ncbi.nlm.nih.gov/pubmed/25848696	ATP4A, FOXJ1	Proton pump inhibitors	5	25848696	pubmed	impaired ciliogenesis human
TCTEX1D2 mutations underlie Jeune asphyxiating thoracic dystrophy with impaired retrograde intraflagellar transport	https://www.ncbi.nlm.nih.gov/pmc/articles/PMC4468853/	TCTEX1D2	NA	5	26044572	pubmed	impaired ciliogenesis human
The Small GTPase Rsg1 is important for the cytoplasmic localization and axonemal dynamics of intraflagellar transport proteins	https://www.ncbi.nlm.nih.gov/pubmed/24192041	RSG1	NA	5	24192041	pubmed	impaired ciliogenesis human
Nephrocystin specifically localizes to the transition zone of renal and respiratory cilia and photoreceptor connecting cilia	https://www.ncbi.nlm.nih.gov/pubmed/16885411	NPHP1	NA	5	16885411	pubmed	impaired ciliogenesis human
CCDC103 mutations cause primary ciliary dyskinesia by disrupting assembly of ciliary dynein arms	https://www.ncbi.nlm.nih.gov/pubmed/22581229	CCDC103	NA	5	22581229	pubmed	impaired ciliogenesis human
Up to date on primary ciliary dyskinesia in children	https://www.ncbi.nlm.nih.gov/pubmed/23973004	DNAH5, DNAH11, DNAI1, DNAI2, DNAL1, RSPH9, DNAAF3, DNAAF2, DNAAF1, CCDC103, CCDC39, CCDC40, TXND3	NA	5	23973004	pubmed	impaired ciliogenesis human
CCDC65 mutation causes primary ciliary dyskinesia with normal ultrastructure and hyperkinetic cilia	https://www.ncbi.nlm.nih.gov/pubmed/23991085	CCDC65	NA	5	23991085	pubmed	impaired ciliogenesis human
Caenorhabditis elegans ciliary protein NPHP-8, the homologue of human RPGRIP1L, is required for ciliogenesis and chemosensation.	https://www.ncbi.nlm.nih.gov/pubmed/21689635	RPGRIP1L	NA	5	21689635	pubmed	impaired ciliogenesis human
Soluble levels of cytosolic tubulin regulate ciliary length control	https://www.ncbi.nlm.nih.gov/pubmed/21270438	NA	nocodazole, taxol	5	21270438	pubmed	impaired ciliogenesis human
Lack of cadherins Celsr2 and Celsr3 impairs ependymal ciliogenesis, leading to fatal hydrocephalus	https://www.ncbi.nlm.nih.gov/pubmed/20473291	CELSR2, CELSR3	NA	5	20473291	pubmed	impaired ciliogenesis human
A model of the deciliation process caused by Mycoplasma fermentans strain incognitus on respiratory epithelium	https://www.ncbi.nlm.nih.gov/pubmed/16898668	NA	Mycoplasma fermentans	5	16898668	pubmed	impaired ciliogenesis human
Deciliation Is Associated with Dramatic Remodeling of Epithelial Cell Junctions and Surface Domains	https://www.ncbi.nlm.nih.gov/pubmed/19005211	CLDN2	NA	5	19005211	pubmed	impaired ciliogenesis human

## Sheet: KE2 seed genes
Title	Genes	Drugs_Chemical_Environment_Agents	Search_term
Apoptosis and the Airway Epithelium	CASP3, CASP6, CASP7, CASP8, XIAP, BIRC2, BIRC3	NA	Decrease, Apoptosis of ciliated epithelial cells
The role of p21 Waf1/Cip1 in large airway epithelium in smokers with and without COPD	CDKN1A	NA	Apoptosis and the Airway Epithelium
Death and decoy receptors and p53-mediated apoptosis.	TNFRSF10C, TNFRSF10D, TNFRSF6B	NA	Decrease, Apoptosis of ciliated epithelial cells
Activation of the Epidermal Growth Factor Receptor by Respiratory Syncytial Virus Results in Increased Inflammation and Delayed Apoptosis	MAPK1, BCL2L11, BCL2L1	NA	Decrease, Apoptosis of ciliated epithelial cells
Blocking airway mucous cell metaplasia by inhibiting EGFR antiapoptosis and IL-13 transdifferentiation signals	PI3K, PTEN, PDK2, AKT1, EGFR	NA	Decrease, Apoptosis of ciliated epithelial cells
Anti-apoptotic proteins and catalase-dependent apoptosis resistance in nickel chloride-transformed human lung epithelial cells	BCL2, BCL2L1, CAT	NA	Decrease, Apoptosis of ciliated epithelial cells
Different forms of adiponectin reduce the apoptotic and damaging effect of cigarette smoke extract on human bronchial epithelial cells	ADIPOQ	NA	proliferation epithelial respiratory human
Lipoxin A4 promotes lung epithelial repair whilst inhibiting fibroblast proliferation	FPR2	Lipoxin A4	proliferation epithelial respiratory human
A novel anti-apoptotic role for apolipoprotein L2 in IFN-Î³-induced cytotoxicity in human bronchial epithelial cells	APOL2	NA	proliferation epithelial respiratory human
Vascular endothelial growth factor promotes physical wound repair and is anti-apoptotic in primary distal lung epithelial and A549 cells	VEGFA	NA	proliferation epithelial respiratory human
Visualization of labile zinc and its role in apoptosis of primary airway epithelial cells and cell lines.	NA	Zinc	proliferation epithelial respiratory human
Fas and Fas ligand expression in cystic fibrosis airway epithelium	FAS, FASLG	NA	proliferation epithelial respiratory human
The Epithelial Cell in Lung Health and Emphysema Pathogenesis	TP53I3, IER3, MAEA, PTK2B, MAP2K4, DFFA, TRADD, HDAC3, DAXX, RTN4	cigarette smoke extract	lung epithelial cell
Correlation of lung surface area to apoptosis and proliferation in human emphysema.	BAD, BAX, CASP8	NA	decreased apoptosis of ciliated epithelial
Inhibition of VEGF receptors causes lung cell apoptosis and emphysema.	KDR	NA	decreased apoptosis of ciliated epithelial
Lung-targeted VEGF inactivation leads to an emphysema phenotype in mice.	VEGFA, KDR	NA	decreased apoptosis of ciliated epithelial
Cell-surface calreticulin initiates clearance of viable or apoptotic cells through trans-activation of LRP on the phagocyte	CD47, CALR	NA	decreased apoptosis of ciliated epithelial
Amelioration of pulmonary emphysema by in vivo gene transfection with hepatocyte growth factor in rats	HGF	NA	decreased apoptosis of ciliated epithelial
Cigarette smoke prevents apoptosis through inhibition of caspase activation and induces necrosis	CASP8, CASP9	cigarette smoke condensate	decreased apoptosis of ciliated epithelial
New insights into the role of zinc in the respiratory epithelium.	CASP8	Zinc	decreased apoptosis of ciliated epithelial

## Sheet: KE3 seed genes
Title	Genes	Drugs_Chemical_Environment_Agents	Search_term
Interleukin-13 Induces Proliferation of Human Airway Epithelial Cells In Vitro via a Mechanism Mediated by Transforming Growth Factor-alha	IL13, TFGA	NA	increased proliferation epithelial cells
Transcriptional activation of the proto-oncogene c-jun by asbestos and H2O2 is directly related to increased proliferation and transformation of tracheal epithelial cells	JUN, AP1	Asbestos, H2O2	increased proliferation epithelial
PKCÎ´/midkine pathway drives hypoxia-induced proliferation and differentiation of human lung epithelial cells	PRKCD, MDK	hypoxia	proliferation epithelial human
Mesenchymal Stem Cell Conditioned Medium Promotes Proliferation and Migration of Alveolar Epithelial Cells under Septic Conditions In Vitro via the JNK-P38 Signaling Pathway	JNK, P38	Mesenchymal Stem Cell Conditioned Medium	proliferation epithelial respiratory human
Increased mucociliary differentiation of human respiratory epithelial cells on hyaluronan-derivative membranes	NA	hyaluronan-derivative membranes	proliferation epithelial respiratory human
Leptin enhances ICAM-1 expression, induces migration and cytokine synthesis, and prolongs survival of human airway epithelial cells	LEP	NA	proliferation epithelial respiratory human
Tumor-derived hydrogen sulfide, produced by cystathionine-Î²-synthase, stimulates bioenergetics, cell proliferation, and angiogenesis in colon cancer	CBS	H2S	proliferation epithelial respiratory human
Nickel induces intracellular calcium mobilization and pathophysiological responses in human cultured airway epithelial cells.	CASR	Nickel	proliferation epithelial respiratory human
Molecular targets of chloropicrin in human airway epithelial cells	NA	Chloropicrin	proliferation epithelial respiratory human
Lipoxin A4 promotes lung epithelial repair whilst inhibiting fibroblast proliferation	FPR2	Lipoxin A4	proliferation epithelial respiratory human
Persistent effects of Libby amphibole and amosite asbestos following subchronic inhalation in rats	NA	Libby amphibole (LA) asbestos	proliferation epithelial respiratory human
Expression of Carcinoembryonic Cell Adhesion Molecule 6 and Alveolar Epithelial Cell Markers in Lungs of Human Infants with Chronic Lung Disease	CEACAM6	NA	proliferation epithelial respiratory human
Foxm1 transcription factor is required for the initiation of lung tumorigenesis by oncogenic Kras(G12D.)	FOX1M	NA	proliferation epithelial respiratory human
Lung fibroblasts accelerate wound closure in human alveolar epithelial cells through hepatocyte growth factor/c-Met signaling	HGF	NA	proliferation epithelial respiratory human
Genome-wide protein QTL mapping identifies human plasma kallikrein as a post-translational regulator of serum uPAR levels	KLKB1	soluble cleaved urokinase plasminogen activator receptor (scuPAR)	proliferation epithelial respiratory human
Increased expression of IL-19 in the epithelium of patients with chronic rhinosinusitis and nasal polyps	IL19	NA	proliferation epithelial respiratory human
VEGF in the lung: a role for novel isoforms	VEGFA	NA	proliferation epithelial respiratory human
Lung inflammation, injury, and proliferative response after repetitive particulate hexavalent chromium exposure	AKT1	Chromium	proliferation epithelial respiratory human
Tissue remodeling induced by hypersecreted epidermal growth factor and amphiregulin in the airway after an acute asthma attack	EGF, AREG	NA	proliferation epithelial respiratory human
Role of CREB in vasoactive intestinal peptide-mediated wound healing in human bronchial epithelial cells	VIP, CREB, PRKACA,	NA	proliferation epithelial respiratory human
Cathelicidin LL-37: LPS-neutralizing, pleiotropic peptide	CAMP	NA	proliferation epithelial respiratory human
Conditional expression of fibroblast growth factor-7 in the developing and mature lung.	FGF7	NA	proliferation epithelial respiratory human
Lipoxin A(4) regulates bronchial epithelial cell responses to acid injury.	FPR2	Gastric acid	proliferation epithelial respiratory human
Chlamydia pneumoniae activates epithelial cell proliferation via NF-kappaB and the glucocorticoid receptor	NFKB1, NR3C1	Chlamydia pneumoniae	proliferation epithelial respiratory human
Vascular endothelial growth factor promotes physical wound repair and is anti-apoptotic in primary distal lung epithelial and A549 cells	VEGFA	NA	proliferation epithelial respiratory human
In vivo localization of the insulin-like growth factors I and II (IGF I and IGF II) gene expression during human lung development	IGF1, IGF2	NA	proliferation epithelial respiratory human
Reactive oxidant and p42/44 MAP kinase signaling is necessary for mechanical strain-induced proliferation in pulmonary epithelial cells	MAPK1	ROS, mechanical strain	proliferation epithelial respiratory human
Long-term cultures of polarized airway epithelial cells from patients with cystic fibrosis	NA	fibroblast feeder layers	proliferation epithelial respiratory human
Expression of cyclin D1 in epithelial tissues of transgenic mice results in epidermal hyperproliferation and severe thymic hyperplasia	CCND1	NA	proliferation epithelial respiratory human
Diesel Exhaust Particles Increase NF-kappaB DNA Binding Activity and c-FOS Proto-oncogene Expression in Human Bronchial Epithelial Cells	FOS	polyaromatic hydrocarbons and carbon black particles	proliferation epithelial respiratory human
BMP signaling and cellular dynamics during regeneration of airway epithelium from basal progenitors	FST, BMP4	LDN-193189	proliferation epithelial respiratory human
Surfactant metabolism and anti-oxidative capacity in hyperoxic neonatal rat lungs: effects of keratinocyte growth factor on gene expression in vivo	FGFR2	NA	proliferation epithelial respiratory human
Exogenous administration of vascular endothelial growth factor prior to human respiratory syncytial virus a2 infection reduces pulmonary pathology in neonatal lambs and alters epithelial innate immune responses	VEGFA	NA	proliferation epithelial respiratory human
The Epithelial Cell in Lung Health and Emphysema Pathogenesis	AKR1C3, VEGFB, RFP, FGFR1OP, OSMR, CTBP2, TPD52L2, DD5, LAMP3	cigarette smoke extract	lung epithelial cell
The Epithelial Cell in Lung Health and Emphysema Pathogenesis	BMP2, CDK8, CCNE1, MSF, PMS2, MDK, RASSF1, CDKN2C, MTM1, MLLT10, FLJ14001, YES1, FHIT, JUN, KATNA1, STMN1, CCND2, CDK2, KRAS2, WEE1, TTK, KNTC2	cigarette smoke extract	lung epithelial cell
The Epithelial Cell in Lung Health and Emphysema Pathogenesis	HMGA1, HIST1H1C, CDC34, ITPA, IMPDH1, APRT, UPP1, POLD4, CENPB, SMARCD1, CHD1, CAP2, PURA, DUT, CAP2, TSPYL4	cigarette smoke extract	lung epithelial cell
Regulation of human lung epithelial cell numbers by diesel exhaust particles.	CDKN1A	diesel exhaust particles	proliferation epithelial respiratory human
Model systems for investigating mucin gene expression in airway diseases.	IL4, IL13	NA	proliferation epithelial respiratory human
Gamma-glutamylcysteine synthetase activity in human lung epithelial (A549) cells: factors influencing its measurement	GCLC	NA	proliferation epithelial respiratory human
Keratinocyte growth factor stimulates transduction of the respiratory epithelium by retroviral vectors	FGF7	NA	proliferation epithelial respiratory human
Expression of mRNA for gastrin-releasing peptide receptor by human bronchial epithelial cells. Association with prolonged tobacco exposure and responsiveness to bombesin-like peptides	BRS3	NA	proliferation epithelial respiratory human

## Sheet: KE4 seed genes
Title	Genes	Drugs_Chemical_Environment_Agents	Search_term
PMA Induces the MUC5AC Respiratory Mucin in Human Bronchial Epithelial Cells, via PKC, EGF/TGF-Î±, Ras/Raf, MEK, ERK and Sp1-dependent Mechanisms	MUC5AC, PRKCD, PRKCQ, Ras-Raf-MEK/ERK, Sp1	phorbol 12-myristate 13-acetate	Hypersecretion, Mucus
A synonymous single nucleotide polymorphism in DeltaF508 CFTR alters the secondary structure of the mRNA and the expression of the mutant protein.	F508del CFTR - class II mutation (premature protein degradation)	NA	CFTR
CFTR Modulators for the Treatment of Cystic Fibrosis	F508del CFTR - class II mutation (premature protein degradation)	NA	CFTR
CFTR Modulators for the Treatment of Cystic Fibrosis	G542X CFTR - class I mutation (nonsense mutation)	NA	CFTR
CFTR Modulators for the Treatment of Cystic Fibrosis	G551D CFTR â€“ class III mutation (no ATP activation)	NA	CFTR
CFTR Modulators for the Treatment of Cystic Fibrosis	R334W CFTR â€“ class IV mutation (transport reduced)	NA	CFTR
CFTR Modulators for the Treatment of Cystic Fibrosis	R117H CFTR â€“ class V mutation (promoter or splicing abnormalities)	NA	CFTR
CFTR Modulators for the Treatment of Cystic Fibrosis	1811+1.6kbA>G CFTR â€“ class VI mutation (accelerated turnover)	NA	CFTR
Effect of L-ascorbate on Chloride Transport in Freshly Excised Sinonasal Epithelia	NA	L-ascorbate (vitamin C)	acquired CFTR dysfunction
Acquired Cystic Fibrosis Transmembrane Conductance Regulator Deficiency	NA	hypoxia	acquired CFTR dysfunction
Airway Surface Dehydration in Cystic Fibrosis: Pathogenesis and Therapy	NA	dehydration	acquired CFTR dysfunction
p38 MAPK and MMP-9 cooperatively regulate mucus overproduction in mice exposed to acrolein fog	MAPK14, MMP9, MUC5AC	acrolein	Hypersecretion, Mucus
A MARCKS-related peptide blocks mucus hypersecretion in a mouse model of asthma	MARCKS	NA	Hypersecretion, Mucus
Interleukin-13 interferes with CFTR and AQP5 expression and localization during human airway epithelial cell differentiation	IL13	NA	proliferation epithelial respiratory human
Acquired cystic fibrosis transmembrane conductance regulator dysfunction in the lower airways in COPD	NA	Smoke	acquire CFTR dysfunction
Acquired Cystic Fibrosis Transmembrane Conductance Regulator Dysfunction in Chronic Bronchitis and Other Diseases of Mucus Clearance	NA	Smoke	acquire CFTR dysfunction
CFTR and chaperones: processing and degradation	HSPA4, DNAJB1	NA	acquire cftr dysfunction
The Cystic Fibrosis Transmembrane Conductance Regulator Potentiator Ivacaftor Augments Mucociliary Clearance Abrogating Cystic Fibrosis Transmembrane Conductance Regulator Inhibition by Cigarette Smoke	NA	cigarette smoke extract	acquired cftr dysfunction
Mucociliary dysfunction in HIV and smoked substance abuse	TGFB1	HIV proteins Tat and gp120	acquired cftr dysfunction
Cigarette smoke condensate inhibits transepithelial chloride transport and ciliary beat frequency	NA	cigarette smoke condensate	acquired cftr dysfunction
Cif is negatively regulated by the TetR family repressor CifR	NA	Pseudomonas aeruginosa toxin Cif	acquired cftr dysfunction
The Pseudomonas aeruginosa secreted protein PA2934 decreases apical membrane expression of the cystic fibrosis transmembrane conductance regulator	NA	Pseudomonas aeruginosa toxin Cif	acquired cftr dysfunction
Reactive oxygen nitrogen species decrease cystic fibrosis transmembrane conductance regulator expression and cAMP-mediated Cl- secretion in airway epithelia	NA	nitric oxide	acquired cftr dysfunction
Inhibition of chloride secretion in human bronchial epithelial cells by cigarette smoke extract	NA	cigarette smoke extract	acquired cftr dysfunction
A pharmacologic approach to acquired cystic fibrosis transmembrane conductance regulator dysfunction in smoking related lung disease	NA	cigarette smoke extract	acquired cftr dysfunction
Cystic fibrosis transmembrane conductance regulator function is suppressed in cigarette smokers	NA	cigarette smoke	acquired cftr dysfunction
A Pseudomonas aeruginosa toxin that hijacks the host ubiquitin proteolytic system	G3BP1, USP10	Pseudomonas aeruginosa toxin Cif	acquired cftr dysfunction
Cystic fibrosis transmembrane conductance regulator modulation by the tobacco smoke toxin acrolein	NA	acrolein	acquired cftr dysfunction
Resveratrol ameliorates abnormalities of fluid and electrolyte secretion in a hypoxia-Induced model of acquired CFTR deficiency	NA	Hypoxia	acquired cftr dysfunction
Evidence for periciliary liquid layer depletion, not abnormal ion composition, in the pathogenesis of cystic fibrosis airways disease	NA	dehydration	references
Neutrophil elastase degrades cystic fibrosis transmembrane conductance regulator via calpains and disables channel function in vitro and in vivo	CAPN1, CAPN10, CAPN15	neutrophil elastase	references
Impact of heterozygote CFTR mutations in COPD patients with chronic bronchitis.	NA	whole cigarette smoke	acquired cftr dysfunction
Transepithelial ion transport is suppressed in hypoxic sinonasal epithelium.	NA	hypoxia	acquired cftr dysfunction
AMPK agonists ameliorate sodium and fluid transport and inflammation in cystic fibrosis airway epithelial cells	PRKAA1	NA	acquired cftr dysfunction
Cysteine string protein interacts with and modulates the maturation of the cystic fibrosis transmembrane conductance regulator	DNAJC5	NA	interactions
Cystic fibrosis transmembrane conductance regulator degradation: cross-talk between the ubiquitylation and SUMOylation pathways	HSPB1, SUMO2, UBE2I, RNF4	NA	citations
Phosphorylation-dependent 14-3-3 protein interactions regulate CFTR biogenesis.	YWHAQ	NA	citations
Syntaxin 16 binds to cystic fibrosis transmembrane conductance regulator and regulates its membrane trafficking in epithelial cells	STX16	NA	citations
Cysteine string protein promotes proteasomal degradation of the cystic fibrosis transmembrane conductance regulator (CFTR) by increasing its interaction with the C terminus of Hsp70-interacting protein and promoting CFTR ubiquitylation	DNAJC5, HSPA4	NA	citations
Direct interaction with filamins modulates the stability and plasma membrane expression of CFTR	FLNA	NA	citations
Most F508del-CFTR is targeted to degradation at an early folding checkpoint and independently of calnexin	HSPA4	NA	citations
A Golgi-associated PDZ domain protein modulates cystic fibrosis transmembrane regulator plasma membrane expression	GOPC	NA	interactions
Accessory protein facilitated CFTR-CFTR interaction, a molecular mechanism to potentiate the chloride channel activity	PDZK1	NA	interactions
Protein kinase C epsilon-dependent regulation of cystic fibrosis transmembrane regulator involves binding to a receptor for activated C kinase (RACK1) and RACK1 binding to Na+/H+ exchange regulatory factor	RACK1, PRKCE, SLC9A3R1	NA	interactions
The cystic fibrosis transmembrane conductance regulator interacts with and regulates the activity of the HCO3- salvage transporter human Na+-HCO3- cotransport isoform 3	SLC4A8	NA	interactions
CFTR chloride channels are regulated by a SNAP-23/syntaxin 1A complex	SNAP23, STX1A	NA	interactions
An apical PDZ protein anchors the cystic fibrosis transmembrane conductance regulator to the cytoskeleton	SLC9A3R1	NA	interactions
Regulation of CFTR chloride channels by syntaxin and Munc18 isoforms	STX1A	NA	interactions
E3KARP mediates the association of ezrin and protein kinase A with the cystic fibrosis transmembrane conductance regulator in airway cells	SLC9A3R1	NA	interactions

## Sheet: KE5 seed genes
Title	Genes	Drugs_Chemical_Environment_Agents	Search_term
A model of the deciliation process caused by Mycoplasma fermentans strain incognitus on respiratory epithelium	NA	Mycoplasma fermentans	impaired ciliogenesis human
ATP4a is required for development and function of the Xenopus mucociliary epidermis - a potential model to study proton pump inhibitor-associated pneumonia	ATP4A, FOXJ1	Proton pump inhibitors	impaired ciliogenesis human
Caenorhabditis elegans ciliary protein NPHP-8, the homologue of human RPGRIP1L, is required for ciliogenesis and chemosensation.	RPGRIP1L	NA	impaired ciliogenesis human
CCDC103 mutations cause primary ciliary dyskinesia by disrupting assembly of ciliary dynein arms	CCDC103	NA	impaired ciliogenesis human
CCDC65 mutation causes primary ciliary dyskinesia with normal ultrastructure and hyperkinetic cilia	CCDC65	NA	impaired ciliogenesis human
Centrosomal protein CP110 controls maturation of the mother centriole during cilia biogenesis.	CCP110	NA	impaired ciliogenesis human
Chibby promotes ciliary vesicle formation and basal body docking during airway cell differentiation	CBY1	NA	impaired ciliogenesis human
Deciliation Is Associated with Dramatic Remodeling of Epithelial Cell Junctions and Surface Domains	CLDN2	NA	impaired ciliogenesis human
Dietary polyphenols affect MUC5AC expression and ciliary movement in respiratory cells and nasal mucosa	NA	Curcumin	proliferation epithelial respiratory human
Effects of paramyxoviral infection on airway epithelial cell Foxj1 expression, ciliogenesis, and mucociliary function	FOXJ1, SCGB1A1	Respiratory Paramyxoviral Infection	impaired ciliogenesis human
Efficient suilysin-mediated invasion and apoptosis in porcine respiratory epithelial cells after streptococcal infection under air-liquid interface conditions	NA	Streptococcus suis, Suilysin	proliferation epithelial respiratory human
FOXJ1 prevents cilia growth inhibition by cigarette smoke in human airway epithelium in vitro	FOXJ1	NA
IL-13 alters mucociliary differentiation and ciliary beating of human respiratory epithelial cells.	IL13	NA	proliferation epithelial respiratory human
Lack of cadherins Celsr2 and Celsr3 impairs ependymal ciliogenesis, leading to fatal hydrocephalus	CELSR2, CELSR3	NA	impaired ciliogenesis human
Mutations in CSPP1, encoding a core centrosomal protein, cause a range of ciliopathy phenotypes in humans	CSPP1	NA	impaired ciliogenesis human
Nephrocystin specifically localizes to the transition zone of renal and respiratory cilia and photoreceptor connecting cilia	NPHP1	NA	impaired ciliogenesis human
p73 is required for ependymal cell maturation and neurogenic SVZ cytoarchitecture.	TP73	NA	impaired ciliogenesis human
RFX3 modulation of FOXJ1 regulation of cilia genes in the human airway epithelium	RFX3	NA
Role of p63/p73 in epithelial remodeling and their response to steroid treatment in nasal polyposis.	TP73	NA	impaired ciliogenesis human
Soluble levels of cytosolic tubulin regulate ciliary length control	NA	nocodazole, taxol	impaired ciliogenesis human
Switching on cilia: transcriptional networks regulating ciliogenesis	RFX2, RFX3, IFT122, IFT172, WDPCP, TTC25, Dync2li1, Dnah9, Dnah11	NA
TCTEX1D2 mutations underlie Jeune asphyxiating thoracic dystrophy with impaired retrograde intraflagellar transport	TCTEX1D2	NA	impaired ciliogenesis human
The differentiated airway epithelium infected by influenza viruses maintains the barrier function despite a dramatic loss of ciliated cells	NA	Influenza viruses	proliferation epithelial respiratory human
The PDZ Protein Na+/H+ Exchanger Regulatory Factor-1 (NHERF1) Regulates Planar Cell Polarity and Motile Cilia Organization	SLC9A3R1	NA	impaired ciliogenesis human
The Small GTPase Rsg1 is important for the cytoplasmic localization and axonemal dynamics of intraflagellar transport proteins	RSG1	NA	impaired ciliogenesis human
Two miRNA clusters, miR-34b/c and miR-449, are essential for normal brain development, motile ciliogenesis, and spermatogenesis	MIR34B, MIR34C, MIR449A	NA	impaired ciliogenesis human
Ulk4 Is Essential for Ciliogenesis and CSF Flow	ULK4	NA	impaired ciliogenesis human
Up to date on primary ciliary dyskinesia in children	DNAH5, DNAH11, DNAI1, DNAI2, DNAL1, RSPH9, DNAAF3, DNAAF2, DNAAF1, CCDC103, CCDC39, CCDC40, TXND3	NA	impaired ciliogenesis human
WDPCP regulates the ciliogenesis of human sinonasal epithelial cells in chronic rhinosinusitis	WDPCP	NA	impaired ciliogenesis human
Wnt Signaling in Chronic Rhinosinusitis with Nasal Polyps.	WNT3A	NA	proliferation epithelial respiratory human
