# Supplementary material for: Application of text mining to develop AOP-based mucus hypersecretion genesets and confirmation with in vitro and clinical samples
Source: Sci Rep. 2021 Mar 17;11:6091. doi: 10.1038/s41598-021-85345-9 (PMC7969622; doi:10.1038/s41598-021-85345-9)
Supplement: Supplementary file 2 — Supplementary Information 2. [file 41598_2021_85345_MOESM2_ESM.xlsx]

## Sheet: Sup Data S2 KE1_pubmed_result
1. Int J Ophthalmol. 2017 Apr 18;10(4):507-514. doi: 10.18240/ijo.2017.04.02.
eCollection 2017.
Oxidative stress affects retinal pigment epithelial cell survival through
epidermal growth factor receptor/AKT signaling pathway.
Chen XD(1,)(2,)(3), Su MY(3), Chen TT(3), Hong HY(3), Han AD(3), Li WS(1).
Author information:
(1)Xiamen Eye Center of Xiamen University, Xiamen University, Xiamen 361003,
Fujian Province, China. (2)Department of Ophthalmology, Xi'an No.1 Hospital,
Shaanxi Institute of Ophthalmology, Shaanxi Provincial Key Laboratory of
Ophthalmology, Xi'an 710002, Shaanxi Province, China. (3)State Key Laboratory for
Cellular Stress Biology, School of Life Sciences, Xiang'an Campus, Xiamen
University, Xiang'an District, Xiamen 361102, Fujian Province, China.
AIM: To investigate the cross-talk between oxidative stress and the epidermal
growth factor receptor (EGFR)/AKT signaling pathway in retinal pigment epithelial
(RPE) cells.
METHODS: Human RPE cell lines (ARPE-19 cell) were treated with different doses of
epidermal growth factor (EGF) and hydrogen peroxide (H2O2). Cell viability was
determined by a methyl thiazolyl tetrazolium assay. Cell proliferation was
examined by a bromodeoxyuridine (BrdU) incorporation assay. EGFR/AKT signaling
was detected by Western blot. EGFR localization was also detected by
immunofluorescence. In addition, EGFR/AKT signaling was intervened upon by EGFR
inhibitor (erlotinib), PI3K inhibitor (A66) and AKT inhibitor (MK-2206),
respectively. H2O2-induced oxidative stress was blocked by antioxidant
N-acetylcysteine (NAC).
RESULTS: EGF treatment increased ARPE-19 cell viability and proliferation through
inducing phosphorylation of EGFR and AKT. H2O2 inhibited ARPE-19 cell viability
and proliferation and also suppressed EGF-stimulated increase of RPE cell
viability and proliferation by affecting the EGFR/AKT signaling pathway. EGFR
inhibitor erlotinib blocked EGF-induced phosphorylation of EGFR and AKT, while
A66 and MK-2206 only blocked EGF-induced phosphorylation of AKT. EGF-induced
phosphorylation and endocytosis of EGFR were also affected by H2O2 treatment. In
addition, antioxidant NAC attenuated H2O2-induced inhibition of ARPE-19 cell
viability through alleviating reduction of EGFR, and phosphorylated and total AKT
proteins.
CONCLUSION: Oxidative stress affects RPE cell viability and proliferation through
interfering with the EGFR/AKT signaling pathway. The EGFR/AKT signaling pathway
may be an important target in oxidative stress-induced RPE cell dysfunction.
DOI: 10.18240/ijo.2017.04.02
PMCID: PMC5406625
PMID: 28503420
2. Cancer Biol Ther. 2017 May 11:0. doi: 10.1080/15384047.2017.1323580. [Epub ahead
of print]
Current status of research and treatment for non-small cell lung cancer in
never-smoking females.
Saito S(1), Espinoza-Mercado F(2), Liu H(3), Sata N(1), Cui X(4), Soukiasian
HJ(2).
Author information:
(1)a Department of Surgery , Jichi Medical University , 3311-1 Yakushiji,
Shimotsuke-City , Tochigi 329-0498 , Japan. (2)b Department of Surgery , Division
of Thoracic Surgery, Cedars-Sinai Medical Center , 90048 , Los Angeles , CA , USA
. (3)c College of Medical Laboratory Techniques, Tianjin Medical University ,
Tianjin 300203 , China. (4)d Department of Surgery , Samuel Oschin Comprehensive
Cancer Institute, Cedars-Sinai Medical Center , Los Angeles , CA 90048 , USA.
Lung cancer is the leading cause of cancer-related deaths worldwide with over
1Â million deaths each year. The overall prognosis of lung cancer patients remains
unsatisfactory, with a 5-year overall survival rate of less than 15%. Although
most lung cancers are a result of smoking, approximately 25% of lung cancer cases
worldwide are not attributable to tobacco use. Notably, more than half of the
lung cancer cases in women occur in non-smokers. Among non-small-cell lung cancer
(NSCLC) cases, cigarette-smokers have a greater association with squamous cell
carcinoma than adenocarcinoma, which is more common in non-smokers. These
findings imply that specific molecular and pathological features may associate
with lung adenocarcinoma arising in non-smoker female patients. Over the past
decade, whole genome sequencing and other '-omics' technologies led to the
discovery of pathogenic mutations that drive tumor cell formation. These
technological developments may enable tailored patient treatments throughout the
course of their disease, potentially leading to improved patient outcomes. Some
clinical and laboratory studies have shown success outcomes using epidermal
growth factor receptor (EGFR) and anaplastic lymphoma kinase (ALK) tyrosine
kinase inhibitors (TKI) in patients with EGFR mutations and ALK rearrangements,
respectively. In fact, these two mutations are predominantly present in female
non-smokers with adenocarcinoma. Immunotherapy has also recently emerged as a
major therapeutic modality in NSCLC. In this review, we summarize the current
understanding of NSCLC biology and new therapeutic molecular targets, focusing on
the pathogenesis of non-smoker female NSCLC patients.
DOI: 10.1080/15384047.2017.1323580
PMID: 28494184
3. Clin Lung Cancer. 2017 Jan 19. pii: S1525-7304(17)30020-7. doi:
10.1016/j.cllc.2017.01.005. [Epub ahead of print]
Association Between Environmental Tobacco Smoke Exposure and the Occurrence of
EGFR Mutations and ALK Rearrangements in Never-smokers With Non-Small-cell Lung
Cancer: Analyses From a Prospective Multinational ETS Registry.
Soo RA(1), Kubo A(2), Ando M(3), Kawaguchi T(4), Ahn MJ(5), Ou SI(6).
Author information:
(1)Department of Haematology-Oncology, National University Health System and
Cancer Institute of Singapore, Singapore, Singapore. (2)Division of Respiratory
Medicine and Allergology, Aichi Medical University School of Medicine, Nagakute,
Japan. (3)Center for Advanced Medicine and Clinical Research, Nagoya University
Hospital, Nagoya, Japan. Electronic address: mando@med.nagoya-u.ac.jp.
(4)Department of Respiratory Medicine/Medical Oncology, Osaka City University,
Osaka, Japan. (5)Samsung Medical Center, Sungkyunkwan University School of
Medicine, Seoul, Korea. (6)Chao Family Comprehensive Cancer Center, University of
California Irvine, Orange, CA.
BACKGROUND: Molecular studies have demonstrated actionable driver oncogene
alterations are more frequent in never-smokers with non-small-cell lung cancer
(NSCLC). The etiology of these driver oncogenes in patients with NSCLC remains
unknown, and environmental tobacco smoke (ETS) is a potential cause in these
cases.
MATERIALS AND METHODS: We assembled clinical and genetic information for
never-smoker patients with NSCLC accrued in Japan, Korea, Singapore, and the
United States. To determine an association between cumulative ETS and activating
EGFR mutations or ALK rearrangements, the Mantel extension test was used.
Multivariate analysis on activating EGFR and ALK gene rearrangements was
performed using the generalized linear mixed model with nations as a random
effect.
RESULTS: From July 2007 to December 2012, 498 never-smokers with pathologically
proven NSCLC were registered and tested for the association between ETS and EGFR
and ALK status. EGFR mutations were more frequent in the ever-ETS cohort (58.4%)
compared with the never-ETS cohort (39.6%), and the incidence of EGFR mutations
was significantly associated with the increment of cumulative ETS (cETS) in
female never-smokers (PÂ = .033), whereas the incidence of ALK rearrangements was
not significantly different between the ever-ETS and never-ETS cohorts. Odds
ratio for EGFR mutations for each 10-year increment in cETS was 1.091 and 0.89
for female and male never-smokers (PÂ = .031 and PÂ = .263, respectively).
CONCLUSION: Increased ETS exposure was closely associated with EGFR mutations in
female never-smokers with NSCLC in the expanded multinational cohort. However,
the association of ETS and ALK rearrangements in never-smokers with NSCLC was not
significant.
Copyright Â© 2017. Published by Elsevier Inc.
DOI: 10.1016/j.cllc.2017.01.005
PMID: 28433570
4. Cell Signal. 2017 Jul;35:223-230. doi: 10.1016/j.cellsig.2017.04.012. Epub 2017
Apr 18.
The roles of subcellularly located EGFR in autophagy.
Li H(1), You L(1), Xie J(2), Pan H(3), Han W(4).
Author information:
(1)Department of Medical Oncology, Sir Run Run Shaw Hospital, College of
Medicine, Zhejiang University, Hangzhou, Zhejiang, China. (2)Laboratory of Cancer
Biology, Institute of Clinical Science, Sir Run Run Shaw Hospital, College of
Medicine, Zhejiang University, Hangzhou, Zhejiang, China. (3)Department of
Medical Oncology, Sir Run Run Shaw Hospital, College of Medicine, Zhejiang
University, Hangzhou, Zhejiang, China; Laboratory of Cancer Biology, Institute of
Clinical Science, Sir Run Run Shaw Hospital, College of Medicine, Zhejiang
University, Hangzhou, Zhejiang, China. Electronic address: hongmingpan@gmail.com.
(4)Department of Medical Oncology, Sir Run Run Shaw Hospital, College of
Medicine, Zhejiang University, Hangzhou, Zhejiang, China; Laboratory of Cancer
Biology, Institute of Clinical Science, Sir Run Run Shaw Hospital, College of
Medicine, Zhejiang University, Hangzhou, Zhejiang, China. Electronic address:
hanwd@zju.edu.cn.
The epidermal growth factor receptor (EGFR) is a well-studied receptor-tyrosine
kinase that serves vital roles in regulation of organ development and cancer
progression. EGFR not only exists on the plasma membrane, but also widely
expressed in the nucleus, endosomes, and mitochondria. Most recently, several
lines of evidences indicated that autophagy is regulated by EGFR in kinase-active
and -independent manners. In this review, we summarized recent advances in our
understanding of the functions of different subcellularly located EGFR on
autophagy. Specifically, plasma membrane- and cytoplasm-located EGFR (pcEGFR)
acts as a tyrosine kinase to regulate autophagy via the PI3K/AKT1/mTOR,
RAS/MAPK1/3, and STAT3 signaling pathways. The kinase-independent function of
pcEGFR inhibits autophagy by maintaining SLC5A1-regulated intracellular glucose
level. Endosome-located EGFR phosphorylates and inhibits Beclin1 to suppress
autophagy, while kinase-independent endosome-located EGFR releases Beclin1 from
the Rubicon-Beclin1 complex to increase autophagy. Additionally, the nuclear EGFR
activates PRKDC/PNPase/MYC signaling to inhibit autophagy. Although the role of
mitochondria-located EGFR in autophagy is largely unexplored, the production of
ATP and reactive oxygen species mediated by mitochondrial dynamics is most likely
to influence autophagy.
Copyright Â© 2017. Published by Elsevier Inc.
DOI: 10.1016/j.cellsig.2017.04.012
PMID: 28428083
5. Oncotarget. 2017 Mar 6. doi: 10.18632/oncotarget.15948. [Epub ahead of print]
EGFR inhibition attenuates diabetic nephropathy through decreasing ROS and
endoplasmic reticulum stress.
Xu Z(1), Zhao Y(1), Zhong P(1), Wang J(1), Weng Q(1,)(2), Qian Y(1), Han J(1),
Zou C(3), Liang G(1).
Author information:
(1)Chemical Biology Research Center, School of Pharmaceutical Sciences, Wenzhou
Medical University, Wenzhou, Zhejiang, 325035, China. (2)Department of
Interventional Radiology, The Fifth Affiliated Hospital of Wenzhou Medical
University, Lishui, Zhejiang, 323000, China. (3)Department of Ultrasonography,
The Second Affiliated Hospital and Yuying Children's Hospital of Wenzhou Medical
University, Wenzhou, Zhejiang, 325000, China.
Diabetic nephropathy (DN) is a progressive kidney disease due to glomerular
capillary damage in diabetic patients. Endoplasmic reticulum (ER) stress caused
by reactive oxygen species (ROS) is associated with DN progression. Epidermal
growth factor receptor (EGFR) mediates oxidative stress and damage of
cardiomyocytes in diabetic mice. Here we demonstrated that AG1478, a specific
inhibitor of EGFR, blocked EGFR and AKT phosphorylation in diabetic mice.
Oxidative stress and ER stress markers were eliminated after AG1478
administration. AG1478 decreased pro-fibrotic genes TGF-Î² and collagen IV.
Furthermore, we found that high glucose (HG) induced oxidative stress and ER
stress, and subsequently increased ATF4 and CHOP. These changes were eliminated
by either AG1478 or ROS scavenger N-acetyl-L-cysteine (NAC) administration. These
results were confirmed by knock-down approaches in renal mesangial SV40 cells.
However, AG1478, not NAC, reversed HG induced EGFR and AKT phosphorylation. These
results suggest that EGFR/AKT/ROS/ER stress signaling plays an essential role in
DN development and inhibiting EGFR may serve as a potential therapeutic strategy
in diabetic kidney diseases.
DOI: 10.18632/oncotarget.15948
PMID: 28427241
6. Ann Oncol. 2017 Apr 13. doi: 10.1093/annonc/mdx162. [Epub ahead of print]
Molecular classification of pulmonary sarcomatoid carcinomas suggests new
therapeutic opportunities.
PÃ©cuchet N(1,)(2), Vieira T(3,)(4), Rabbe N(3,)(4), Antoine M(3,)(5), Blons
H(1,)(6), Cadranel J(3,)(4), Laurent-Puig P(1,)(6), Wislez M(3,)(4).
Author information:
(1)INSERM UMR-S1147, UniversitÃ© Sorbonne Paris CitÃ©, UniversitÃ© Paris Descartes,
Paris, France. (2)Department of Medical Oncology, AP-HP, HÃ´pital EuropÃ©en Georges
Pompidou, Paris, France. (3)Oncology, Sorbonne UniversitÃ©s, UPMC Univ. Paris 06,
GRC nÂ°04, Theranoscan, Paris, France. (4)Department of Pneumology, AP-HP, HÃ´pital
Tenon, Paris, France. (5)Department of Cytology and Pathology, AP-HP, HÃ´pital
Tenon, Paris, France. (6)Department of Biochemistry, Pharmacogenetic and
Molecular Oncology Unit. AP-HP, HÃ´pital EuropÃ©en Georges Pompidou, Paris, France.
Background: Pulmonary sarcomatoid carcinoma (SC) is a rare disease with poor
prognosis and with strong inter- and intratumor heterogeneity. However, molecular
classification is currently focused on activating MET mutations. We sought to
better characterize the molecular diversity of SC using mutational signatures
that reflect different mutational processes, such as tobacco-associated adducts
(signature 4), BRCA1/BRCA2 deficiency (signature 3) or APOBEC enzyme deamination
(signatures 2&13).
Patients and methods: Whole-exome sequencing was performed in 15 SC patients and
on data from 10 previously-published cases. Hierarchical clustering and consensus
non-negative matrix factorization (NMF) were performed for classification, based
on mutational signatures.
Results: In the two series, we identified two clusters (C): C sig4 (characterized
by signature 4) and C sig2-3-13 (signatures 2, 3, and 13). C sig4 exhibited more
frequent MAPK pathway mutations than C sig2-3-13 (pooled series: nâ€‰=â€‰10/14 vs.
2/11, P <.05 , respectively) and stronger PD-L1 expression (our series: nâ€‰=â€‰6/9
vs. 1/6, P =.12). MET alterations were only found in C sig2-3-13 (pooled series:
nâ€‰=â€‰5/11 vs. 0/14, P =.009), as well as BRCA1 / BRCA2 (nâ€‰=â€‰3/11 vs. 0/15), EGFR
(nâ€‰=â€‰1), and IDH1 ( nâ€‰=â€‰1 ) mutations. C sig2-3-13 patients had better overall
survival than C sig4 patients (median: >45 months vs. 7 months, respectively,
P=.001).
Conclusions: Our study suggests that SC presents at least two clusters comprising
different mutational processes, gene alterations, and PD-L1 expression. New
potential treatment possibilities are immune checkpoint inhibitors in C sig4 and
specific targeted agents in C sig2-3-13 . These findings should encourage
clinicians to conduct broad molecular and immunological testing in SC patients
beyond MET exon 14 alterations.
DOI: 10.1093/annonc/mdx162
PMID: 28419182
7. J Surg Oncol. 2017 Apr;115(5):550-554. doi: 10.1002/jso.24532. Epub 2017 Apr 18.
Lung cancer-A global perspective.
McIntyre A(1), Ganti AK(2).
Author information:
(1)University of Nebraska Medical Center, Omaha, Nebraska. (2)Department of
Internal Medicine, VA Nebraska Western Iowa Health Care System and University of
Nebraska Medical Center, Omaha, Nebraska.
Lung cancer is the leading cause of cancer deaths worldwide. While tobacco
exposure is responsible for the majority of lung cancers, the incidence of lung
cancer in never smokers, especially Asian women, is increasing. There is a global
variation in lung cancer biology with EGFR mutations being more common in Asian
patients, while Kras mutation is more common in Caucasians. This review will
focus on the global variations in lung cancer and its treatment.
Â© 2017 Wiley Periodicals, Inc.
DOI: 10.1002/jso.24532
PMID: 28418583
8. Oncogenesis. 2017 Apr 10;6(4):e313. doi: 10.1038/oncsis.2017.13.
Oncogenic MCT-1 activation promotes YY1-EGFR-MnSOD signaling and tumor
progression.
Tseng HY(1), Chen YA(1), Jen J(2), Shen PC(1), Chen LM(1), Lin TD(1), Wang YC(2),
Hsu HL(1).
Author information:
(1)Institute of Molecular and Genomic Medicine, National Health Research
Institutes, Zhunan, Miaoli County, Taiwan. (2)Department of Pharmacology,
National Cheng Kung University, Tainan, Taiwan.
Tumor cells often produce high levels of reactive oxygen species (ROS) and
display an increased ROS scavenging system. However, the molecular mechanism that
balances antioxidative and oxidative stress in cancer cells is unclear. Here, we
determined that oncogenic multiple copies in T-cell malignancy 1 (MCT-1) activity
promotes the generation of intracellular ROS and mitochondrial superoxide.
Overexpression of MCT-1 suppresses p53 accumulation but elevates the
manganese-dependent superoxide dismutase (MnSOD) level via the YY1-EGFR signaling
cascade, which protects cells against oxidative damage. Conversely, restricting
ROS generation and/or targeting YY1 in lung cancer cells effectively inhibits the
EGFR-MnSOD signaling pathway and cell invasiveness induced by MCT-1.
Significantly, MCT-1 overexpression in lung cancer cells promotes tumor
progression, necrosis and angiogenesis, and increases the number of
tumor-promoting M2 macrophages and cancer-associated fibroblasts in the
microenvironment. Clinical evidence further confirms that high expression of
MCT-1 is associated with an increase in YY1, EGFR and MnSOD expression,
accompanied by tumor recurrence, poor overall survival and EGFR mutation status
in patients with lung cancers. Together, these data indicate that the MCT-1
oncogenic pathway is implicated in oxidative metabolism and lung carcinogenesis.
DOI: 10.1038/oncsis.2017.13
PMID: 28394354
9. Eur Rev Med Pharmacol Sci. 2017 Mar;21(5):1006-1012.
Study on the proliferation of human gastric cancer cell AGS by activation of EGFR
in H2O2.
Wang Q(1), Shen W, Tao GQ, Sun J, Shi LP.
Author information:
(1)Department of General Surgery, Wuxi People's Hospital, Jiangsu Province,
China. xr24008603chunl@163.com.
OBJECTIVE: This study is to investigate the effect of low concentration hydrogen
peroxide (H2O2) on the proliferation of gastric cancer AGS cell line in vitro and
the mechanism.
MATERIALS AND METHODS: AGS cells were treated with different low concentrations
of H2O2 (1, 0.1, 0.01, and 0.001 Î¼m) for 48 hours. The effect of H2O2
concentration gradient on the activity of AGS cell activities was detected by
methyl thiazolyl tetrazolium (MTT) method. The expression of the epidermal growth
factor receptor (EGFR) and its downstream signaling pathway extracellular
signal-regulated kinase (ERK) protein in H2O2 was detected by Western blot
method; moreover, the effect of H2O2 on intracellular reactive oxygen species
(ROS) in AGS cells was observed under the fluorescence microscope and
quantitative analysis by flow cytometry. The effect of H2O2 on the level of c-myc
mRNA in AGS cells was also detected by reverse transcription polymerase chain
reaction (RT-PCR).
RESULTS: MTT detection results showed that 1 Î¼m and 0.1 Î¼m H2O2 at 48h can
effectively promote the proliferation of AGS cells (p<0.05). The Western blot
results showed that after 48 hours of low concentration of H2O2 treatment of AGS
cells, the EGFR protein levels and ERK protein phosphorylation levels increased
significantly (p<0.05). Fluorescence microscopy and flow cytometry showed that
the low concentration of H2O2 increased the intracellular reactive oxygen species
(ROS). RT-PCR results showed the levels of c-myc mRNA in AGS cells treated with a
low concentration of H2O2 were significantly increased (p<0.05) and EGFR blocking
agent AG1478 can resist the above effects.
CONCLUSIONS: Low concentration of H2O2 can significantly promote the
proliferation of AGS cells by activating EGFR/ERK signaling pathway.
PMID: 28338196
10. PLoS One. 2017 Mar 17;12(3):e0173562. doi: 10.1371/journal.pone.0173562.
eCollection 2017.
Cigarette smoking and cardio-renal events in patients with atherosclerotic renal
artery stenosis.
Drummond CA(1), Brewster PS(1), He W(2), Ren K(2), Xie Y(2), Tuttle KR(3), Haller
ST(1), Jamerson K(4), Dworkin LD(1), Cutlip DE(5), Murphy TP(6), D'Agostino RB
Sr(5), Henrich WL(7), Tian J(1), Shapiro JI(8), Cooper CJ(1).
Author information:
(1)Department of Medicine, University of Toledo College of Medicine and Life
Sciences, Toledo, OH, United States of America. (2)Department of Mathematics,
University of Toledo, Toledo, OH, United States of America. (3)Division of
Nephrology, University of Washington School of Medicine, Providence Health Care,
Spokane, WA, United States of America. (4)Department of Medicine, University of
Michigan, Ann Arbor, MI, United States of America. (5)Harvard Clinical Research
Institute, Boston, MA, United States of America. (6)Departments of Medicine and
Diagnostic Imaging, Rhode Island Hospital and Alpert Medical School of Brown
University, Providence, RI, United States of America. (7)University of Texas
Health Science Center, San Antonio TX, United States of America. (8)Joan C.
Edwards School of Medicine, Marshall University, Huntington, WV, United States of
America.
Cigarette smoking causes cardiovascular disease and is associated with poor
kidney function in individuals with diabetes mellitus and primary kidney
diseases. However, the association of smoking on patients with atherosclerotic
renal artery stenosis has not been studied. The current study utilized data from
the Cardiovascular Outcomes in Renal Atherosclerotic Lesions (CORAL, NCT00081731)
clinical trial to evaluate the effects of smoking on the risk of cardio-renal
events and kidney function in this population. Baseline data showed that smokers
(n = 277 out of 931) were significantly younger at enrollment than non-smokers
(63.3Â±9.1 years vs 72.4Â±7.8 years; p<0.001). In addition, patients who smoke were
also more likely to have bilateral renal artery stenoses and peripheral vascular
disease (PVD). Longitudinal analysis showed that smokers experienced composite
endpoint events (defined as first occurrence of: stroke; cardiovascular or renal
death; myocardial infarction; hospitalization for congestive heart failure;
permanent renal replacement; and progressive renal insufficiency defined as 30%
reduction of GFR from baseline sustained for â‰¥ 60 days) at a substantially
younger age compared to non-smokers (67.1Â±9.0 versus 76.1Â±7.9, p<0.001). Using
linear regression and generalized linear modeling analysis controlled by age,
sex, and ethnicity, smokers had significantly higher cystatin C levels (1.3Â±0.7
vs 1.2Â±0.9, p<0.01) whereas creatinine and estimated glomerular filtration rate
(eGFR) were not different from non-smokers. From these data we conclude that
smoking has a significant association with deleterious cardio-renal outcomes in
patients with renovascular hypertension.
DOI: 10.1371/journal.pone.0173562
PMCID: PMC5357000
PMID: 28306749
11. Curr Cancer Drug Targets. 2017 Mar 15. doi: 10.2174/1568009617666170315162932.
[Epub ahead of print]
Anti-Tumorigenic Effects of Resveratrol in Lung Cancer Cells Through Modulation
of c-FLIP.
Wright C, Iyer AK, Yakisich JS, Azad N(1).
Author information:
(1)Department of Pharmaceutical Sciences, Hampton University, Hampton, VA 23668.
United States.
Resveratrol has been shown to have antioxidant and anti-proliferative properties
in multiple cancer types. Here we demonstrate that H460 lung cancer cells are
more susceptible to resveratrol treatment in comparison to human bronchial
epithelial Beas-2B cells. Resveratrol decreases cell viability and proliferation,
and induces significant apoptosis in H460 cells. The apoptosis observed was
accompanied by an increase in hydrogen peroxide (H2O2) production, Bid, PARP and
caspase 8 activation, and downregulation of pEGFR, pAkt, c-FLIP and NFkB protein
expression. Furthermore, treatment with H2O2 scavenger catalase significantly
inhibited resveratrol-induced c-FLIP downregulation, caspase-8 activation and
apoptosis. Overexpression of c-FLIP in H460 cells (FLIP cells) resulted in the
inhibition of resveratrol-induced H2O2 production, and a significant increase in
resveratrol-induced apoptosis in comparison to H460 cells. In FLIP cells,
catalase treatment did not rescue cells from a decrease in cell viability and
apoptosis induction by resveratrol as compared to H460 cells. Resveratrol
treatment also led to VEGF downregulation in FLIP cells. Furthermore, inhibition
of pEGFR or pAkt using erlotinib and LY294002 respectively, enhanced the negative
effect of resveratrol on FLIP cell viability and apoptosis. The reverse was
observed when FLIP cells were supplemented with EGF, or transfected with WT-AKT
plasmid; resulting in a 20% decrease in resveratrol-induced apoptosis. In
addition, transfection with WT-AKT plasmid resulted in the inhibition of
pro-apoptotic protein activation, and c-FLIP and pAkt downregulation. Overall,
resveratrol induced apoptosis in H460 lung cancer cells by specifically targeting
pAkt and c-FLIP dowregulation by proteasomal degradation in a EGFR-dependent
manner.
CopyrightÂ© Bentham Science Publishers; For any queries, please email at
epub@benthamscience.org.
DOI: 10.2174/1568009617666170315162932
PMID: 28302032
12. Cell Rep. 2017 Mar 14;18(11):2547-2556. doi: 10.1016/j.celrep.2017.02.054.
Oncogene-Selective Sensitivity to Synchronous Cell Death following Modulation of
the Amino Acid Nutrient Cystine.
Poursaitidis I(1), Wang X(1), Crighton T(1), Labuschagne C(2), Mason D(3), Cramer
SL(4), Triplett K(4), Roy R(5), Pardo OE(5), Seckl MJ(5), Rowlinson SW(6), Stone
E(7), Lamb RF(8).
Author information:
(1)Department of Molecular and Clinical Cancer Medicine, University of Liverpool
North West Cancer Research Centre, University of Liverpool, 200 London Road,
Liverpool L69 7ZB, UK. (2)Cancer Research UK Beatson Institute, Switchback Road,
Bearsden, Glasgow G61 1BD, UK. (3)Centre for Cell Imaging, Institute of
Integrative Biology, University of Liverpool, Biosciences Building, Crown Street,
Liverpool L69 7ZB, UK. (4)Department of Chemical Engineering, The University of
Texas at Austin, Austin, TX 78712, USA. (5)Division of Cancer CRUK Laboratories,
1st Floor ICTEM Building, Hammersmith Hospital Campus of Imperial College London,
Du Cane Road, London W120NN, UK. (6)Aeglea BioTherapeutics, Austin, TX 78746,
USA. (7)Department of Molecular Biosciences, The University of Texas at Austin,
Austin, TX 78712, USA. (8)School of Health Sciences, Liverpool Hope University,
Hope Park Campus, Liverpool L16 9JD, UK. Electronic address: lambr@hope.ac.uk.
Cancer cells reprogram their metabolism, altering both uptake and utilization of
extracellular nutrients. We individually depleted amino acid nutrients from
isogenic cells expressing commonly activated oncogenes to identify
correspondences between nutrient supply and viability. In HME (human mammary
epithelial) cells, deprivation of cystine led to increased cell death in cells
expressing an activated epidermal growth factor receptor (EGFR) mutant. Cell
death occurred via synchronous ferroptosis, with generation of reactive oxygen
species (ROS). Hydrogen peroxide promoted cell death, as both catalase and
inhibition of NADPH oxidase 4 (NOX4) blocked ferroptosis. Blockade of EGFR or
mitogen-activated protein kinase (MAPK) signaling similarly protected cells from
ferroptosis, whereas treatment of xenografts derived from EGFR mutant
non-small-cell lung cancer (NSCLC) with a cystine-depleting enzyme inhibited
tumor growth in mice. Collectively, our results identify a potentially
exploitable sensitization of some EGFR/MAPK-driven tumors to ferroptosis
following cystine depletion.
Copyright Â© 2017 The Authors. Published by Elsevier Inc. All rights reserved.
DOI: 10.1016/j.celrep.2017.02.054
PMCID: PMC5368412
PMID: 28297659
13. Lung Cancer. 2017 Apr;106:115-124. doi: 10.1016/j.lungcan.2017.02.009. Epub 2017
Feb 14.
Combination treatment with erlotinib and ampelopsin overcomes erlotinib
resistance in NSCLC cells via the Nox2-ROS-Bim pathway.
Hong SW(1), Park NS(1), Noh MH(1), Shim JA(1), Ahn BN(1), Kim YS(1), Kim D(1),
Lee HK(2), Hur DY(3).
Author information:
(1)Department of Anatomy, Inje University College of Medicine, 75 Bokji-ro,
Busanjin-gu, Pusan 47392, Republic of Korea. (2)Devision of Pulmonology,
Department of internal Medicine, Inje University Pusan Paik Hospital, 75
Bokji-ro, Busanjin-gu, Pusan 47392, Republic of Korea. Electronic address:
goodoc@inje.ac.kr. (3)Department of Anatomy, Inje University College of Medicine,
75 Bokji-ro, Busanjin-gu, Pusan 47392, Republic of Korea. Electronic address:
dyhur@inje.ac.kr.
OBJECTIVES: Erlotinib, a tyrosine kinase inhibitor (TKI) of epidermal growth
factor receptor (EGFR), has been shown to have a dramatic effect in non-small
cell lung cancer (NSCLC) patients with EGFR mutation. However, the presence of
primary resistance or acquired resistance to EGFR-TKI is the most common reason
for switching to other anti-cancer agents. Even though there are newer agents
that have activity in the presence of the T790M mutation, identification of
potential agents that could overcome resistance to EGFR-TKI is still needed for
the treatment of NSCLC patients.
MATERIALS AND METHODS: In this study, we used erlotinib-resistant NSCLC cell
lines to investigate the effects of combination treatment with erlotinib and
ampelopsin. After treatment with either single or combination, cell viability and
cell death were determined with WST-1 assay, trypan blue exclusion method, colony
forming assay, annexin-V staining assay and western blot assay. The content of
ROS was evaluated by FACS analysis using H2DCF-staining method. To determine the
effect of Nox2 and Bim on the combined treatment with erlotinib and
ampelopsin-induced cell death, we transfected with Nox2 or Bim specific siRNA and
performed with western blot assay for evaluation of its expression.
RESULTS: Combined treatment with erlotinib and ampelopsin at non-cytotoxic
concentrations significantly induced caspase-dependent cell death in
erlotinib-resistant NSCLC cells. Furthermore, cell death resulted in the
accumulation of reactive oxygen species (ROS) through upregulation of
nicotinamide adenine dinucleotide phosphate oxidase 2 (Nox2) expression, a direct
source of ROS. The expression level of Bim increased with combination treatment,
but not with either treatment alone.
CONCLUSION: Here in this study, we demonstrate that the combination of erlotinib
and ampelopsin induces cell death via the Nox2-ROS-Bim pathway, and ampelopsin
could be used as a novel anti-cancer agent combined with EGFR-TKI to overcome
resistance to erlotinib in EGFR-mutant NSCLC.
Copyright Â© 2017 Elsevier B.V. All rights reserved.
DOI: 10.1016/j.lungcan.2017.02.009
PMID: 28285685
14. Toxicol Appl Pharmacol. 2017 Apr 15;321:18-26. doi: 10.1016/j.taap.2017.02.017.
Epub 2017 Feb 22.
Osimertinib induces autophagy and apoptosis via reactive oxygen species
generation in non-small cell lung cancer cells.
Tang ZH(1), Cao WX(1), Su MX(1), Chen X(1), Lu JJ(2).
Author information:
(1)State Key Laboratory of Quality Research in Chinese Medicine, Institute of
Chinese Medical Sciences, University of Macau, Macao, China. (2)State Key
Laboratory of Quality Research in Chinese Medicine, Institute of Chinese Medical
Sciences, University of Macau, Macao, China. Electronic address:
jinjianlu@umac.mo.
Osimertinib (OSI), also known as AZD9291, is a third-generation epidermal growth
factor receptor (EGFR) tyrosine kinase inhibitor that has been approved for the
treatment of non-small cell lung cancer (NSCLC) patients harboring EGFR T790M
mutation. Herein, we indicated for the first time that OSI increased the
accumulations of cytoplasmic vacuoles, the expression of
phosphatidylethanolamine-modified microtubule-associated protein light-chain 3
(LC3-II), and the formation of GFP-LC3 puncta in various cancer cells. The
OSI-induced expression of LC3-II was further increased when combined treatment
with chloroquine (CQ), an autophagy inhibitor, and the mRFP-EGFP-LC3
plasmid-transfected cells exposed to OSI led to the production of more
red-fluorescent puncta than green-fluorescent puncta, indicating OSI induced
autophagic flux in the NSCLC cells. Knockdown of EGFR showed no effect on the
OSI-induced expression of LC3-II in NCI-H1975 cells. In addition, OSI increased
reactive oxygen species (ROS) generation and scavenge of ROS via pretreatment
with N-acetyl-l-cysteine (NAC), catalase (CAT), or vitamin E (Vita E)
significantly inhibited OSI-induced the accumulations of cytoplasmic vacuoles,
the expression of LC3-II, as well as the formation of GFP-LC3 puncta. Combinative
treatment with CQ could not remarkably change the OSI-induced cell viability
decrease, whereas the OSI-induced cell viability decrease and apoptosis could be
reversed through pretreatment with NAC, CAT, and Vita E, respectively. Taken
together, this is the first report that OSI induces an accompanied autophagy and
the generation of ROS is critical for the OSI-induced autophagy, cell viability
decrease, and apoptosis in NSCLC cells.
Copyright Â© 2017 Elsevier Inc. All rights reserved.
DOI: 10.1016/j.taap.2017.02.017
PMID: 28237877
15. Bioorg Med Chem Lett. 2017 Mar 15;27(6):1341-1345. doi:
10.1016/j.bmcl.2017.02.023. Epub 2017 Feb 13.
Novel conjugates of endoperoxide and 4-anilinoquinazoline as potential anticancer
agents.
Yang J(1), Tu Z(2), Xu X(1), Luo J(2), Yan X(1), Ran C(3), Mao X(1), Ding K(4),
Qiao C(5).
Author information:
(1)College of Pharmaceutical Science, Soochow University, 199 Ren Ai Road, Suzhou
215123, China. (2)Institute of Chemical Biology, Guangzhou Institutes of
Biomedicine and Health, Chinese Academy of Sciences, #190 Kaiyuan Avenue,
Guangzhou 510530, China. (3)Molecular Imaging Laboratory, MGH/MIT/HMS Athinoula
A. Martinos Center for Biomedical Imaging, Department of Radiology, Massachusetts
General Hospital/Harvard Medical School, Building 75, Charlestown, MA 02129,
United States. (4)Institute of Chemical Biology, Guangzhou Institutes of
Biomedicine and Health, Chinese Academy of Sciences, #190 Kaiyuan Avenue,
Guangzhou 510530, China. Electronic address: dingke@jnu.edu.cn. (5)College of
Pharmaceutical Science, Soochow University, 199 Ren Ai Road, Suzhou 215123,
China. Electronic address: qiaochunhua@suda.edu.cn.
In the present study, endoperoxide and 4-anilinoqnazoline were conjugated to
obtain a series of compounds. These conjugates exhibited high antiproliferative
potency against a number of cancer cell lines, including the epidermal growth
factor receptor (EGFR) L858R/T790M mutant cell. Compound 5 was selected as a
representative for mechanistic study. Further experiments revealed the
conjugate's reactive oxygen species (ROS) generating ability, apoptosis inducing
activity and involvement in EGFR downstream signaling pathways.
Copyright Â© 2017 Elsevier Ltd. All rights reserved.
DOI: 10.1016/j.bmcl.2017.02.023
PMID: 28236592
16. Am J Chin Med. 2017;45(2):337-350. doi: 10.1142/S0192415X17500215. Epub 2017 Feb
23
Aloe-Emodin Enhances Tamoxifen Cytotoxicity by Suppressing Ras/ERK and PI3K/mTOR
in Breast Cancer Cells.
Tseng HS(1,)(2), Wang YF(3), Tzeng YM(2,)(4,)(5), Chen DR(1,)(3), Liao YF(2,)(6),
Chiu HY(1,)(7), Hsieh WT(8).
Author information:
(1)* Comprehensive Breast Cancer Center, Changhua Christian Hospital, Changhua,
Taiwan. (2)â€¡ Department of Applied Chemistry, Chaoyang University of Technology,
Taichung, Taiwan. (3)â€ Cancer Research Center, Changhua Christian Hospital,
Changhua, Taiwan. (4)Â¶ Department of Life Science, National Taitung University,
Taitung, Taiwan. (5)âˆ¥ Center for General Education, National Taitung University,
Taitung, Taiwan. (6)Â§ Asia Mycotoxin Analysis Center, Chaoyang University of
Technology, Taichung, Taiwan. (7)** School of Nursing, Chung Shan Medical
University, Taichung, Taiwan. (8)â€ â€ Department of Pharmacology, China Medical
University, Taichung, Taiwan.
Aloe-emodin (AE) is derived from Aloe vera and rhubarb (Rheum palmatum) and
exhibits anticancer activities via multiple regulatory mechanisms in various
cancers. AE can also enhance the anticancer efficacy of cisplatin, doxorubicin,
docetaxel, and 5-fluorouracil; however, its effects remain poorly characterized.
MCF-7, MDA-MB-231, MDA-MB-468, BT-474, and HCC-1954 breast cancer cell lines were
treated with the indicated conditions of AE, and cell viability assays were
performed. The expression levels of signaling proteins were determined by western
blot analysis, intracellular reactive oxygen species (ROS), cell cycle
distributions, and rates of apoptosis as estimated by flow cytometry. In
comparison with other cells, MCF-7 cells were more sensitive to AE treatment; AE
enhanced the cytotoxicity of 9[Formula: see text][Formula: see text]g/ml
tamoxifen by reducing EGFR, ER[Formula: see text], Ras, ERK, c-Myc, and mTOR
protein expression and blocking PI3K and mTOR activation. Finally, although
co-treatment of AE with tamoxifen increased intracellular ROS, there were no
effects on cell cycle progression. Besides facilitating tamoxifen-induced cell
death, AE also enhanced the antiproliferative activity of tamoxifen by blocking
Ras/ERK and PI3K/mTOR pathways in breast cancer cells, thus demonstrating the
chemosensitizing potential of AE.
DOI: 10.1142/S0192415X17500215
PMID: 28231748 [Indexed for MEDLINE]
17. Lung Cancer (Auckl). 2016 Nov 30;7:149-152. doi: 10.2147/LCTT.S116762.
eCollection 2016.
Driver oncogenes in Sub-Saharan African patients with non-small cell lung cancer.
Legius B(1), Van Den Broecke S(1), Muylle I(1), Ninane V(2).
Author information:
(1)Department of Pulmonology, Centre Hospitalier Universitaire Saint Pierre.
(2)Department of Pulmonology, Centre Hospitalier Universitaire Saint Pierre;
Faculty of Medicine, UniversitÃ© Libre de Bruxelles, Brussels, Belgium.
Non-small cell lung cancer can exhibit driver oncogenes, including epidermal
growth factor receptor (EGFR) and anaplastic lymphoma kinase (ALK), that are
possible targets for therapy. The prevalence of these rearranged driver oncogenes
is influenced by race, smoking habits, and gender. Most data come from Caucasian
and Asian populations. To our knowledge, there is no literature available about
the prevalence of driver oncogenes in Sub-Saharan Africa, where the tobacco
epidemic is still in the early stage. In this small case series, 6 patients of
Sub-Saharan African ethnicity with stage IV lung adenocarcinoma are described.
EGFR mutation was present in 3/6 patients and ALK rearrangement in 1/6 patients.
This incidence seems high but interestingly, all patients were non-smokers or
light smokers. In this series, the high prevalence of driver oncogene was
probably related to low smoking habits and these initial data in Sub-Saharan
Africans suggest high prevalence of driver mutations for this reason.
DOI: 10.2147/LCTT.S116762
PMCID: PMC5310716
PMID: 28210171
Conflict of interest statement: Disclosure The authors report no conflicts of
interest in this work.
18. Peptides. 2017 Apr;90:90-99. doi: 10.1016/j.peptides.2017.01.012. Epub 2017 Jan
31
Endothelin causes transactivation of the EGFR and HER2 in non-small cell lung
cancer cells.
Moody TW(1), Ramos-Alvarez I(2), Moreno P(2), Mantey SA(2), Ridnour L(3), Wink
D(3), Jensen RT(2).
Author information:
(1)Department of Health and Human Services, National Cancer Institute, Center for
Cancer Research, Office of the Director, Bethesda, MD 20892, United States.
Electronic address: moodyt@mail.nih.gov. (2)National Institutes of Health,
National Institute of Diabetes, Digestive and Kidney Disease, Digestive Diseases
Branch, Bethesda, MD 20892, United States. (3)National Cancer Institute, Cancer
Inflammation Program, Frederick, MD 21702, United States.
Endothelin (ET)-1 is an important peptide in cancer progression stimulating
cellular proliferation, tumor angiogenesis and metastasis. ET-1 binds with high
affinity to the ETA receptor (R) and ETBR on cancer cells. High levels of tumor
ET-1 and ETAR are associated with poor survival of lung cancer patients. Here the
effects of ET-1 on epidermal growth factor (EGF)R and HER2 transactivation were
investigated using non-small cell lung cancer (NSCLC) cells. ETAR mRNA was
present in all 10 NSCLC cell lines examined. Addition of ET-1 to NCI-H838 or
H1975 cells increased EGFR, HER2 and ERK tyrosine phosphorylation within 2min.
The increase in EGFR and HER2 transactivation caused by ET-1 addition to NSCLC
cells was inhibited by lapatinib (EGFR and HER2 tyrosine kinase inhibitor (TKI)),
gefitinib (EGFR TKI), ZD4054 or BQ-123 (ETAR antagonist), GM6001 (matrix
metalloprotease inhibitor), PP2 (Src inhibitor) or Tiron (superoxide scavenger).
ET-1 addition to NSCLC cells increased cytosolic Ca(2+) and reactive oxygen
species. ET-1 increased NSCLC clonal growth, whereas BQ123, ZD4054, lapatinib or
gefitinib inhibited proliferation. The results indicate that ET-1 may regulate
NSCLC cellular proliferation in an EGFR- and HER2-dependent manner.
Published by Elsevier Inc.
DOI: 10.1016/j.peptides.2017.01.012
PMCID: PMC5421360 [Available on 2018-04-01]
PMID: 28153500
19. Elife. 2017 Feb 1;6. pii: e18970. doi: 10.7554/eLife.18970.
KEAP1 loss modulates sensitivity to kinase targeted therapy in lung cancer.
Krall EB(1,)(2,)(3), Wang B(1,)(2,)(3), Munoz DM(4), Ilic N(1,)(2,)(3), Raghavan
S(1,)(2,)(3), Niederst MJ(4), Yu K(4), Ruddy DA(4), Aguirre AJ(1,)(2,)(3), Kim
JW(1,)(2,)(3), Redig AJ(1,)(3), Gainor JF(5), Williams JA(4), Asara JM(6,)(7),
Doench JG(2), Janne PA(1,)(3), Shaw AT(5), McDonald Iii RE(4), Engelman JA(4),
Stegmeier F(4), Schlabach MR(4), Hahn WC(1,)(2,)(3).
Author information:
(1)Department of Medical Oncology, Dana-Farber Cancer Institute, Boston, United
States. (2)Broad Institute of Harvard and MIT, Cambridge, United States.
(3)Department of Medicine, Brigham and Women's Hospital and Harvard Medical
School, Boston, United States. (4)Oncology Disease Area, Novartis Institute for
Biomedical Research, Cambridge, United States. (5)Department of Medicine,
Massachusetts General Hospital, Harvard Medical School, Boston, United States.
(6)Department of Medicine, Beth Israel Deaconess Medical Center, Harvard Medical
School, Boston, United States. (7)Cancer Center, Beth Israel Deaconess Medical
Center, Harvard Medical School, Boston, United States.
Inhibitors that target the receptor tyrosine kinase (RTK)/Ras/mitogen-activated
protein kinase (MAPK) pathway have led to clinical responses in lung and other
cancers, but some patients fail to respond and in those that do resistance
inevitably occurs (Balak et al., 2006; Kosaka et al., 2006; Rudin et al., 2013;
Wagle et al., 2011). To understand intrinsic and acquired resistance to
inhibition of MAPK signaling, we performed CRISPR-Cas9 gene deletion screens in
the setting of BRAF, MEK, EGFR, and ALK inhibition. Loss of KEAP1, a negative
regulator of NFE2L2/NRF2, modulated the response to BRAF, MEK, EGFR, and ALK
inhibition in BRAF-, NRAS-, KRAS-, EGFR-, and ALK-mutant lung cancer cells.
Treatment with inhibitors targeting the RTK/MAPK pathway increased reactive
oxygen species (ROS) in cells with intact KEAP1, and loss of KEAP1 abrogated this
increase. In addition, loss of KEAP1 altered cell metabolism to allow cells to
proliferate in the absence of MAPK signaling. These observations suggest that
alterations in the KEAP1/NRF2 pathway may promote survival in the presence of
multiple inhibitors targeting the RTK/Ras/MAPK pathway.
DOI: 10.7554/eLife.18970
PMCID: PMC5305212
PMID: 28145866
Conflict of interest statement: WCH: A consultant and receives research support
from Novartis. The other authors declare that no competing interests exist.
20. Am J Ind Med. 2017 Mar;60(3):306-309. doi: 10.1002/ajim.22691. Epub 2017 Feb 1.
Pulmonary adenocarcinoma with epidermal growth factor receptor-mutations in
asbestos exposed non-smokers: A case series.
Kradin RL(1,)(2), Iafrate J(1), Christiani DC(2,)(3).
Author information:
(1)Department of Pathology, Massachusetts General Hospital, Boston,
Massachusetts. (2)Pulmonary/Critical Care Unit, Massachusetts General Hospital,
Boston, Massachusetts. (3)Harvard School of Public Health, Boston, Massachusetts.
BACKGROUND: Cigarette smoke and asbestos are recognized causes of lung carcinoma
and together promote carcinogenesis. Adenocarcinoma is currently the most common
cause of lung cancer in the USA and it has been linked to both smoking and
asbestos exposure. Mutations in the epidermal growth factor gene receptor (EGFR)
occur predominantly in non-smokers with adenocarcinoma. Methods Mutations in the
EGFR gene were investigated using next-generation sequencing.
RESULTS: We report the presence of EGFR exon point mutations in the pulmonary
adenocarcinomas of three never-smokers occupationally exposed to asbestos.
CONCLUSION: The role of asbestos as a possible cause of EGFR mutagenesis requires
further investigation. Am. J. Ind. Med. 60:306-309, 2017. Â© 2017 Wiley
Periodicals, Inc.
Â© 2017 Wiley Periodicals, Inc.
DOI: 10.1002/ajim.22691
PMID: 28144970
21. Mol Cancer. 2017 Jan 30;16(1):10. doi: 10.1186/s12943-016-0577-4.
Induction of metastasis, cancer stem cell phenotype, and oncogenic metabolism in
cancer cells by ionizing radiation.
Lee SY(1), Jeong EK(1), Ju MK(1), Jeon HM(1), Kim MY(2), Kim CH(1,)(3), Park
HG(4), Han SI(5), Kang HS(6).
Author information:
(1)Department of Molecular Biology, College of Natural Sciences, Pusan National
University, Pusan, 609-735, Korea. (2)Research Center, Dongnam Institute of
Radiological and Medical Science (DIRAMS), Pusan, 619-953, Korea. (3)DNA
Identification Center, National Forensic Service, Seoul, 158-707, Korea.
(4)Nanobiotechnology Center, Pusan National University, Pusan, 609-735, Korea.
(5)The Division of Natural Medical Sciences, College of Health Science, Chosun
University, Gwangju, 501-759, Korea. (6)Department of Molecular Biology, College
of Natural Sciences, Pusan National University, Pusan, 609-735, Korea.
hspkang@pusan.ac.kr.
Radiation therapy is one of the major tools of cancer treatment, and is widely
used for a variety of malignant tumours. Radiotherapy causes DNA damage directly
by ionization or indirectly via the generation of reactive oxygen species (ROS),
thereby destroying cancer cells. However, ionizing radiation (IR) paradoxically
promotes metastasis and invasion of cancer cells by inducing the
epithelial-mesenchymal transition (EMT). Metastasis is a major obstacle to
successful cancer therapy, and is closely linked to the rates of morbidity and
mortality of many cancers. ROS have been shown to play important roles in
mediating the biological effects of IR. ROS have been implicated in IR-induced
EMT, via activation of several EMT transcription factors-including Snail, HIF-1,
ZEB1, and STAT3-that are activated by signalling pathways, including those of
TGF-Î², Wnt, Hedgehog, Notch, G-CSF, EGFR/PI3K/Akt, and MAPK. Cancer cells that
undergo EMT have been shown to acquire stemness and undergo metabolic changes,
although these points are debated. IR is known to induce cancer stem cell (CSC)
properties, including dedifferentiation and self-renewal, and to promote
oncogenic metabolism by activating these EMT-inducing pathways. Much accumulated
evidence has shown that metabolic alterations in cancer cells are closely
associated with the EMT and CSC phenotypes; specifically, the IR-induced
oncogenic metabolism seems to be required for acquisition of the EMT and CSC
phenotypes. IR can also elicit various changes in the tumour microenvironment
(TME) that may affect invasion and metastasis. EMT, CSC, and oncogenic metabolism
are involved in radioresistance; targeting them may improve the efficacy of
radiotherapy, preventing tumour recurrence and metastasis. This study focuses on
the molecular mechanisms of IR-induced EMT, CSCs, oncogenic metabolism, and
alterations in the TME. We discuss how IR-induced EMT/CSC/oncogenic metabolism
may promote resistance to radiotherapy; we also review efforts to develop
therapeutic approaches to eliminate these IR-induced adverse effects.
DOI: 10.1186/s12943-016-0577-4
PMCID: PMC5282724
PMID: 28137309
22. Sci Rep. 2017 Jan 30;7:41437. doi: 10.1038/srep41437.
Aqueous extract of Polygonum bistorta modulates proteostasis by ROS-induced ER
stress in human hepatoma cells.
Liu YH(1,)(2), Weng YP(3,)(4), Lin HY(5), Tang SW(6), Chen CJ(1), Liang CJ(6), Ku
CY(6), Lin JY(5,)(6).
Author information:
(1)Graduate Institute of Integrated Medicine, China Medical University, Taichung,
404, Taiwan. (2)Department of Medical Genetics and Medical Research, China
Medical University Hospital, Taichung, 404, Taiwan. (3)Graduate Institute of
Biological Science and Technology, Chung Hwa University of Medical Technology,
Tainan, 717, Taiwan. (4)Department of Biological Science and Technology, Chung
Hwa University of Medical Technology, Tainan, 717, Taiwan. (5)Department of Life
Science, National Taiwan Normal University, Taipei, 116, Taiwan. (6)Institute of
Biochemistry and Molecular Biology, College of Medicine, National Taiwan
University, Taipei, 100, Taiwan.
Hepatocellular carcinoma (HCC) remains the leading cause of cancer mortality with
limited therapeutic targets. The endoplasmic reticulum (ER) plays a pivotal role
in maintaining proteostasis in normal cells. However, alterations in proteostasis
are often found in cancer cells, making it a potential target for therapy.
Polygonum bistorta is used in traditional Chinese medicine owing to its
anticancer activities, but the molecular and pharmacological mechanisms remain
unclear. Using hepatoma cells as a model system, this study demonstrated that P.
bistorta aqueous extract (PB) stimulated ER stress by increasing autophagosomes
but by blocking degradation, followed by the accumulation of ubiquitinated
proteins and cell apoptosis. In addition, an autophagy inhibitor did not enhance
ubiquitinated protein accumulation whereas a reactive oxygen species (ROS)
scavenger diminished both ubiquitinated protein accumulation and
ligand-stimulated epidermal growth factor receptor (EGFR) expression, suggesting
that ROS generation by PB may be upstream of PB-triggered cell death.
Nevertheless, PB-exerted proteostasis impairment resulted in cytoskeletal
changes, impairment of cell adhesion and motility, and inhibition of cell cycle
progression. Oral administration of PB delayed tumour growth in a xenograft model
without significant body weight loss. These findings indicate that PB may be a
potential new alternative or complementary medicine for HCC.
DOI: 10.1038/srep41437
PMCID: PMC5278379
PMID: 28134285
Conflict of interest statement: The authors declare no competing financial
interests.
23. J Cell Sci. 2017 Mar 1;130(5):975-988. doi: 10.1242/jcs.197343. Epub 2017 Jan 25.
IKKÎ± regulates human keratinocyte migration through surveillance of the redox
environment.
Lisse TS(1,)(2), Rieger S(1).
Author information:
(1)Davis Center for Regenerative Biology and Medicine, MDI Biological Laboratory,
159 Old Bar Harbor Road, Salisbury Cove, ME 04672, USA srieger@mdibl.org
thomas.lisse@jax.org. (2)The Jackson Laboratory, Bar Harbor, ME 04609, USA.
Although the functions of H2O2 in epidermal wound repair are conserved throughout
evolution, the underlying signaling mechanisms are largely unknown. In this study
we used human keratinocytes (HEK001) to investigate H2O2-dependent wound repair
mechanisms. Scratch wounding led to H2O2 production in two or three cell layers
at the wound margin within âˆ¼30â€…min and subsequent cysteine modification of
proteins via sulfenylation. Intriguingly, exogenous H2O2 treatment resulted in
preferential sulfenylation of keratinocytes that adopted a migratory phenotype
and detached from neighboring cells, suggesting that one of the primary functions
of H2O2 is to stimulate signaling factors involved in cell migration. Based on
previous findings that revealed epidermal growth factor receptor (EGFR)
involvement in H2O2-dependent cell migration, we analyzed oxidation of a
candidate upstream target, the inhibitor of ÎºB kinase Î± (IKKÎ±; encoded by CHUK),
as a mechanism of action. We show that IKKÎ± is sulfenylated at a conserved
cysteine residue in the kinase domain, which correlates with de-repression of EGF
promoter activity and increased EGF expression. Thus, this indicates that IKKÎ±
promotes migration through dynamic interactions with the EGF promoter depending
on the redox state within cells.
Â© 2017. Published by The Company of Biologists Ltd.
DOI: 10.1242/jcs.197343
PMCID: PMC5358334
PMID: 28122935
24. Pharmacol Res. 2017 May;119:72-88. doi: 10.1016/j.phrs.2017.01.014. Epub 2017 Jan
19
Dihydroartemisin inhibits glioma invasiveness via a ROS to P53 to Î²-catenin
signaling.
Que Z(1), Wang P(2), Hu Y(1), Xue Y(2), Liu X(1), Qu C(1), Ma J(2), Liu Y(3).
Author information:
(1)Department of Neurosurgery, Shengjing Hospital of China Medical University,
Shenyang 110004, People's Republic of China; Liaoning Research Center for
Translational Medicine in Nervous System Disease, Shenyang 110004, People's
Republic of China. (2)Department of Neurobiology, College of Basic Medicine,
China Medical University, Shenyang 110122, People's Republic of China.
(3)Department of Neurosurgery, Shengjing Hospital of China Medical University,
Shenyang 110004, People's Republic of China; Liaoning Research Center for
Translational Medicine in Nervous System Disease, Shenyang 110004, People's
Republic of China. Electronic address: neurosurgery_sj@163.com.
Dihydroartemisinin(DHA) is the active metabolic derivative of artemisinin. DHA
has potential therapeutic effects on glioma but the detailed mechanism is
unclear. In this study, we investigated the role and the underlying mechanisms of
DHA in its inhibition of glioma cells. U87 cells are wild-type p53 glioblastoma
cells and U251 cells contain mutant p53. DHA inhibited the proliferation,
migration and invasion of glioma cells in a dose-dependent manner. DHA promoted
reactive oxygen species production and activated p53 in two glioma cell lines,
U87 and U251. In U87 cells, DHA significantly up-regulated the expression of
p-Î²-catenin (S45) and inhibited EGFR, Î²-catenin, p-Î²-catenin (Y333) and matrix
metalloprotease7/9 activity. In U251 cells, DHA significantly up-regulated
p-Î²-catenin (S45), p-Î²-catenin (Y333) and EGFR, but the expression of
Î²-cateninwas unchanged. We also found that DHA and sh-Î²-catenin prevented the
proliferation of U87 and U251 cells in vivo. In conclusion, DHA inhibited the
migration and invasion of human glioma cells with different types of p53 via
different pathways.
Copyright Â© 2017 Elsevier Ltd. All rights reserved.
DOI: 10.1016/j.phrs.2017.01.014
PMID: 28111262
25. Br J Cancer. 2017 Jan;116(3):370-381. doi: 10.1038/bjc.2016.440. Epub 2017 Jan
12
Regulation of anoikis resistance by NADPH oxidase 4 and epidermal growth factor
receptor.
Kim H(1), Sung JY(2), Park EK(1), Kho S(1), Koo KH(1), Park SY(3), Goh SH(4),
Jeon YK(5), Oh S(6), Park BK(2), Jung YK(7), Kim YN(1).
Author information:
(1)Comparative Biomedicine Research Branch, Division of Cancer Biology, National
Cancer Center, 323 Ilsan-ro, Ilsandong-gu, Goyang-si 410-769, Korea. (2)Pediatric
Oncology Branch, Division of Translational and Clinical Research II, National
Cancer Center, 323 Ilsan-ro, Ilsandong-gu, Goyang-si 410-769, Korea.
(3)Department of Pathology, National Cancer Center, 323 Ilsan-ro, Ilsandong-gu,
Goyang-si 410-769, Korea. (4)Cancer Genomics Branch, National Cancer Center, 323
Ilsan-ro, Ilsandong-gu, Goyang-si 410-769, Korea. (5)Department of Pathology,
Seoul National University College of Medicine, 28 Daehak-ro, Jongno-gu, Seoul
110-779, Korea. (6)Department of Neurology and Neurological Sciences, School of
Biological Science/Bio-Max Institute, Stanford University School of Medicine,
Stanford, CA 94305, USA. (7)School of Biological Science, Seoul National
University, Gwanak-gu, Seoul 151-747, Korea.
BACKGROUND: Normal cells are sensitive to anoikis, which is a cell
detachment-induced apoptosis. However, cancer cells acquire anoikis resistance
that is essential for successful metastasis. This study aimed to demonstrate the
function and potential mechanism of NADPH oxidase 4 (NOX4) and EGFR activation in
regulating anoikis resistance in lung cancer.
METHODS: Cells were cultured either in the attached or suspended condition. Cell
viability was measured by cell counting and live and dead cell staining.
Expression levels of NOX4 and EGFR were measured by PCR and immunoblotting.
Reactive oxygen species (ROS) levels were measured by flow cytometry. Effects of
NOX4 overexpression or NOX4 knockdown by si-NOX4 on anoikis sensitivity were
explored. Levels of NOX4 and EGFR in lung cancer tissues were evaluated by IHC
staining.
RESULTS: NOX4 was upregulated but EGFR decreased in suspended cells compared with
attached cells. Accordingly, ROS levels were increased in suspended cells,
resulting in the activation of Src and EGFR. NOX4 knockdown decreased activation
of Src and EGFR, and thus sensitised cells to anoikis. NOX4 overexpression
increased EGFR levels and attenuated anoikis. NOX4 expression is upregulated and
is positively correlated with EGFR levels in the lung cancer patient tissues.
CONCLUSIONS: NOX4 upregulation confers anoikis resistance by ROS-mediated
activation of EGFR and Src, and by maintaining EGFR levels, which is critical for
cell survival.
DOI: 10.1038/bjc.2016.440
PMCID: PMC5294491 [Available on 2018-01-31]
PMID: 28081539
26. Lung Cancer. 2016 Dec;102:122-134. doi: 10.1016/j.lungcan.2016.10.010. Epub 2016
Oct 25.
Lung cancer mutation profile of EGFR, ALK, and KRAS: Meta-analysis and comparison
of never and ever smokers.
Chapman AM(1), Sun KY(2), Ruestow P(3), Cowan DM(2), Madl AK(4).
Author information:
(1)Cardno ChemRisk, LLC, Aliso Viejo, CA, United States. Electronic address:
aaron.chapman@cardno.com. (2)Cardno ChemRisk, LLC, Aliso Viejo, CA, United
States. (3)Cardno ChemRisk, LLC, Chicago, IL, United States. (4)Cardno ChemRisk,
LLC, Aliso Viejo, CA, United States. Electronic address: amy.madl@cardno.com.
Lung cancer is the leading cause of cancer-related mortality. While the majority
of lung cancers are associated with tobacco smoke, approximately 10-15% of U.S.
lung cancers occur in never smokers. Evidence suggests that lung cancer in never
smokers appears to be a distinct disease caused by driver mutations which are
different than the genetic pathways observed with lung cancer in smokers. A
meta-analysis of human epidemiologic data was conducted to evaluate the profile
of common or therapy-targetable mutations in lung cancers of never and ever
smokers. Epidemiologic studies (N=167) representing over 63,000 lung cancer cases
were identified and used to calculate summary odds ratios for lung cancer in
never and ever smokers containing gene mutations: EGFR, chromosomal
rearrangements and fusion of EML4 and ALK, and KRAS. This analysis also
considered the effect of histopathology, smoking status, sex, and ethnicity.
There were significantly increased odds of presenting the EGFR and ALK-EML4
mutations in 1) adenocarcinomas compared to non-small cell lung cancer and 2)
never smokers compared to ever smokers. The prevalence of EGFR mutations was
higher in Asian women as compared to women of Caucasian/Mixed ethnicity. As the
smoking history increased, there was a decreased odds for exhibiting the EGFR
mutation, particularly for cases >30 pack-years. Compared to ever smokers, never
smokers had a decreased odds of KRAS mutations among those of Caucasian/Mixed
ethnicity (OR=0.22, 95% CI: 0.17-0.29) and those of Asian ethnicity (OR=0.39, 95%
CI: 0.30-0.50). Our findings show that key driver mutations and several patient
features are highly prevalent in lung cancers of never smokers. These
associations may be helpful as patient demographic models are developed to
predict successful outcomes of targeted therapeutic interventions NSCLC.
Copyright Â© 2016 Elsevier Ireland Ltd. All rights reserved.
DOI: 10.1016/j.lungcan.2016.10.010
PMID: 27987580
27. Curr Diabetes Rev. 2016 Dec 14. [Epub ahead of print]
The Correlation between Urinary 8-iso-Prostaglandin F2Î± and Hydrogen Peroxide
toward Renal Function in T2DM Patients Consuming Sulfonylurea and Combination of
Metformin-Sulfonylurea.
Sauriasari R(1), Wulandari F, Nurifahmi R, Sekar AP, Susilo VY.
Author information:
(1)Pharmacy, Faculty of Pharmacy, Universitas Indonesia, Depok, Indonesia.
BACKGROUND: Renal dysfunction is a common complication in type 2 diabetes
mellitus patients associated with oxidative damage which could be characterized
by 8-iso-prostaglandin F2Î± and hydrogen peroxide level as oxidative stress
markers.
OBJECTIVE: The aim of our study is to determine if there is a difference in
8-iso-prostaglandin F2Î± and hydrogen peroxide levels between sulfonylurea and
combination of metformin-sulfonylurea in diabetic patients. We also wanted to
determine if these oxidative stress markers correlate with the estimated
Glomerular Filtration Rate (eGFR).
SUBJECTS AND METHODS: We conducted a cross-sectional study with inclusion of 55
patients with type 2 diabetes mellitus in Dr. Sitanala Tangerang Hospital,
Indonesia with purposive sampling. The value of eGFR obtained by serum creatinine
levels, while the level of 8-iso-prostaglandin F2Î± measured by ELISA and urinary
hydrogen peroxide using FOX-1 (Ferrous Ion Oxidation Xylenol Orange 1).
RESULTS: There was no difference in 8-iso-prostaglandin F2Î± and hydrogen peroxide
level between the two groups (p=0.088 and p=0.848). Moreover, there was no
difference in eGFR values between the two groups, measured by Cockroft-Gault,
MDRD, and CKD-EPI. 8-iso-prostaglandin F2Î± (n=55) was positively correlated with
eGFR based on Cockroft-Gault (r=0.382; p=0.009), whereas urinary hydrogen
peroxide (n=47) also generate significant positive correlation with eGFR based on
the MDRD equation (r=0.326; p=0.021).
CONCLUSION: The two treatments did not have any significant differences in
antioxidant activity. However, an increase of urinary 8-iso-prostaglandin F2Î± and
hydrogen peroxide which correlates with eGFR in the total sample may play a
significant role in the pathophysiology of diabetic nephropathy.
PMID: 27981897
28. Nanoscale. 2017 Jan 5;9(2):656-665. doi: 10.1039/c6nr07413h.
Fast quantitative ROS detection based on dual-color single rare-earth
nanoparticle imaging reveals signaling pathway kinetics in living cells.
Abdesselem M(1), Ramodiharilafy R(1), Devys L(2), Gacoin T(2), Alexandrou A(1),
Bouzigues CI(1).
Author information:
(1)Laboratory for Optics and Biosciences, Ecole Polytechnique, INSERM U1182 -
CNRS UMR7645. and Universite Paris-Saclay, 91120 Palaiseau, France.
mouna.abdesselem@polytechnique.edu cedric.bouzigues@polytechnique.edu.
(2)Laboratory of Condensed Matter Physics, Ecole Polytechnique, CNRS UMR7643 and
Universite Paris-Saclay, 91120 Palaiseau, France.
Reactive oxygen species (ROS), and notably hydrogen peroxide H2O2, are cellular
second messengers that are known to control a variety of signaling processes.
They can finely regulate the dynamics of signal transduction, cell response and
ultimately tissue function. However, there are very few local, quantitative and
time-resolved descriptions of their cellular organization at the scale of
molecular reactions, due to the lack of efficient sensors. We thus developed a
novel nanoprobe-based ROS detection system using the simultaneous imaging of
single lanthanide nanoparticles (YAG:Ce and chemically reduced Gd0.6Eu0.4VO4). We
reveal that both particle luminescence signals are controlled by their H2O2 local
environment. By simultaneously tracking their luminescence, we devised a new
approach providing a quantitative (0.5 Î¼M accuracy in the 1-10 Î¼M range) H2O2
measurement with a 500 ms time resolution, surpassing all existing methods by two
orders of magnitude, and revealing previously inaccessible molecular events
controlling ROS concentration. We used this nanoprobe in living cells to track
fast signaling pathways, by measuring the dynamics of H2O2 intracellular
concentrations, induced by endothelin-1 (ET-1) stimulation. We thus revealed the
mechanisms controlling ROS production, notably the activity modulation of the
ROS-producing enzyme NADPH oxidase by fast (<10 s) EGFR transactivation, and
measured quantitatively their kinetic parameters through a minimal analytical
model. Altogether, these results illustrate how lanthanide nanoparticle-based
sensors are a powerful tool to dynamically probe molecular mechanisms shaping the
oxidative cell response.
DOI: 10.1039/c6nr07413h
PMID: 27942670
29. Pharmacol Res. 2017 Jan;115:299-308. doi: 10.1016/j.phrs.2016.12.005. Epub 2016
Dec 8.
Cellular and molecular mechanisms underlying alcohol-induced aggressiveness of
breast cancer.
Wang Y(1), Xu M(1), Ke ZJ(2), Luo J(3).
Author information:
(1)Department of Pharmacology and Nutritional Sciences, University of Kentucky
College of Medicine, Lexington, KY 40536, United States. (2)Department of
Biochemistry, Shanghai University of Traditional Chinese Medicine, Shanghai,
201203, China. (3)Department of Pharmacology and Nutritional Sciences, University
of Kentucky College of Medicine, Lexington, KY 40536, United States; Department
of Biochemistry, Shanghai University of Traditional Chinese Medicine, Shanghai,
201203, China. Electronic address: jialuo888@uky.edu.
Breast cancer is a leading cause of morbidity and mortality in women. Both
Epidemiological and experimental studies indicate a positive correlation between
alcohol consumption and the risk of breast cancer. While alcohol exposure may
promote the carcinogenesis or onset of breast cancer, it may as well enhance the
progression and aggressiveness of existing mammary tumors. Recent progress in
this line of research suggests that alcohol exposure is associated with invasive
breast cancer and promotes the growth and metastasis of mammary tumors. There are
multiple potential mechanisms involved in alcohol-stimulated progression and
aggressiveness of breast cancer. Alcohol may increase the mobility of cancer
cells by inducing cytoskeleton reorganization and enhancing the cancer cell
invasion by causing degradation and reconstruction of the extracellular matrix
(ECM). Moreover, alcohol may promote the epithelial-mesenchymal transition (EMT),
a hallmark of malignancy, and impair endothelial integrity, thereby increasing
the dissemination of breast cancer cells and facilitating metastasis.
Furthermore, alcohol may stimulate tumor angiogenesis through the activation of
cytokines and chemokines which promotes tumor growth. Additionally, alcohol may
increase the cancer stem cell population which affects neoplastic cell behavior,
aggressiveness, and the therapeutic response. Alcohol can be metabolized in the
mammary tissues and breast cancer cells which produces reactive oxygen species
(ROS), causing oxidative stress. Recent studies suggest that the epidermal growth
factor receptor (EGFR) family, particularly ErbB2 (a member of this family), is
involved in alcohol-mediated tumor promotion. Breast cancer cells or mammary
epithelial cells over-expressing ErbB2 are more sensitive to alcohol's tumor
promoting effects. There is considerable cross-talk between oxidative stress and
EGFR/ErbB2 signaling. This review further discusses how the interaction between
oxidative stress and EGFR/ErbB2 signaling contributes to the cellular and
molecular events associated with breast cancer aggressiveness. We also discuss
the potential therapeutic approaches for cancer patients who drink alcoholic
beverages.
Copyright Â© 2016 Elsevier Ltd. All rights reserved.
DOI: 10.1016/j.phrs.2016.12.005
PMCID: PMC5205572 [Available on 2018-01-01]
PMID: 27939360
Conflict of interest statement: The authors declare that there are no conflicts
of interest.
30. Diabetes Metab Res Rev. 2017 May;33(4). doi: 10.1002/dmrr.2873. Epub 2017 Jan 10.
Epidemiology of diabetic kidney disease in adult patients with type 1 diabetes in
Italy: The AMD-Annals initiative.
Pacilli A(1), Viazzi F(2), Fioretto P(3), Giorda C(4), Ceriello A(5,)(6),
Genovese S(6), Russo G(7), Guida P(8), Pontremoli R(2), De Cosmo S(1); AMD-Annals
Study Group.
Author information:
(1)Department of Medical Sciences, Scientific Institute "Casa Sollievo della
Sofferenza", San Giovanni Rotondo (FG), Italy. (2)UniversitÃ degli Studi and
IRCCS Azienda Ospedaliera Universitaria San Martino-IST, Genoa, Italy.
(3)Department of Medicine, University of Padova, Padua, Italy. (4)Diabetes and
Metabolism Unit, Chieri (TO), Italy. (5)Institut d'Investigacions BiomÃ¨diques
August Pii Sunyer (IDIBAPS) and Centro de InvestigaciÃ³n BiomÃ©dicaen Red de
Diabetes y Enfermedades MetabÃ³licas Asociadas (CIBERDEM), Barcelona, Spain.
(6)U.O. Diabetologia e Malattie Metaboliche, Multimedica IRCCS, Milan, Italy.
(7)Department of Clinical and Experimental Medicine, University of Messina,
Messina, Italy. (8)Associazione Medici Diabetologi, Rome, Italy.
BACKGROUND: Patients with type 1 diabetes mellitus are at increased risk of
death. This risk appears to be modulated by kidney dysfunction. The aim of this
study was to evaluate the prevalence of diabetic kidney disease (DKD), its
traits, and clinical correlates in a large sample of patients with type 1
diabetes.
METHODS: Clinical data of 20Â 464 patients with type 1 diabetes were extracted
from electronic medical records. Estimated glomerular filtration rate (eGFR) and
increased urinary albumin excretion were considered.
RESULTS: Mean age of the patients was 46Â Â±Â 16Â years, 55.0% were males, and
duration of diabetes 19Â Â±Â 13Â years. The frequency of diabetic kidney disease, low
eGFR, and albuminuria was 23.5%, 8.1%, and 19.5%, respectively. In the
multivariate analysis the presence of diabetic kidney disease was associated with
age (odds ratio [OR]Â =Â 1.14, 95% confidence interval [CI]: 1.10-1.18), duration
of diabetes (ORÂ =Â 1.05, 95% CI: 1.03-1.07), and worse glycemic control
(ORÂ =Â 1.24, 95% CI: 1.21-1.28, for every 1% glycated hemoglobin increase).
Diabetic kidney disease was also independently associated with an atherogenic
lipid profile and increased systolic blood pressure. Glucose control, systolic
blood pressure, triglycerides, and high density lipoprotein cholesterol were
associated with both low eGFR and albuminuria. Male gender, retinopathy and smoke
were related to albuminuria, being female was related to low eGFR, while SUA
levels were associated with DKD, low eGFR and albuminuria.
CONCLUSIONS: In our sample of patients with type 1 diabetes, diabetic kidney
disease entails an unsafe cardiovascular risk profile. Hyperglycemia, arterial
hypertension, and atherogenic lipid profile affected both low eGFR and
albuminuria. Retinopathy and smoking were related only to albuminuria while being
female and elevated serum uric acid were associated only with low eGFR.
Copyright Â© 2016 John Wiley & Sons, Ltd.
DOI: 10.1002/dmrr.2873
PMID: 27935651
31. Oncotarget. 2017 Jan 10;8(2):2594-2603. doi: 10.18632/oncotarget.13732.
Icariside II activates EGFR-Akt-Nrf2 signaling and protects osteoblasts from
dexamethasone.
Liu W(1), Mao L(2), Ji F(1), Chen F(3), Wang S(1), Xie Y(1).
Author information:
(1)Department of Orthopedics, Huai'an First People's Hospital, Nanjing Medical
University, Huai'an, China. (2)Department of Endocrinology, Huai'an First
People's Hospital, Nanjing Medical University, Huai'an, China. (3)Clinical
Laboratory, Huai'an First People's Hospital, Nanjing Medical University, Huai'an,
China.
The potential effect of icariside II on dexamethasone-induced osteoblast cell
damages was evaluated here. In MC3T3-E1 osteoblastic cells and the primary murine
osteoblasts, co-treatment with icariside II dramatically attenuated
dexamethasone- induced cell death and apoptosis. Icariside II activated Akt
signaling, which is required for its actions in osteoblasts. Akt inhibitors
(LY294002, perifosine and MK-2206) almost abolished icariside II-induced
osteoblast cytoprotection against dexamethasone. Further studies showed that
icariside II activated Nrf2 signaling, downstream of Akt, to inhibit
dexamethasone-induced reactive oxygen species (ROS) production in MC3T3-E1 cells
and primary osteoblasts. On the other hand, Nrf2 shRNA knockdown inhibited
icariside II-induced anti-dexamethasone cytoprotection in MC3T3-E1 cells.
Finally, we showed that icariside II induced heparin-binding EGF (HB-EGF)
production and EGFR trans-activation in MC3T3-E1 cells. EGFR inhibition, via
anti-HB-EGF antibody, EGFR inhibitor AG1478 or EGFR shRNA knockdown, almost
blocked icariside II-induced Akt-Nrf2 activation in MC3T3-E1 cells. Collectively,
we conclude that icariside II activates EGFR-Akt-Nrf2 signaling and protects
osteoblasts from dexamethasone. Icariside II might have translational value for
the treatment of dexamethasone-associated osteoporosis/osteonecrosis.
DOI: 10.18632/oncotarget.13732
PMCID: PMC5356826
PMID: 27911877
32. Crit Rev Ther Drug Carrier Syst. 2016;33(4):363-400.
Oral Squamous Cell Carcinoma: Current Treatment Strategies and
Nanotechnology-Based Approaches for Prevention and Therapy.
Gharat SA(1), Momin M(1), Bhavsar C(1).
Author information:
(1)Department of Pharmaceutics, SVKM's Dr. Bhanuben Nanavati College of Pharmacy,
Mumbai, India.
Oral squamous cell carcinoma (OSCC) is the most common type of oral cancer; it
involves damage to oral epithelial cells due to accumulation of multiple genetic
mutations in the cells. OSCC remains major cause of morbidity and mortality in
patients with head and neck cancers. Tobacco, smoking, alcohol consumption alone
or with chewing tobacco, and betel quid are potential carcinogens contributing to
the high occurrence of OSCC. Current treatment modalities for OSCC like
chemoradiotherapy, surgery, EGFR inhibitors and COX-2 inhibitors, and
photodynamic therapy have led to the major problems related to non-specific cell
death. Nanoengineered systems offer solutions to these problems that not only
minimize the major drawbacks of nonspecific cell death but also maximize the
efficacy of the cancer therapeutic agents. Various efficacious
nanotechnology-based carrier systems are being widely investigated for their
potential in OSCC treatment: polymeric nanoparticles, polymeric micelles,
nanoemulsions and layered nanoemulsions, nanoliposomes, solid lipid nanoparticles
and nanolipid carriers, cyclodextrin complexes, hydrogels, metallic
nanoparticles, nanocarbon tubes, and receptor mediated drug delivery systems. We
highlight the etiology, line of the treatment and chemopreventive measures
related to OSCC. We focus on data available in the research carried out worldwide
in past 15 years related to the management of OSCC.
DOI: 10.1615/CritRevTherDrugCarrierSyst.2016016272
PMID: 27910740 [Indexed for MEDLINE]
33. Am J Physiol Cell Physiol. 2017 Feb 1;312(2):C119-C130. doi:
10.1152/ajpcell.00296.2016. Epub 2016 Nov 30.
MicroRNA-125a-5p alleviates the deleterious effects of ox-LDL on multiple
functions of human brain microvessel endothelial cells.
Pan Q(1), Liao X(1), Liu H(2), Wang Y(1), Chen Y(1,)(3), Zhao B(1), Lazartigues
E(4), Yang Y(2), Ma X(5).
Author information:
(1)Guangdong Key Laboratory of Age-Related Cardiac and Cerebral Diseases,
Institute of Neurology, Affiliated Hospital of Guangdong Medical University,
Zhanjiang, China. (2)College of Health Science, Wuhan Sports University, Wuhan,
China. (3)Department of Pharmacology and Toxicology, Boonshoft School of
Medicine, Wright State University, Dayton, Ohio; and. (4)Department of
Pharmacology and Experimental Therapeutics, Louisiana State University Health
Sciences Center, New Orleans, Louisiana. (5)Guangdong Key Laboratory of
Age-Related Cardiac and Cerebral Diseases, Institute of Neurology, Affiliated
Hospital of Guangdong Medical University, Zhanjiang, China; mxtgdmc@163.com.
MicroRNA-125a-5p (miR-125a-5p) could participate in the pathogenesis of vascular
diseases. In this study, we investigated the role of miR-125a-5p in oxidized
low-density lipoprotein (ox-LDL)-induced functional changes in human brain
microvessel endothelial cells (HBMEC). The reactive oxygen species (ROS)
production, nitric oxide (NO) generation, senescence, apoptosis, and functions of
HBMEC were analyzed. For mechanism study, the epidermal growth factor receptor
(EGFR)/extracellular signal-regulated protein kinase (ERK)/p38 mitogen-activated
protein kinase (p38 MAPK) pathway and phosphatidylinositol-3-kinase
(PI3K)/serine/threonine kinase (Akt)/endothelial nitric oxide synthase (eNOS)
pathway were analyzed. Results showed the following: 1) Expression of miR-125a-5p
was reduced in ox-LDL-treated HBMEC. 2) Overexpression of miR-125a-5p protected
HBMEC from ox-LDL-induced apoptosis, senescence, ROS production, and NO
reduction. 3) Overexpression of miR-125a-5p increased HBMEC proliferation,
migration, and tube formation, while decreasing HBMEC adhesion to leukocytes, as
well as counteracting the effects of ox-LDL on those functions. 4) The levels of
EGFR/ERK/p38 MAPK pathway, PI3K/Akt/eNOS pathway, cleaved caspase-3, and adherent
molecular ICAM-1 and VCAM-1 were associated with the effects of ox-LDL on these
HBMEC functions. In conclusion, miR-125a-5p could counteract the effects of
ox-LDL on various HBMEC functions via regulating the EGFR/ERK/p38 MAPK and
PI3K/Akt/eNOS pathways and cleaved caspase-3, ICAM-1, and VCAM-1 expression.
Copyright Â© 2017 the American Physiological Society.
DOI: 10.1152/ajpcell.00296.2016
PMID: 27903586
34. Oncol Res Treat. 2016;39(12):780-786. Epub 2016 Nov 22.
Targeted Therapy of Head and Neck Cancer.
Rieke DT(1), Klinghammer K, Keilholz U.
Author information:
(1)CharitÃ© Comprehensive Cancer Center, CharitÃ© - UniversitÃ¤tsmedizin Berlin,
Berlin, Germany.
Head and neck squamous cell carcinoma (HNSCC) is one of the most common solid
cancers worldwide. It is mainly caused by exposure to tobacco smoke and alcohol
as well as infection with the human papilloma virus (HPV). The prognosis is poor,
especially once it recurs or metastasizes. Current therapeutic options include
surgery, radio- and chemotherapy. Epidermal growth factor receptor (EGFR)
inhibitors are so far the only targeted agents that have been approved in head
and neck cancer. Primary or secondary resistance is frequent or will eventually
develop. Several driver mutations and other genomic aberrations have been
described in HNSCC including EGFR overexpression and amplification. Yet, no
predictive biomarkers for the application of EGFR inhibitors have been
identified. Further targeted agents are in development for HNSCC, of which
inhibitors of the PI3K pathway are the closest to clinical application. In recent
years, the incidence of HPV-driven HNSCC has risen in Western countries.
HPV-positive and -negative HNSCC are distinct molecular tumor entities, and
consequences for targeted therapies have been discussed. This review looks at
approved and investigational targeted treatment strategies as well as potential
predictive biomarkers such as the HPV status to guide treatment.
Â© 2016 S. Karger GmbH, Freiburg.
DOI: 10.1159/000452432
PMID: 27889751 [Indexed for MEDLINE]
35. Respir Physiol Neurobiol. 2017 Feb;236:84-90. doi: 10.1016/j.resp.2016.11.012.
Epub 2016 Nov 21.
Peroxiredoxin 6 suppresses Muc5ac overproduction in LPS-induced airway
inflammation through H2O2-EGFR-MAPK signaling pathway.
Yang D(1), Jin M(1), Bai C(1), Zhou J(2), Shen Y(3).
Author information:
(1)Department of Pulmonary Medicine, Zhongshan Hospital, Fudan University,
Shanghai, China. (2)Department of Pulmonary Medicine, Zhongshan Hospital, Fudan
University, Shanghai, China. Electronic address: zhou.jian@fudan.edu.cn.
(3)Department of Pulmonary Medicine, Shanghai Pudong Hospital, Fudan University
Pudong Medical Center, Shanghai, China. Electronic address:
shen.yao@zs-hospital.sh.cn.
Mucus hypersecretion is a prominent mechanism in airway inflammation. Muc5ac is a
major component of mucus and can be activated by reactive oxygen species (ROS).
Peroxiredoxin 6 (Prdx6) highly expresses in airway epithelium and protects the
airway from oxidative stress. In this study, we investigated the roles of Prdx6
in lipopolysaccharide (LPS)-induced mucin production in mice. We found that the
levels of H2O2 and the Muc5ac mRNA were significantly increased in Prdx6 (-/-)
mice compared to those in C57BL/6J mice after LPS instillation, which were
markedly inhibited by epithelial growth factor receptor (EGFR) inhibitor
Elrotinib. In vitro studies showed that mRNA levels of Prdx6 were decreased while
H2O2 and Muc5ac were increased in a dose-dependent manner after LPS exposure,
with significant increase in Prdx6 knockdown bronchial epithelial cells compared
with those in normal epithelial cells. LPS-induced Muc5ac release was
significantly inhibited by EGFR inhibitor, p38 inhibitor and JNK inhibitor, but
not ERK1/2 inhibitor, indicating that the H2O2-EGFR-MAPK pathway is likely
involved in the responses. This study indicated that Prdx6 decreased LPS-induced
Muc5ac increase and played important roles in mucin hypersecretion after LPS
exposure.
Copyright Â© 2016 Elsevier B.V. All rights reserved.
DOI: 10.1016/j.resp.2016.11.012
PMID: 27884794
36. Eur Rev Med Pharmacol Sci. 2016 Nov;20(21):4474-4481.
Nox1 promotes colon cancer cell metastasis via activation of the ADAM17 pathway.
Wang HP(1), Wang X, Gong LF, Chen WJ, Hao Z, Feng SW, Wu YB, Ye T, Cai YK.
Author information:
(1)Department of General Surgery, Shanghai Fifth People Hospital Affiliated to
Fudan University, Shanghai, China. yetao104@126.com.
OBJECTIVE: Reactive oxygen species (ROS) generated by endogenous metabolic
enzymes are involved in a variety of pathology processes, including cancer. In
particular, superoxide-generating NADPH oxidase 1 (Nox1), a member of Nox enzyme
family, is highly expressed in the colon tissue and has been implicated in
physiological and pathophysiological states of colon cancer. However, the
underlying molecular mechanism of Nox1 in the regulation of colon cancer
progression remains largely unknown.
MATERIALS AND METHODS: In vitro scratch wound healing and invasion assays were
used to compare the migration and invasion abilities of HT29 cells in which Nox1
protein levels were manipulated. Western blot assay was performed to detect the
expression of key proteins of the EGFR-PI3K-AKT signaling pathway.
Immunoprecipitation assay was performed to detect the interaction between Nox1
and ADAM17.
RESULTS: Nox1 overexpression promoted colon cancer cell growth, migration, and
invasion through the EGFR-PI3K-AKT signaling pathway. At the molecular level,
Nox1 regulated the expression of tumor necrosis factor-Î± (TNF-Î±) converting
enzyme (TACE)/a disintegrin and metalloprotease domain 17 (ADAM17). Furthermore,
Nox1 interacted with and stabilized ADAM17 from ubiquitin-mediated degradation,
leading to the activation of the ADAM17 signaling pathway.
CONCLUSIONS: This study suggests that Nox1 promotes colorectal cancer metastasis
by modulating the stability of ADAM17.
PMID: 27874952
37. Indian J Surg Oncol. 2016 Dec;7(4):380-385. Epub 2016 May 28.
Impact of Molecular Predictors on the Response Rates in Head and Neck Cancer
Patients - an Observational Study.
Sathyamurthy A(1), Koushik AS(1), Gowri M(2), Janaki MG(1), Kilara N(3), Ponni
TR(1), Alva RC(1), Kumar SM(1), Kannan RA(1), Harjani R(1).
Author information:
(1)Department of Radiation Oncology, M. S. Ramaiah Medical College, Bangalore,
India ; Department of Medical Oncology, M. S. Ramaiah Medical College, Bangalore,
India. (2)Department of Radiation Oncology, M. S. Ramaiah Medical College,
Bangalore, India. (3)Department of Medical Oncology, M. S. Ramaiah Medical
College, Bangalore, India.
Squamous cell carcinoma of head and neck region account for more than 25 % of
male and more than 10 % of female cancers in India (1). Head and neck cancer
treatment includes a multidisciplinary approach involving all specialties.
Concurrent chemo-radiation is the standard of care in most of the subsites (2).
Inspite of the multi-disciplinary approach, a plateau has been reached in terms
of results with 5 year survival of locally advanced disease of around 30 % (3).
In order to improve outcomes, there has been considerable interest in molecular
profiling of head and neck cancers 4-10. However there is still significant
paucity in terms of Indian data, hence the need for the study. The objectives are
to assess the HPV-p16, EGFR and p53 status, to correlate HPV-p16, EGFR and p53
status with the response rates, to correlate HPV-p16,EGFR and p53 status with
other factors like age, sex, tobacco use. Twenty five consecutive cases of
histopathologically proven head and neck cancers were accrued. All patients were
treated with external radiation to a dose of 66Gy in 33 fractions along with
concurrent weekly cisplatin chemotherapy at a dose of 40mg/sqm. HPV-p16, EGFR and
p53 mutation analysis was done on paraffin embedded histopathological blocks. PCR
technique used for HPV-p16, EGFR and p53 status detection. Response assessment
was done based on RECIST criteria. Correlation of HPV, EGFR and p53 status on
response was done. The EGFR positivity rate was 84 %, the p53 positivity rate was
76 % and the HPV p-16 positivity rate was 28 %. Out of 25 patients, 13(52%) had
complete response, 7(28 %) had partial response, 3(12 %) had stable disease and
2(8 %) had progressive disease. On correlation of molecular profile with
response, there was no statistical significance between EGFR status and response
(p 0.5) or HPV-p16 and response (p 0.8). However, p53 positivity was approaching
significance with respect to good response (p 0.07).
DOI: 10.1007/s13193-016-0524-2
PMCID: PMC5097758 [Available on 2017-12-01]
PMID: 27872523
Conflict of interest statement: None
38. Pharmacol Res. 2017 Jan;115:45-55. doi: 10.1016/j.phrs.2016.11.011. Epub 2016 Nov
15
Shikonin inhibits gefitinib-resistant non-small cell lung cancer by inhibiting
TrxR and activating the EGFR proteasomal degradation pathway.
Li X(1), Fan XX(1), Jiang ZB(1), Loo WT(1), Yao XJ(1), Leung EL(2), Chow LW(3),
Liu L(4).
Author information:
(1)State Key Laboratory of Quality Research in Chinese Medicine/Macau Institute
For Applied Research in Medicine and Health, Macau University of Science and
Technology, Macau (SAR), China. (2)State Key Laboratory of Quality Research in
Chinese Medicine/Macau Institute For Applied Research in Medicine and Health,
Macau University of Science and Technology, Macau (SAR), China. Electronic
address: lhleung@must.edu.mo. (3)State Key Laboratory of Quality Research in
Chinese Medicine/Macau Institute For Applied Research in Medicine and Health,
Macau University of Science and Technology, Macau (SAR), China. Electronic
address: wcchow@must.edu.mo. (4)State Key Laboratory of Quality Research in
Chinese Medicine/Macau Institute For Applied Research in Medicine and Health,
Macau University of Science and Technology, Macau (SAR), China. Electronic
address: lliu@must.edu.mo.
Non-small cell lung cancer (NSCLC) is the dominant type of lung cancer. Molecular
targeting has highly improved the treatment efficacy of lung cancer, but new
challenges have emerged, such as gefitinib-resistance and cancer recurrence.
Therefore, new chemotherapeutic agents and treatment strategies are urgently
needed. Shikonin is the main active component of a Chinese medicinal plant 'Zi
Cao', which has been shown to exhibit powerful anti-cancer activity in certain
types of cancer; however, its activity in gefitinib-resistant lung cancer has
never been addressed. In this study, we used a high-throughput screening assay
for epidermal growth factor receptor (EGFR) inhibitors and discovered that
Shikonin is a potent inhibitor of EGFR. The cytotoxicity of Shikonin and its
anti-cancer mechanism in NSCLC was deeply explored. Shikonin exhibited selective
cytotoxicity among two NSCLC cell lines (H1975 and H1650) and one normal lung
fibroblast cell line (CCD-19LU). Shikonin significantly increased the activity of
caspases and poly (ADP-ribosyl) polymerase (PARP), which are indicators of
apoptosis, and the intensity of ROS by greater than 10-fold. NAC, an inhibitor of
ROS, completely blocked apoptosis, caspase and PARP activation induced by
Shikonin. Shikonin remarkably suppressed the phosphorylation of EGFR and led to
EGFR degradation. The enhancement of ROS generation in H1650 and H1975
gefitinib-resistant NSCLC cells leads to impairment of growth and induction of
apoptosis, whereas modulation of EGFR degradation and its downstream signalling
pathways by Shikonin contributes to its anti-tumour properties in H1975
gefitinib-resistant NSCLC cells (with T790M and L858R activating mutations).
Shikonin-induced cell apoptosis is closely associated with ROS elevation in the
cells. These findings indicate that Shikonin can be an effective small molecule
treating gefitinib-resistant NSCLC.
Copyright Â© 2016 Elsevier Ltd. All rights reserved.
DOI: 10.1016/j.phrs.2016.11.011
PMID: 27864022
39. PLoS One. 2016 Nov 15;11(11):e0166386. doi: 10.1371/journal.pone.0166386.
eCollection 2016.
Auranofin Inhibits Retinal Pigment Epithelium Cell Survival through Reactive
Oxygen Species-Dependent Epidermal Growth Factor Receptor/ Mitogen-Activated
Protein Kinase Signaling Pathway.
Chen X(1,)(2,)(3), Tzekov R(4,)(5), Su M(3), Hong H(3), Min W(6), Han A(3), Li
W(1).
Author information:
(1)Xiamen Eye Center of Xiamen University, Xiamen University, Xiamen, Fujian,
China. (2)Department of Ophthalmology, First Hospital of Xi'an, Shanxi Institute
of Ophthalmology, Shanxi Provincial Key Laboratory of Ophthalmology, Xi'an,
Shanxi, China. (3)State Key Laboratory for Cellular Stress Biology, School of
Life Sciences, Xiamen University, Xiangan, Xiamen, China. (4)Department of
Ophthalmology, University of South Florida, Tampa, Florida, United States of
America. (5)The Roskamp Institute, Sarasota, Florida, United States of America.
(6)Interdepartmental Program in Vascular Biology and Therapeutics, Department of
Pathology, Yale University School of Medicine, New Haven, Connecticut, United
States of America.
Erratum in
PLoS One. 2017 Feb 21;12 (2):e0172599.
Abnormal survival of retinal pigment epithelium (RPE) cells contributes to the
pathogenesis of proliferative vitreoretinopathy (PVR), a sight-threatening
disease. In this study, we explored the effect of the anti-rheumatic agent
auranofin (AF) on RPE cell survival and studied the underlying signaling
mechanisms in vitro. Our results showed that AF inhibited ARPE-19 cell survival
in a dose and time-dependent manner. Application of AF induced several effects: a
significant decrease in total epidermal growth factor receptor (EGFR) and an
increase in phosphorylated EGFR and mitogen-activated protein kinase (MAPK),
including extracellular signal-regulated kinase (ERK), P38 mitogen-activated
protein kinase (P38MAPK), c-Jun N-terminal kinase (JNK), c-Jun, mitogen activated
protein kinase activated protein kinase 2(MAPKAPK2), and heat shock protein 27
(HSP27). AF also inhibited epidermal growth factor (EGF)-dependent cell
proliferation and migration through affecting EGFR/MAPK signaling. The
antioxidant N-acetylcysteine (NAC) blocked the AF-induced increase of reactive
oxygen species (ROS) production, the reduction of total EGFR, and the
phosphorylation of multiple nodes in EGFR/MAPK signaling pathway. P38MAPK
inhibitor SB203580, but not inhibitors of EGFR (erlotinib), ERK (FR180204) and
JNK (SP600125), suppressed AF-induced phosphorylation of
EGFR/p38MAPK/MAPKAPK2/Hsp27. In conclusion, the ROS-dependent phosphorylation of
EGFR/MAPK is an important signaling pathway for AF-induced inhibition of RPE cell
survival, and AF may have the potential for treatment of abnormal survival of RPE
cells in PVR.
DOI: 10.1371/journal.pone.0166386
PMCID: PMC5112952
PMID: 27846303
Conflict of interest statement: The authors have declared that no competing
interests exist.
40. Sci Rep. 2016 Nov 15;6:35741. doi: 10.1038/srep35741.
TUSC2(FUS1)-erlotinib Induced Vulnerabilities in Epidermal Growth Factor
Receptor(EGFR) Wildtype Non-small Cell Lung Cancer(NSCLC) Targeted by the
Repurposed Drug Auranofin.
Xiaobo C(1), Majidi M(1), Feng M(1), Shao R(1), Wang J(2), Zhao Y(2),
Baladandayuthapani V(3), Song J(3), Fang B(1), Ji L(1), Mehran R(1), Roth JA(1).
Author information:
(1)Section of Thoracic Molecular Oncology, Department of Thoracic and
Cardiovascular Surgery, University of Texas (UT) MD Anderson Cancer Center,
Houston, TX, USA. (2)Department of Bioinfomatics and Computational Biology, UT MD
Anderson Cancer Center, Houston, TX, USA. (3)Department of Biostatistics, UT MD
Anderson Cancer Center, Houston, TX, USA.
Expression of the TUSC2/FUS1 tumor suppressor gene in TUSC2 deficient EGFR
wildtype lung cancer cells increased sensitivity to erlotinib. Microarray mRNA
expression analysis of TUSC2 inducible lung cancer cells treated with erlotinib
uncovered defects in the response to oxidative stress suggesting that increasing
reactive oxygen species (ROS) would enhance therapeutic efficacy. Addition of the
thioredoxin reductase 1 inhibitor (TXNRD1) auranofin (AF) to NSCLC cells treated
with combination of TUSC2 forced expression with erlotinib increased tumor cell
apoptosis and inhibited colony formation. TXNRD1 overexpression rescued tumors
from AF-TUSC2-erlotinib induced apoptosis. Neutralizing ROS with
nordihydroguaiaretic acid (NDGA) abrogated cell death induced by
AF-TUSC2-erlotinib, indicating a regulatory role for ROS in the efficacy of the
three drug combination. Isobologram-based statistical analysis of this
combination demonstrated superior synergism, compared with each individual
treatment at lower concentrations. In NSCLC tumor xenografts, tumor growth was
markedly inhibited and animal survival was prolonged over controls by
AF-TUSC2-erlotinib. Microarray mRNA expression analysis uncovered oxidative
stress and DNA damage gene signatures significantly upregulated by
AF-TUSC2-erlotinib compared to TUSC2-erlotinib. Pathway analysis showed the
highest positive z-score for the NRF2-mediated oxidative stress response. Taken
together these findings show that the combination of TUSC2-erlotinib induces
additional novel vulnerabilities that can be targeted with AF.
DOI: 10.1038/srep35741
PMCID: PMC5109231
PMID: 27845352
Conflict of interest statement: Jack A. Roth is a consultant, stock owner
(including pending patent) in Genprex, Inc., and Reza Mehran has a sponsored
research agreement with Genprex, Inc. All other authors have declared that no
competing interests exist. This does not alter the authorsâ€™ adherence to all
policies of the Scientific Reports-Nature on sharing data and materials.
41. Sci Rep. 2016 Nov 4;6:36371. doi: 10.1038/srep36371.
EGFR tyrosine kinase inhibitors versus chemotherapy as first-line therapy for
non-small cell lung cancer patients with the L858R point mutation.
Xu J(1), Yang H(2), Jin B(1), Lou Y(1), Zhang Y(1), Zhang X(1), Zhong H(1), Wang
H(1), Wu D(3), Han B(1).
Author information:
(1)Department of Pulmonary, Shanghai Chest Hospital, Shanghai Jiaotong
University, Shanghai 230032, China. (2)Department of Pathology, Shanghai Chest
Hospital, Shanghai Jiaotong University, Shanghai 230032, China. (3)Central
laboratory, Shanghai Chest Hospital, Shanghai Jiaotong University, Shanghai
230032, China.
The efficacy of EGFR tyrosine kinase inhibitors (TKIs) varies among different
EGFR mutations. Here, we directly compared the efficacy of first-line TKIs to
chemotherapy for non-small cell lung cancer (NSCLC) patients with the L858R
mutation. The progression-free survival (PFS) for patients receiving TKIs as
first-line therapy was longer than those who received chemotherapy (hazard ratio
[HR]: 0.44, Pâ€‰<â€‰0.001). Subgroup analyses showed that first-line TKI therapy
resulted in longer PFS among non-smokers (HR: 0.41, Pâ€‰<â€‰0.001), male (HR: 0.49,
Pâ€‰=â€‰0.002), female (HR: 0.39, Pâ€‰<â€‰0.001), and patients with adenocarcinoma
histology (HR: 0.41, Pâ€‰<â€‰0.001). However, among patients with non-adenocarcinoma
histology (HR: 1.11, Pâ€‰=â€‰0.824) and those who used to smoke (HR: 0.55,
Pâ€‰=â€‰0.093), first-line TKI therapy failed to demonstrate statistically longer PFS
compared to chemotherapy. Our results demonstrated that for patients with L858R
mutation, first-line TKI therapy provided better survival benefits. However,
among non-adenocarcinoma patients and those who used to smoke, the PFS in cohorts
receiving first-line chemotherapy or TKI were not significantly different. The
results of the current study will be helpful for decision-making in the treatment
of patients with L858R mutation.
DOI: 10.1038/srep36371
PMCID: PMC5095672
PMID: 27811976
42. Cell Mol Life Sci. 2017 Mar;74(6):1133-1151. doi: 10.1007/s00018-016-2401-0. Epub
2016 Nov 1.
Multi-OMIC profiling of survival and metabolic signaling networks in cells
subjected to photodynamic therapy.
Weijer R(1), Clavier S(2), Zaal EA(2), Pijls MM(1), van Kooten RT(1), Vermaas
K(2), Leen R(3), Jongejan A(4), Moerland PD(4), van Kampen AH(4), van Kuilenburg
AB(3), Berkers CR(2), Lemeer S(2), Heger M(5).
Author information:
(1)Department of Experimental Surgery, Academic Medical Center, University of
Amsterdam, Meibergdreef 9, 1105, Amsterdam, AZ, The Netherlands. (2)Biomolecular
Mass Spectrometry and Proteomics, Bijvoet Center for Biomolecular Research and
Utrecht Institute for Pharmaceutical Sciences, Utrecht University, Padualaan 8,
3584, Utrecht, CH, The Netherlands. (3)Department of Clinical Chemistry,
Laboratory Genetic Metabolic Diseases, Academic Medical Center, University of
Amsterdam, Meibergdreef 9, 1105, Amsterdam, AZ, The Netherlands.
(4)Bioinformatics Laboratory, Academic Medical Center, University of Amsterdam,
Meibergdreef 9, 1105, Amsterdam, AZ, The Netherlands. (5)Department of
Experimental Surgery, Academic Medical Center, University of Amsterdam,
Meibergdreef 9, 1105, Amsterdam, AZ, The Netherlands. m.heger@amc.uva.nl.
Photodynamic therapy (PDT) is an established palliative treatment for perihilar
cholangiocarcinoma that is clinically promising. However, tumors tend to regrow
after PDT, which may result from the PDT-induced activation of survival pathways
in sublethally afflicted tumor cells. In this study, tumor-comprising cells
(i.e., vascular endothelial cells, macrophages, perihilar cholangiocarcinoma
cells, and EGFR-overexpressing epidermoid cancer cells) were treated with the
photosensitizer zinc phthalocyanine that was encapsulated in cationic liposomes
(ZPCLs). The post-PDT survival pathways and metabolism were studied following
sublethal (LC50) and supralethal (LC90) PDT. Sublethal PDT induced survival
signaling in perihilar cholangiocarcinoma (SK-ChA-1) cells via mainly HIF-1-,
NF-ÐºB-, AP-1-, and heat shock factor (HSF)-mediated pathways. In contrast,
supralethal PDT damage was associated with a dampened survival response.
PDT-subjected SK-ChA-1 cells downregulated proteins associated with EGFR
signaling, particularly at LC90. PDT also affected various components of
glycolysis and the tricarboxylic acid cycle as well as metabolites involved in
redox signaling. In conclusion, sublethal PDT activates multiple pathways in
tumor-associated cell types that transcriptionally regulate cell survival,
proliferation, energy metabolism, detoxification, inflammation/angiogenesis, and
metastasis. Accordingly, tumor cells sublethally afflicted by PDT are a major
therapeutic culprit. Our multi-omic analysis further unveiled multiple druggable
targets for pharmacological co-intervention.
DOI: 10.1007/s00018-016-2401-0
PMCID: PMC5309296
PMID: 27803950
Conflict of interest statement: The authors declare that they have no competing
interests.
43. Am J Physiol Lung Cell Mol Physiol. 2016 Nov 1;311(5):L913-L923. doi:
10.1152/ajplung.00276.2016. Epub 2016 Sep 9.
Acrolein and thiol-reactive electrophiles suppress allergen-induced innate airway
epithelial responses by inhibition of DUOX1 and EGFR.
Danyal K(1), de Jong W(1), O'Brien E(1), Bauer RA(1), Heppner DE(1), Little
AC(1), Hristova M(1), Habibovic A(1), van der Vliet A(2).
Author information:
(1)Department of Pathology and Laboratory Medicine, College of Medicine,
University of Vermont, Burlington, Vermont. (2)Department of Pathology and
Laboratory Medicine, College of Medicine, University of Vermont, Burlington,
Vermont albert.van-der-vliet@uvm.edu.
Acrolein is a major thiol-reactive component of cigarette smoke (CS) that is
thought to contribute to increased asthma incidence associated with smoking.
Here, we explored the effects of acute acrolein exposure on innate airway
responses to two common airborne allergens, house dust mite and Alternaria
alternata, and observed that acrolein exposure of C57BL/6 mice (5 ppm, 4 h)
dramatically inhibited innate airway responses to subsequent allergen challenge,
demonstrated by attenuated release of the epithelial-derived cytokines IL-33,
IL-25, and IL-1Î±. Acrolein and other anti-inflammatory thiol-reactive
electrophiles, cinnamaldehyde, curcumin, and sulforaphane, similarly inhibited
allergen-induced production of these cytokines from human or murine airway
epithelial cells in vitro. Based on our previous observations indicating the
importance of Ca(2+)-dependent signaling, activation of the NADPH oxidase DUOX1,
and Src/EGFR-dependent signaling in allergen-induced epithelial secretion of
these cytokines, we explored the impact of acrolein on these pathways. Acrolein
and other thiol-reactive electrophiles were found to dramatically prevent
allergen-induced activation of DUOX1 as well as EGFR, and acrolein was capable of
inhibiting EGFR tyrosine kinase activity via modification of C797.
Biotin-labeling strategies indicated increased cysteine modification and
carbonylation of Src, EGFR, as well as DUOX1, in response to acrolein exposure in
vitro and in vivo, suggesting that direct alkylation of these proteins on
accessible cysteine residues may be responsible for their inhibition.
Collectively, our findings indicate a novel anti-inflammatory mechanism of
CS-derived acrolein and other thiol-reactive electrophiles, by directly
inhibiting DUOX1- and EGFR-mediated airway epithelial responses to airborne
allergens.
Copyright Â© 2016 the American Physiological Society.
DOI: 10.1152/ajplung.00276.2016
PMCID: PMC5130541 [Available on 2017-11-01]
PMID: 27612966
44. J Biol Chem. 2016 Oct 28;291(44):23282-23293. Epub 2016 Sep 20.
The NADPH Oxidases DUOX1 and NOX2 Play Distinct Roles in Redox Regulation of
Epidermal Growth Factor Receptor Signaling.
Heppner DE(1), Hristova M(1), Dustin CM(1), Danyal K(1), Habibovic A(1), van der
Vliet A(2).
Author information:
(1)From the Department of Pathology and Laboratory Medicine, University of
Vermont, Burlington, Vermont 05405. (2)From the Department of Pathology and
Laboratory Medicine, University of Vermont, Burlington, Vermont 05405
albert.van-der-vliet@med.uvm.edu.
The epidermal growth factor receptor (EGFR) plays a critical role in regulating
airway epithelial homeostasis and responses to injury. Activation of EGFR is
regulated by redox-dependent processes involving reversible cysteine oxidation by
reactive oxygen species (ROS) and involves both ligand-dependent and -independent
mechanisms, but the precise source(s) of ROS and the molecular mechanisms that
control tyrosine kinase activity are incompletely understood. Here, we
demonstrate that stimulation of EGFR activation by ATP in airway epithelial cells
is closely associated with dynamic reversible oxidation of cysteine residues via
sequential sulfenylation and S-glutathionylation within EGFR and the
non-receptor-tyrosine kinase Src. Moreover, the intrinsic kinase activity of
recombinant Src or EGFR was in both cases enhanced by H2O2 but not by GSSG,
indicating that the intermediate sulfenylation is the activating modification.
H2O2-induced increase in EGFR tyrosine kinase activity was not observed with the
C797S variant, confirming Cys-797 as the redox-sensitive cysteine residue that
regulates kinase activity. Redox-dependent regulation of EGFR activation in
airway epithelial cells was found to strongly depend on activation of either the
NADPH oxidase DUOX1 or the homolog NOX2, depending on the activation mechanism.
Whereas DUOX1 and Src play a primary role in EGFR transactivation by
wound-derived signals such as ATP, direct ligand-dependent EGFR activation
primarily involves NOX2 with a secondary role for DUOX1 and Src. Collectively,
our findings establish that redox-dependent EGFR kinase activation involves a
dynamic and reversible cysteine oxidation mechanism and that this activation
mechanism variably involves DUOX1 and NOX2.
Â© 2016 by The American Society for Biochemistry and Molecular Biology, Inc.
DOI: 10.1074/jbc.M116.749028
PMCID: PMC5087744 [Available on 2017-10-28]
PMID: 27650496
45. Int J Oncol. 2016 Nov;49(5):2075-2087. doi: 10.3892/ijo.2016.3696. Epub 2016 Sep
19
Combined oridonin with cetuximab treatment shows synergistic anticancer effects
on laryngeal squamous cell carcinoma: involvement of inhibition of EGFR and
activation of reactive oxygen species-mediated JNK pathway.
Cao S(1), Xia M(1), Mao Y(1), Zhang Q(2), Donkor PO(3), Qiu F(1), Kang N(2).
Author information:
(1)Department of Natural Products Chemistry, School of Traditional Chinese
Materia Medica, Key Laboratory of Structure-Based Drug Design and Discovery,
Ministry of Education, Shenyang Pharmaceutical University, Shenyang, Liaoning
110016, P.R. China. (2)School of Integrative Medicine, Tianjin University of
Traditional Chinese Medicine, Tianjin 300193, P.R. China. (3)School of Chinese
Materia Medica, Tianjin State Key Laboratory of Modern Chinese Medicine and
Tianjin University of Traditional Chinese Medicine, Tianjin 300193, P.R. China.
Epidermal growth factor receptor (EGFR), a transmembrane glycoprotein, is
expressed at high levels in a large proportion of laryngeal squamous cell
carcinoma (LSCC). Cetuximab (Cet), an anti-EGFR monoclonal antibody, has limited
clinical outcome for patients with head and neck squamous cell carcinoma. Our
previous studies showed that oridonin (ORI), a natural and safe kaurene
diterpenoid isolated from Rabdosia rubescens, inhibited cell growth in HEp-2
cells through inhibition of EGFR phosphorylation. The aim of the present study
was to determine whether ORI could improve the anticancer efficacy of Cet on
LSCC. We observed that the combination with Cet and ORI synergistically inhibited
cell growth associated with Fas-mediated apoptosis and G2/M phase arrest in two
LSCC cell lines (HEp-2 and Tu212 cells). Moreover, combination treatment caused
cell death associated with suppression of p-EGFR and activation of reactive
oxygen species (ROS)-mediated JNK pathway. In nude mice bearing HEp-2 xenografts,
ORI plus Cet caused a significant tumor regression through induction of apoptosis
and inhibition of proliferation with no side-effect. Together, our findings
suggest that the combination of ORI and Cet has the potential to enhance tumor
responses and may significantly improve therapeutic outcomes in LSCC.
DOI: 10.3892/ijo.2016.3696
PMID: 27667173
46. J Hypertens. 2016 Sep;34 Suppl 1 - ISH 2016 Abstract Book:e215.
OS 15-02 MATRIX METALLOPROTEINASE 2 KNOCKOUT PROTECTS FROM ANGIOTENSIN II-INDUCED
VASCULAR INJURY IN PART VIA INHIBITION OF EGFR AND ERK1/2 ACTIVATION.
Paradis P(1), Barhoumi T, Mian MO, Fraulob-Aquino JC, Rehman A, Idris-Khodja N,
Schiffrin EL.
Author information:
(1)Department of Medecine, Lady Davis Institute, SMBD Jewish General Hospital,
McGill University, Canada.
OBJECTIVE: Matrix metalloproteinase 2 (MMP2) is involved in cardiovascular
disease. Whether MMP2 plays a role in hypertension and vascular damage is
unknown. We hypothesized that Mmp2 knockout will prevent angiotensin (Ang)
II-induced hypertension and vascular injury.
DESIGN AND METHOD: Mmp2 knockout (Mmp2) and wild-type (WT) mice were infused with
Ang II (1000 ng/kg/min, SC) for 14 days. Systolic blood pressure (SBP) was
measured by telemetry, and mesenteric artery (MA) endothelial function and
vascular remodeling by pressurized myography. Reactive oxygen species (ROS)
generation using dihydroethidium staining, and vascular cell adhesion protein 1
(VCAM-1), monocyte chemotactic protein-1 (MCP-1) expression and
monocyte/macrophage infiltration by immunofluorescence were determined in the
aortic wall or perivascular fat (PVAT). Spleen T cell and monocyte profiles were
assessed by flow cytometry. Vascular smooth muscle cells (VSMCs) were isolated
from MA of WT and Mmp2 mice, stimulated 5 min with Ang II (100 nM) and epidermal
growth factor receptor (EGFR) and extracellular-signal-regulated kinase 1/2
(ERK1/2) phosphorylation measured by Western blot.
RESULTS: Ang II increased SBP by 50 mmHg (Pâ€Š<â€Š0.01), decreased by 50% MA
vasodilator responses to acetylcholine (Pâ€Š<â€Š0.01) and increased 1.7-fold MA
media-to-lumen ratio (Pâ€Š<â€Š0.01), 1.4-fold media cross-sectional area (Pâ€Š<â€Š0.05),
and stiffness (Pâ€Š<â€Š0.01), as shown by a leftward shift of the stress/strain
relationship, in WT. Furthermore, Ang II enhanced 12-fold aortic ROS generation
(Pâ€Š<â€Š0.01), 3.4-fold aortic VCAM-1 (Pâ€Š<â€Š0.01), 6.5-fold MCP-1 expression
(Pâ€Š<â€Š0.01), 8-fold PVAT monocyte/macrophage infiltration (Pâ€Š<â€Š0.05), and âˆ¼2-fold
spleen activated CD4CD69 and CD8CD69 T cells, and pro-inflammatory Ly-6C
monocytes (Pâ€Š<â€Š0.05) in WT. Ang II increased phosphorylation of EGFR 1.9-fold and
ERK1/2 1.4-fold in VSMCs (Pâ€Š<â€Š0.05). Mmp2 knockout prevented or reduced all of
the above (Pâ€Š<â€Š0.05) except SBP elevation.
CONCLUSIONS: MMP2 plays an important role in Ang II-induced vascular injury,
which could be mediated at least in part through EFGR and ERK1/2 activation in
VSMCs.
DOI: 10.1097/01.hjh.0000500469.76512.2b
PMID: 27754054
47. J Am Heart Assoc. 2016 Oct 15;5(10). pii: e004017.
Epidermal Growth Factor Receptor Silencing Blunts the Slow Force Response to
Myocardial Stretch.
Brea MS(1), DÃ­az RG(1), Escudero DS(1), Caldiz CI(1), Portiansky EL(2), Morgan
PE(1), PÃ©rez NG(3).
Author information:
(1)Centro de Investigaciones Cardiovasculares "Dr. Horacio E. Cingolani",
Facultad de Ciencias MÃ©dicas, Universidad Nacional de La Plata, La Plata,
Argentina. (2)Laboratorio de AnÃ¡lisis de ImÃ¡genes, Facultad de Ciencias
Veterinarias, Universidad Nacional de La Plata, Buenos Aires, Argentina.
(3)Centro de Investigaciones Cardiovasculares "Dr. Horacio E. Cingolani",
Facultad de Ciencias MÃ©dicas, Universidad Nacional de La Plata, La Plata,
Argentina gperez@med.unlp.edu.ar.
BACKGROUND: Myocardial stretch increases force biphasically: the Frank-Starling
mechanism followed by the slow force response (SFR). Based on pharmacological
strategies, we proposed that epidermal growth factor (EGF) receptor (EGFR or
ErbB1) activation is crucial for SFR development. Pharmacological inhibitors
could block ErbB4, a member of the ErbB family present in the adult heart. We
aimed to specifically test the role of EGFR activation after stretch, with an
interference RNA incorporated into a lentiviral vector (small hairpin RNA
[shRNA]-EGFR).
METHODS AND RESULTS: Silencing capability of p-shEGFR was assessed in EGFR-GFP
transiently transfected HEK293T cells. Four weeks after lentivirus injection into
the left ventricular wall of Wistar rats, shRNA-EGFR-injected hearts showed â‰ˆ60%
reduction of EGFR protein expression compared with shRNA-SCR-injected hearts.
ErbB2 and ErbB4 expression did not change. The SFR to stretch evaluated in
isolated papillary muscles was â‰ˆ130% of initial rapid phase in the shRNA-SCR
group, while it was blunted in shRNA-EGFR-expressing muscles. Angiotensin II (Ang
II)-dependent Na+/H+ exchanger 1 activation was indirectly evaluated by
intracellular pH measurements in bicarbonate-free medium, demonstrating an
increase in shRNA-SCR-injected myocardium, an effect not observed in the silenced
group. Ang II- or EGF-triggered reactive oxygen species production was
significantly reduced in shRNA-EGFR-injected hearts compared with that in the
shRNA-SCR group. Chronic lentivirus treatment affected neither the myocardial
basal redox state (thiobarbituric acid reactive substances) nor NADPH oxidase
activity or expression. Finally, Ang II or EGF triggered a redox-sensitive
pathway, leading to p90RSK activation in shRNA-SCR-injected myocardium, an effect
that was absent in the shRNA-EGFR group.
CONCLUSIONS: Our results provide evidence that specific EGFR activation after
myocardial stretch is a key factor in promoting the redox-sensitive kinase
activation pathway, leading to SFR development.
Â© 2016 The Authors. Published on behalf of the American Heart Association, Inc.,
by Wiley Blackwell.
DOI: 10.1161/JAHA.116.004017
PMCID: PMC5121502
PMID: 27744404
48. Am J Cardiol. 2016 Dec 15;118(12):1855-1860. doi: 10.1016/j.amjcard.2016.08.077.
Epub 2016 Sep 15.
Effect of Heart Failure With Preserved Ejection Fraction on Nitric Oxide
Metabolites.
Zamani P(1), French B(2), Brandimarto JA(3), Doulias PT(4), Javaheri A(5),
Chirinos JA(3), Margulies KB(3), Townsend RR(6), Sweitzer NK(7), Fang JC(8),
Ischiropoulos H(4), Cappola TP(3).
Author information:
(1)Division of Cardiovascular Medicine, Hospital of the University of
Pennsylvania, Philadelphia, Pennsylvania. Electronic address: pzamani@upenn.edu.
(2)Department of Biostatistics and Epidemiology, Perelman School of Medicine,
University of Pennsylvania, Philadelphia, Pennsylvania. (3)Division of
Cardiovascular Medicine, Hospital of the University of Pennsylvania,
Philadelphia, Pennsylvania. (4)Children's Hospital of Philadelphia Research
Institute, Philadelphia, Pennsylvania. (5)Cardiovascular Division, Washington
University School of Medicine, St. Louis, Missouri. (6)Division of
Nephrology/Hypertension, Perelman School of Medicine, University of Pennsylvania,
Philadelphia, Pennsylvania. (7)Division of Cardiovascular Medicine, University of
Arizona, Tucson, Arizona. (8)Division of Cardiovascular Medicine, University of
Utah, Salt Lake City, Utah.
Endothelial function may be deranged in heart failure with preserved ejection
fraction (HFpEF). Serum NO-derived metabolites (NOm) might provide a biochemical
surrogate of endothelial function in patients with heart failure (HF). We
measured serum NOm in 415 participants in the Penn HF Study. Participants with
HFpEF (nÂ = 82) and those whose EF had recovered (Recovered-HF, nÂ = 125) were
matched 1:1 to heart failure with reduced ejection fraction (HFrEF) participants
based on age, gender, race, tobacco use, and eGFR. Serum NOm levels were
quantified after chemical reduction coupled with gas-phase chemiluminescence
detection. After adjustment for matching covariates and BMI, HFpEF (34.5 Î¼M;
interquartile range [IQR] 25.0, 51.5) participants had lower NOm levels than
HFrEF (41.0 Î¼M; IQR 28.3, 58.0; ratio of HFpEF:HFrEF 0.82, 95% confidence
interval [CI] 0.67 to 0.99; pÂ = 0.04), which further decreased when adjusted for
covariates that affect endothelial function (ratio 0.79, 95% CI 0.65 to 0.98; pÂ =
0.03). There were no differences between HFrEF (34.0; IQR 25.3, 49.0) and matched
Recovered-HF (36.0 Î¼M; IQR 25.0, 55.0) or HFpEF and Recovered-HF. Age
(+21%/10-year increase, p <0.001) and black race (-28%, pÂ = 0.03) associated with
NOm in HFpEF, whereas age (+11%/10-year increase, pÂ = 0.03), current tobacco use
(+67%, pÂ = 0.01), and eGFR (pÂ = 0.01) associated with NOm in Recovered-HF. In
conclusion, HFpEF participants have reduced NOm compared with HFrEF in this
matched cohort. This might suggest either compromised endothelial function or
poor dietary intake. Black race was associated with lower NOm in HFpEF.
Copyright Ã‚Â© 2016 Elsevier Inc. All rights reserved.
DOI: 10.1016/j.amjcard.2016.08.077
PMCID: PMC5127733 [Available on 2017-12-15]
PMID: 27742422 [Indexed for MEDLINE]
49. J Thorac Oncol. 2016 Oct;11(10S):S187. doi: 10.1016/j.jtho.2016.08.034. Epub 2016
Sep 22.
P1.12 (also presented as PD1.03): EGFR Mutation Testing Patterns and Results in
Brazil and the Need for Greater Public Health Awareness of Molecular Testing:
Track: Prevention, Early Detection, Epidemiology and Tobacco Control.
Lopes G(1), Prado E(1).
Author information:
(1)Oncoclinicas Group, SÃ£o Paulo/BRAZIL.
DOI: 10.1016/j.jtho.2016.08.034
PMID: 27676499
50. J Thorac Oncol. 2016 Oct;11(10S):S184-S185. doi: 10.1016/j.jtho.2016.08.030. Epub
2016 Sep 22.
P1.08: Updated Analysis of Global Epidemiology of EGFR Mutation in Advanced
Non-Small Cell Lung Cancer: Track: Prevention, Early Detection, Epidemiology and
Tobacco Control.
Werutsky G(1), Debiasi M(2), Sampaio FH(2), Nunes Filho PR(2), Mathias C(3),
Zukin M(4), Zaffaroni F(1), Lopes G(5).
Author information:
(1)Latin American Cooperative Oncology Group, Porto Alegre/BRAZIL. (2)Department
Of Medical Oncology, Hospital SÃ£o Lucas PUCRS, Porto Alegre/BRAZIL. (3)NÃºcleo de
Oncologia da Bahia, Salvador/BRAZIL. (4)ClÃ­nicas OncolÃ³gicas Integradas, Rio de
Janeiro/BRAZIL. (5)Oncoclinicas do Brasil, SÃ£o Paulo/BRAZIL.
DOI: 10.1016/j.jtho.2016.08.030
PMID: 27676493
51. Lung Cancer. 2016 Oct;100:45-52. doi: 10.1016/j.lungcan.2016.07.015. Epub 2016
Jul 19.
Somatic alterations in lung cancer: Do environmental factors matter?
Gibelin C(1), Couraud S(2).
Author information:
(1)FacultÃ© de mÃ©decine Lyon Sud, UniversitÃ© Lyon 1, EMR3738 Ciblage thÃ©rapeutique
en oncologie, 69600, Oullins, France. (2)FacultÃ© de mÃ©decine Lyon Sud, UniversitÃ©
Lyon 1, EMR3738 Ciblage thÃ©rapeutique en oncologie, 69600, Oullins, France;
Service de pneumologie aigue spÃ©cialisÃ©e et cancÃ©rologie thoracique, CH Lyon Sud,
Institut de CancÃ©rologie des Hospices Civils de Lyon, 69310, Pierre BÃ©nite,
France. Electronic address: sebastien.couraud@chu-lyon.fr.
Lung cancer is the leading cause of cancer-related death worldwide and smoking
tobacco is now definitively established as the dominant risk factor for the
malignancy. However, lung cancer can and does occur in never smokers, thus
illustrating the existence of other risk factors. Many of these latter are
environmental, such as workplace and home carcinogens, air pollution, radon and
certain infectious agents. One of the most remarkable advances in thoracic
oncology is the recent identification of somatic oncogenic molecular
abnormalities, some of which are candidates for targeted therapies. Active
smoking is now known to cause a particular somatic profile distinct from that
found in never-smokers. This has logically led researchers to consider the
possibility that exposure to other lung cancer risk factors may also engender a
unique somatic profile. Thus, with the present work, we sought to review current
knowledge on somatic profiles in the setting of bronchial cancer (for targetable
mutations such as EGFR, ALK, BRAF and HER2, as well as some non-targetable
mutations such as TP53, and KRAS) and their associations with environmental risk
factors for the malignancy.
Copyright Â© 2016 Elsevier Ireland Ltd. All rights reserved.
DOI: 10.1016/j.lungcan.2016.07.015
PMID: 27597280
52. Oxid Med Cell Longev. 2016;2016:6967396. doi: 10.1155/2016/6967396. Epub 2016 Aug
9
Genome-Wide Transcriptional Analysis Reveals the Protection against
Hypoxia-Induced Oxidative Injury in the Intestine of Tibetans via the Inhibition
of GRB2/EGFR/PTPN11 Pathways.
Li K(1), Gesang L(1), Dan Z(2), Gusang L(3).
Author information:
(1)High Altitude Medical Research Institute, People's Hospital of Tibet
Autonomous Region, Lhasa 850000, China; Department of Cardiology, People's
Hospital of Tibet Autonomous Region, Lhasa 850000, China. (2)Department of
Gastroenterology, People's Hospital of Tibet Autonomous Region, Lhasa 850000,
China. (3)Department of Cardiology, People's Hospital of Tibet Autonomous Region,
Lhasa 850000, China.
The molecular mechanisms for hypoxic environment causing the injury of intestinal
mucosal barrier (IMB) are widely unknown. To address the issue, Han Chinese from
100â€‰m altitude and Tibetans from high altitude (more than 3650â€‰m) were recruited.
Histological and transcriptome analyses were performed. The results showed
intestinal villi were reduced and appeared irregular, and glandular epithelium
was destroyed in the IMB of Tibetans when compared with Han Chinese.
Transcriptome analysis revealed 2573 genes with altered expression. The levels of
1137 genes increased and 1436 genes decreased in Tibetans when compared with Han
Chinese. Gene ontology (GO) analysis indicated most immunological responses were
reduced in the IMB of Tibetans when compared with Han Chinese. Gene microarray
showed that there were 25-, 22-, and 18-fold downregulation for growth factor
receptor-bound protein 2 (GRB2), epidermal growth factor receptor (EGFR), and
tyrosine-protein phosphatase nonreceptor type 11 (PTPN11) in the IMB of Tibetans
when compared with Han Chinese. The downregulation of EGFR, GRB2, and PTPN11 will
reduce the production of reactive oxygen species and protect against oxidative
stress-induced injury for intestine. Thus, the transcriptome analysis showed the
protecting functions of IMB patients against hypoxia-induced oxidative injury in
the intestine of Tibetans via affecting GRB2/EGFR/PTPN11 pathways.
DOI: 10.1155/2016/6967396
PMCID: PMC4993941
PMID: 27594973 [Indexed for MEDLINE]
53. Cardiovasc Diabetol. 2016 Sep 1;15(1):127. doi: 10.1186/s12933-016-0448-8.
Skin autofluorescence predicts cardio-renal outcome in type 1 diabetes: a
longitudinal study.
VÃ©layoudom-CÃ©phise FL(1,)(2,)(3), Rajaobelina K(4,)(5), Helmer C(5), Nov S(5),
Pupier E(4), Blanco L(4), Hugo M(4), Farges B(4), Astrugue C(5), Gin H(4),
Rigalleau V(4,)(5).
Author information:
(1)Nutrition Diabetology Unit, CHU of Bordeaux, Haut LÃ©vÃªque Hospital, Pessac,
France. flcephise@gmail.com. (2)Research Group Clinical Epidemiology and Medicine
ECM/L.A.M.I.A, EA 4540, University of Antilles, Guadeloupe, France.
flcephise@gmail.com. (3)Department of Diabetology-Endocrinology, University
Hospital of Pointe-Ã -Pitre, Guadeloupe, France. flcephise@gmail.com. (4)Nutrition
Diabetology Unit, CHU of Bordeaux, Haut LÃ©vÃªque Hospital, Pessac, France.
(5)INSERM, ISPED, Centre INSERM U897-Epidemiology-Biostatistics, Bordeaux,
France.
BACKGROUND: We aimed to analyze the relationships between skin autofluorescence
(SAF) and incident macrovascular events and renal impairment after 4Â years of
follow-up in patients with type 1 diabetes (T1D).
METHODS: Two hundred and forty-three patients (51.2Â Â±Â 16.7Â years old) with T1D
participated. SAF was measured by AGE-Reader-TM at inclusion. Macrovascular
events (MVE), estimated glomerular filtration rate (eGFR) and urinary albumin
excretion rate (AER) were recorded then and 4Â years later. Multivariate logistic
regression was used to analyze the relationships between SAF and incident MVE and
renal profile 4Â years later.
RESULTS: Patients with incident MVE had a higher SAF (pÂ =Â 0.003). SAF predicted
incident MVE after adjustment for age, sex, body mass index, tobacco, diabetes
duration, hypertension, HbA1c, AER, eGFR (OR 4.84 [95Â % CI 1.31-17.89],
pÂ =Â 0.018). However, this relation was no longer significant after adjustment for
history of MVE. An inverse relation was found between SAF and incident eGFR
(pÂ =Â 0.0001). Patients with incident eGFRÂ <60Â ml/min/1.73Â m(2) had a SAF higher
than patients with normal eGFR. After adjustment for the previous criteria, SAF
remained associated with the risk of impaired incident eGFR (OR 7.42 [95Â % CI
1.59-34.65], pÂ =Â 0.018). No relation was found between SAF and increased AER
4Â years later.
CONCLUSIONS: SAF predicts MVE in patients with T1D, adjusted for cardiovascular
risk factors but the most powerful predictive factor remains history of MVE. SAF
also predicts eGFR impairment, adjusted for initial AER and renal function. SAF
could be a useful non-invasive tool for estimating risk of cardiovascular or
renal impairment in patients with T1D.
DOI: 10.1186/s12933-016-0448-8
PMCID: PMC5009505
PMID: 27585632 [Indexed for MEDLINE]
54. Physiol Rep. 2016 Aug;4(16). pii: e12878. doi: 10.14814/phy2.12878.
ADAM17 and EGFR regulate IL-6 receptor and amphiregulin mRNA expression and
release in cigarette smoke-exposed primary bronchial epithelial cells from
patients with chronic obstructive pulmonary disease (COPD).
Stolarczyk M(1), Amatngalim GD(2), Yu X(1), Veltman M(1), Hiemstra PS(2), Scholte
BJ(3).
Author information:
(1)Cell Biology, Erasmus MC, Rotterdam, The Netherlands. (2)Pulmonology, Leiden
University Medical Center (LUMC), Leiden, The Netherlands. (3)Cell Biology,
Erasmus MC, Rotterdam, The Netherlands b.scholte@erasmusmc.nl.
Aberrant activity of a disintegrin and metalloprotease 17 (ADAM17), also known as
TACE, and epidermal growth factor receptor (EGFR) has been suggested to
contribute to chronic obstructive pulmonary disease (COPD) development and
progression. The aim of this study was to investigate the role of these proteins
in activation of primary bronchial epithelial cells differentiated at the
air-liquid interface (ALI-PBEC) by whole cigarette smoke (CS), comparing cells
from COPD patients with non-COPD CS exposure of ALI-PBEC enhanced ADAM17-mediated
shedding of the IL-6 receptor (IL6R) and the EGFR agonist amphiregulin (AREG)
toward the basolateral compartment, which was more pronounced in cells from COPD
patients than in non-COPD controls. CS transiently increased IL6R and AREG mRNA
in ALI-PBEC to a similar extent in cultures from both groups, suggesting that
posttranslational events determine differential shedding between COPD and
non-COPD cultures. We show for the first time by inÂ situ proximity ligation (PLA)
that CS strongly enhances interactions of phosphorylated ADAM17 with AREG and
IL-6R in an intracellular compartment, suggesting that CS-induced intracellular
trafficking events precede shedding to the extracellular compartment. Both EGFR
and ADAM17 activity contribute to CS-induced IL-6R and AREG protein shedding and
to mRNA expression, as demonstrated using selective inhibitors (AG1478 and
TMI-2). Our data are consistent with an autocrine-positive feedback mechanism in
which CS triggers shedding of EGFR agonists evoking EGFR activation, in
ADAM17-dependent manner, and subsequently transduce paracrine signaling toward
myeloid cells and connective tissue. Reducing ADAM17 and EGFR activity could
therefore be a therapeutic approach for the tissue remodeling and inflammation
observed in COPD.
Â© 2016 The Authors. Physiological Reports published by Wiley Periodicals, Inc. on
behalf of the American Physiological Society and The Physiological Society.
DOI: 10.14814/phy2.12878
PMCID: PMC5002905
PMID: 27561911
55. Oncotarget. 2016 Sep 20;7(38):61229-61245. doi: 10.18632/oncotarget.11310.
Chronic exposure to cigarette smoke leads to activation of p21 (RAC1)-activated
kinase 6 (PAK6) in non-small cell lung cancer cells.
Raja R(1), Sahasrabuddhe NA(1), Radhakrishnan A(1,)(2), Syed N(1,)(2), Solanki
HS(1,)(3), Puttamallesh VN(1,)(4), Balaji SA(5), Nanjappa V(1,)(4), Datta
KK(1,)(3), Babu N(1), Renuse S(1,)(4), Patil AH(1,)(3), Izumchenko E(6), Prasad
TS(1,)(4,)(7,)(8), Chang X(6), Rangarajan A(5), Sidransky D(6), Pandey
A(9,)(10,)(11,)(12), Gowda H(1,)(7), Chatterjee A(1,)(7).
Author information:
(1)Institute of Bioinformatics, International Tech Park, Bangalore, 560 066,
India. (2)Department of Biochemistry and Molecular Biology, Pondicherry
University, Puducherry, 605014, India. (3)School of Biotechnology, KIIT
University, Bhubaneswar, Odisha, 751024, India. (4)Amrita School of
Biotechnology, Amrita University, Kollam, 690 525, India. (5)Department of
Molecular Reproduction, Development and Genetics, Indian Institute of Science,
Bangalore, 560012, India. (6)Department of Otolaryngology-Head and Neck Surgery,
Johns Hopkins University School of Medicine, Baltimore, Maryland, 21231, USA.
(7)YU-IOB Center for Systems Biology and Molecular Medicine, Yenepoya University,
Mangalore, 575018, India. (8)NIMHANS-IOB Proteomics and Bioinformatics
Laboratory, Neurobiology Research Centre, National Institute of Mental Health and
Neurosciences, Bangalore, 560029, India. (9)McKusick-Nathans Institute of Genetic
Medicine, Baltimore, Maryland, 21205, USA. (10)Department of Biological
Chemistry, Johns Hopkins University School of Medicine, Baltimore, Maryland,
21205, USA. (11)Department of Oncology, Johns Hopkins University School of
Medicine, Baltimore, Maryland, 21205, USA. (12)Department of Pathology, Johns
Hopkins University School of Medicine, Baltimore, Maryland, 21205, USA.
Epidemiological data clearly establishes cigarette smoking as one of the major
cause for lung cancer worldwide. Recently, targeted therapy has become one of the
most preferred modes of treatment for cancer. Though certain targeted therapies
such as anti-EGFR are in clinical practice, they have shown limited success in
lung cancer patients who are smokers. This demands discovery of alternative drug
targets through systematic investigation of cigarette smoke-induced signaling
mechanisms. To study the signaling events activated in response to cigarette
smoke, we carried out SILAC-based phosphoproteomic analysis of H358 lung cancer
cells chronically exposed to cigarette smoke. We identified 1,812 phosphosites,
of which 278 phosphosites were hyperphosphorylated (â‰¥ 3-fold) in H358 cells
chronically exposed to cigarette smoke. Our data revealed hyperphosphorylation of
S560 within the conserved kinase domain of PAK6. Activation of PAK6 is associated
with various processes in cancer including metastasis. Mechanistic studies
revealed that inhibition of PAK6 led to reduction in cell proliferation,
migration and invasion of the cigarette smoke treated cells. Further, siRNA
mediated silencing of PAK6 resulted in decreased invasive abilities in a panel of
non-small cell lung cancer (NSCLC) cells. Consistently, mice bearing tumor
xenograft showed reduced tumor growth upon treatment with PF-3758309 (group II
PAK inhibitor). Immunohistochemical analysis revealed overexpression of PAK6 in
66.6% (52/78) of NSCLC cases in tissue microarrays. Taken together, our study
indicates that PAK6 is a promising novel therapeutic target for NSCLC, especially
in smokers.
DOI: 10.18632/oncotarget.11310
PMCID: PMC5308647
PMID: 27542207
Conflict of interest statement: The authors declare that they have no potential
conflicts of interest.
56. PLoS One. 2016 Aug 17;11(8):e0160216. doi: 10.1371/journal.pone.0160216.
eCollection 2016.
Gefitinib, an EGFR Tyrosine Kinase inhibitor, Prevents Smoke-Mediated Ciliated
Airway Epithelial Cell Loss and Promotes Their Recovery.
Valencia-Gattas M(1), Conner GE(1), Fregien NL(1).
Author information:
(1)Department of Cell Biology, University of Miami Miller School of Medicine,
Miami, Florida, United States of America.
Cigarette smoke exposure is a major health hazard. Ciliated cells in the
epithelium of the airway play a critical role in protection against the noxious
effects of inhaled cigarette smoke. Ciliated cell numbers are reduced in smokers
which weakens host defense and leads to disease. The mechanisms for the loss of
ciliated cells are not well understood. The effects of whole cigarette smoke
exposure on human airway ciliated ciliated cells were examined using in vitro
cultures of normal human bronchial epithelial cells and a VitrocellÂ® VC 10Â®
Smoking Robot. These experiments showed that whole cigarette smoke causes the
loss of differentiated ciliated cells and inhibits differentiation of ciliated
cells from undifferentiated basal cells. Furthermore, treatment with the
epidermal growth factor receptor (EGFR) tyrosine kinase inhibitor, Gefitinib,
during smoke exposure prevents ciliated cell loss and promotes ciliated cell
differentiation from basal cells. Finally, restoration of ciliated cells was
inhibited after smoke exposure was ceased but was enhanced by Gefitinib
[truncated: 22,022 more rows]

## Sheet: Sup Data S3 KE2_pubmed_result
1. Environ Pollut. 2017 May 18;228:128-139. doi: 10.1016/j.envpol.2017.05.012. [Epub
ahead of print]
Hexavalent chromium induced oxidative stress and apoptosis in Pycnoporus
sanguineus.
Feng M(1), Yin H(2), Peng H(3), Liu Z(1), Lu G(1), Dang Z(1).
Author information:
(1)Key Laboratory of Ministry of Education on Pollution Control and Ecosystem
Restoration in Industry Clusters, Guangdong Provincial Engineering and Technology
Research Center for Environmental Risk Prevention and Emergency Disposal, School
of Environment and Energy, South China University of Technology, Guangzhou
510006, Guangdong, China. (2)Key Laboratory of Ministry of Education on Pollution
Control and Ecosystem Restoration in Industry Clusters, Guangdong Provincial
Engineering and Technology Research Center for Environmental Risk Prevention and
Emergency Disposal, School of Environment and Energy, South China University of
Technology, Guangzhou 510006, Guangdong, China. Electronic address:
huayin@scut.edu.cn. (3)Department of Chemistry, Jinan University, Guangzhou
510632, Guangdong, China.
White rot fungi have been proved to be a promising option for the removal of
heavy metals, understanding their toxic response to heavy metals is conducive to
developing and popularizing fungi-based remediation technologies so as to lessen
the hazard of heavy metals. In this study, Cr(VI)-induced oxidative stress and
apoptosis in Pycnoporus sanguineus, a species of white rot fungi were
investigated. The results suggested that high level of Cr(VI) promoted the
formation of ROS, including H2O2, O2(â€¢-) and Â·OH. With the increment of Cr(VI)
concentration, the SOD and CAT activity along with GSH content increased within
the first 24Â h, but decreased afterward, companied with a significant enhancement
of MDA content. Cr(VI)-induced oxidative damage further caused and aggravated
apoptosis in P. sanguineus, especially at Cr(VI) concentrations above 20Â mg/L.
Cr(VI)-induced apoptosis was involved with mitochondrial dysfunction including
mitochondrial depolarization, the enhancement of mitochondrial permeability and
release of cytochrome c. The early and late apoptosis hallmarks, such as
metacaspase activation, phosphatidylserine (PS) externalization, DNA
fragmentation and the nuclear condensation and fragmentation were observed.
Moreover, we also found disturbances of ion homeostasis, which was featured by
K(+) effluxes and overload of cytoplasmic and mitochondrial Ca(2+).Based on these
results, we suggest that Cr(VI) induced oxidative stress and apoptosis in white
rot fungi, P. sanguineus.
Copyright Â© 2017 Elsevier Ltd. All rights reserved.
DOI: 10.1016/j.envpol.2017.05.012
PMID: 28528260
2. Colloids Surf B Biointerfaces. 2017 May 9;156:157-164. doi:
10.1016/j.colsurfb.2017.05.020. [Epub ahead of print]
Nanocubes of indium oxide induce cytotoxicity and apoptosis through oxidative
stress in human lung epithelial cells.
Ahamed M(1), Akhtar MJ(2), Khan MAM(2), Alhadlaq HA(3), Aldalbahi A(4).
Author information:
(1)King Abdullah Institute for Nanotechnology, King Saud University, Riyadh,
Saudi Arabia. Electronic address: maqusood@gmal.com. (2)King Abdullah Institute
for Nanotechnology, King Saud University, Riyadh, Saudi Arabia. (3)King Abdullah
Institute for Nanotechnology, King Saud University, Riyadh, Saudi Arabia;
Department of Physics and Astronomy, College of Science, King Saud University,
Riyadh, Saudi Arabia. (4)King Abdullah Institute for Nanotechnology, King Saud
University, Riyadh, Saudi Arabia; Department of Chemistry, College of Science,
King Saud University, Riyadh, Saudi Arabia.
The demand for semiconductor indium oxide (In2O3) nanocrystals is increasing
because of their diverse applications, including in biomedicine. However, there
is a scarcity of studies on the biological interaction of indium oxide
nanocrystals. Here, we explored the underlying mechanisms of toxicity induced by
indium oxide nanocubes in human lung epithelial (A549) cells. Prepared indium
oxide nanocubes were crystalline with an average size of 21nm. Biointeraction
studies have shown that indium oxide nanocubes induce cell viability reduction
and cell membrane damage in a dose- and time-dependent manner. Indium oxide
nanocubes were also found to induce reactive oxygen species (ROS) generation,
glutathione depletion and lower activity of superoxide oxide dismutase. Further,
indium oxide nanocubes induced a mitochondrial membrane potential loss and
altered the mRNA expression levels of apoptotic genes (p53, bax, bcl-2, CASP3 &
CASP9). The activities of apoptotic enzymes (caspase-3 and -9) were also higher
in indium oxide nanocube-treated cells. Finally, we observed that the
cytotoxicity and apoptosis induction of indium oxide nanocubes were efficiently
prevented by N-acetyl-cysteine. We believe that this is the first report
suggesting that indium oxide nanocubes induce toxicity in lung cells via ROS
generation and oxidative stress. This study warrants future research on the
toxicity mechanisms of indium oxide nanoparticles in animal models.
Copyright Â© 2017 Elsevier B.V. All rights reserved.
DOI: 10.1016/j.colsurfb.2017.05.020
PMID: 28527359
3. Arch Toxicol. 2017 May 19. doi: 10.1007/s00204-017-1984-z. [Epub ahead of print]
Methylone and MDPV activate autophagy in human dopaminergic SH-SY5Y cells: a new
insight into the context of Î²-keto amphetamines-related neurotoxicity.
Valente MJ(1), Amaral C(2), Correia-da-Silva G(2), Duarte JA(3), Bastos ML(4),
Carvalho F(4), Guedes de Pinho P(4), Carvalho M(5,)(6).
Author information:
(1)UCIBIO, REQUIMTE, Laboratory of Toxicology, Faculty of Pharmacy, University of
Porto, Porto, Portugal. mjoao.pcv@gmail.com. (2)UCIBIO, REQUIMTE, Laboratory of
Biochemistry, Faculty of Pharmacy, University of Porto, Porto, Portugal.
(3)CIAFEL, Faculty of Sports, University of Porto, Porto, Portugal. (4)UCIBIO,
REQUIMTE, Laboratory of Toxicology, Faculty of Pharmacy, University of Porto,
Porto, Portugal. (5)UCIBIO, REQUIMTE, Laboratory of Toxicology, Faculty of
Pharmacy, University of Porto, Porto, Portugal. mcarv@ufp.edu.pt. (6)UFP Energy,
Environment and Health Research Unit (FP-ENAS), University Fernando Pessoa,
Porto, Portugal. mcarv@ufp.edu.pt.
Autophagy has an essential role in neuronal homeostasis and its dysregulation has
been recently linked to neurotoxic effects of a growing list of psychoactive
drugs, including amphetamines. However, the role of autophagy in Î²-keto
amphetamine (Î²-KA) designer drugs-induced neurotoxicity has hitherto not been
investigated. In the present study, we show that two commonly abused cathinone
derivatives, 3,4-methylenedioxymethcathinone (methylone) and
3,4-methylenedioxypyrovalerone (MDPV), elicit morphological changes consistent
with autophagy and neurodegeneration, including formation of autophagic vacuoles
and neurite retractionÂ in dopaminergic SH-SY5Y cells. Methylone and MDPV prompted
the formation of acidic vesicular organelles (AVOs) and lead to increased
expression of the autophagy-associated protein LC3-II in a concentration- and
time-dependent manner. Electron microscopy confirmed the presence of
autophagosomes with typical double membranes and autolysosomes in cells exposed
to both Î²-KA. The autophagic flux was further confirmed using bafilomycin A1, a
known inhibitor of the late phase of autophagy. Moreover, we showed that
autophagy markers were activated before the triggering of cell death and
caspaseÂ 3 activation, suggesting that Î²-KA-induced autophagy precedes apoptotic
cell death. To address the role of oxidative stress in autophagy induction, we
also investigated the effects of antioxidant treatment with N-acetyl-L-cysteine
(NAC) on autophagy and apoptotic markers altered by these drugs. NAC
significantly attenuated methylone- and MDPV-induced cell death by completely
inhibiting the generation ofÂ reactive oxygen and nitrogen species, and hampering
both apoptotic and autophagic activity, suggesting that oxidative stress plays an
important role in mediating autophagy and apoptosis elicited by these drugs.
DOI: 10.1007/s00204-017-1984-z
PMID: 28527032
4. Biochem Biophys Res Commun. 2017 May 16. pii: S0006-291X(17)30919-1. doi:
10.1016/j.bbrc.2017.05.057. [Epub ahead of print]
LNK deficiency aggregates palmitate-induced preadipocyte apoptosis.
Du JY(1), Jin CC(1), Wang GH(2), Huang XQ(3), Cheng JD(4), Wen XJ(5), Zhao XM(6),
Wang GL(7).
Author information:
(1)Department of Pharmacology, Cardiac and Cerebral Vascular Research Center,
Zhongshan School of Medicine, Sun Yat-Sen University, Guangzhou, China.
(2)Department of Computer Engineering, Engineering Institute in Lishui
University, Lishui, 323000, China. (3)Department of Anesthesiology, The First
Affiliated Hospital, Sun Yat-sen University, Guangzhou, China. (4)Department of
Forensic Pathology, Zhongshan School of Medicine, Sun Yat-sen University,
Guangzhou 510080, China. (5)Institute for Engineering and Medicine, Department of
Chemical and Life Science Engineering, Virginia Commonwealth University, 601 West
Main Street, Richmond, VA, 23284-3028, USA. (6)Department of Obstetrics &
Gynecology, Sun Yat-Sen Memorial Hospital, Sun Yat-Sen University, Guangzhou,
China. Electronic address: zhaoxmiao@163.com. (7)Department of Pharmacology,
Cardiac and Cerebral Vascular Research Center, Zhongshan School of Medicine, Sun
Yat-Sen University, Guangzhou, China. Electronic address:
wangglei@mail.sysu.edu.cn.
LNK (SH2B3) is an intracellular adaptor protein that negatively regulates
cellular proliferation or self-renewal of hematopoietic stem cells and some other
progenitor cells. LNK is also recognized as a key regulator of insulin resistance
and inflammatory responses in several tissues and organs. It is unknown the
function of LNK in adipose tissue. We previously demonstrated that type 2
diabetes mellitus (T2DM) mouse model had elevated serum free fatty acids (FFAs)
levels and increased preadipocyte apoptosis in visceral fat tissue, showing the
occurrence of lipotoxicity. Here we show that, in contrast with control mice, the
protein expression of LNK decreased in epididymal fat tissue from the
high-sucrose/fat diet, low-dose streptozotocin induced T2DM mouse model. We thus
investigated whether LNK could regulate palmitate-induced preadipocyte apoptosis
in an in vitro apoptotic model in 3T3-L1 preadipocytes. LNK specific siRNA
exacerbated palmitate-induced apoptosis and increased pro-apoptotic protein
levels of cleaved caspase-3, Bax and cytochrome C; while overexpression of LNK
cDNA exhibited significant anti-apoptotic effects. Consistently, LNK specific
siRNA further decreased the Akt Ser-473 phosphorylation reduced by palmitate and
located upstream of Bax and cytochrome C. The siRNA-mediated knockdown of LNK
exacerbated whereas overexpression of LNK cDNA attenuated mitochondrial membrane
depolarization and mitochondrial-derived reactive oxygen species production
induced by palmitate. These results indicated that LNK plays a regulatory role in
the palmitate-related preadipocyte apoptosis and might be involved in adipose
tissue dysfunction.
Copyright Â© 2017. Published by Elsevier Inc.
DOI: 10.1016/j.bbrc.2017.05.057
PMID: 28526415
5. Oncotarget. 2017 May 3. doi: 10.18632/oncotarget.17595. [Epub ahead of print]
Sestrin 2 suppresses cells proliferation through AMPK/mTORC1 pathway activation
in colorectal cancer.
Wei JL(1), Fang M(2), Fu ZX(1), Zhang SR(1), Guo JB(3), Wang R(1), Lv ZB(1),
Xiong YF(1).
Author information:
(1)Department of Gastrointestinal Surgery, The First Affiliated Hospital of
Chongqing Medical University, Chongqing 400016, China. (2)Department of Emergency
and Intensive Care Unit, The First Affiliated Hospital of Chongqing Medical
University, Chongqing 400016, China. (3)Department of Thoracic Surgery, The First
Affiliated Hospital of Chongqing Medical University, Chongqing 400016, China.
Sestrin 2 is a conserved antioxidant protein that reduces reactive oxygen species
(ROS) and inhibits mammalian target of rapamycin complex 1 (mTORC1). We
previously showed that sestrin 2 is abnormally decreased in colorectal cancer
(CRC). To elucidate the molecular mechanism behind the potential contribution of
sestrin 2 to CRC, we used a lentiviral expression vector system to determine the
effects of sestrin 2 overexpression on human CRC cells. We found that sestrin 2
overexpression decreased ROS production, inhibited cell growth, and stimulated
apoptosis in two CRC cell lines. In parallel, expression of the proliferation
marker PCNA was decreased, proapoptotic caspase 3, 7, and 9 levels were
increased, and expression of the anti-apoptotic protein survivin was reduced.
Sestrin 2 overexpression also activated the adenosine monophosphate-activated
protein kinase (AMPK) pathway, and suppressed mTORC1 signaling. Treating CRC
cells with compound C, an AMPK inhibitor, reversed or attenuated changes in
proliferation, apoptosis, and signaling proteins of the AMPK/mTORC1 axis. In a
xenograft mouse model, CRC growth was attenuated by sestrin 2 overexpression.
These results suggest that sestrin 2 suppresses CRC cell growth through
activation of the AMPK/mTORC1 pathway and induction of apoptosis, and could be a
novel pharmacological target for the treatment of CRC.
DOI: 10.18632/oncotarget.17595
PMID: 28525387
6. Int J Mol Sci. 2017 May 18;18(5). pii: E1088. doi: 10.3390/ijms18051088.
Inhibition of Autophagy Promotes Salinomycin-Induced Apoptosis via Reactive
Oxygen Species-Mediated PI3K/AKT/mTOR and ERK/p38 MAPK-Dependent Signaling in
Human Prostate Cancer Cells.
Kim KY(1,)(2), Park KI(3), Kim SH(4), Yu SN(5), Park SG(6), Kim YW(7), Seo YK(8),
Ma JY(9), Ahn SC(10,)(11).
Author information:
(1)Department of Herbal Formula, Medical Research Center (MRC-GHF), College of
Oriental Medicine, Daegu Haany University, Gyeongsan 38610, Korea.
lokyve@dhu.ac.kr. (2)Department of Microbiology & Immunology, Pusan National
University School of Medicine, Yangsan 50612, Korea. lokyve@dhu.ac.kr. (3)Korean
Medicine (KM)-Application Center, Korea Institute of Oriental Medicine (KIOM),
Daegu 41062, Korea. kipark@kiom.re.kr. (4)Department of Microbiology &
Immunology, Pusan National University School of Medicine, Yangsan 50612, Korea.
kshphone@nate.com. (5)Department of Microbiology & Immunology, Pusan National
University School of Medicine, Yangsan 50612, Korea. gurisn@naver.com.
(6)Department of Microbiology & Immunology, Pusan National University School of
Medicine, Yangsan 50612, Korea. betoje0728@gmail.com. (7)Department of Herbal
Formula, Medical Research Center (MRC-GHF), College of Oriental Medicine, Daegu
Haany University, Gyeongsan 38610, Korea. ywkim@dhu.ac.kr. (8)School of Life
Sciences, Ulsan National Institute of Science and Technology, Ulsan 44919, Korea.
ykseo@unist.ac.kr. (9)Korean Medicine (KM)-Application Center, Korea Institute of
Oriental Medicine (KIOM), Daegu 41062, Korea. jyma@kiom.re.kr. (10)Department of
Microbiology & Immunology, Pusan National University School of Medicine, Yangsan
50612, Korea. ahnsc@pusan.ac.kr. (11)Immunoregulatory Therapeutics Group in Brain
Busan 21 Project, Pusan National University, Yangsan 50612, Korea.
ahnsc@pusan.ac.kr.
Recently, the interplay between autophagy and apoptosis has become an important
factor in chemotherapy for cancer treatment. Inhibition of autophagy may be an
effective strategy to improve the treatment of chemo-resistant cancer by
consistent exposure to chemotherapeutic drugs. However, no reports have clearly
elucidated the underlying mechanisms. Therefore, in this study, we assessed
whether salinomycin, a promising anticancer drug, induces apoptosis and
elucidated potential antitumor mechanisms in chemo-resistant prostate cancer
cells. Cell viability assay, Western blot, annexin V/propidium iodide assay,
acridine orange (AO) staining, caspase-3 activity assay, reactive oxygen species
(ROS) production, and mitochondrial membrane potential were assayed. Our data
showed that salinomycin alters the sensitivity of prostate cancer cells to
autophagy. Pretreatment with 3-methyladenine (3-MA), an autophagy inhibitor,
enhanced the salinomycin-induced apoptosis. Notably, salinomycin decreased
phosphorylated of AKT and phosphorylated mammalian target of rapamycin (mTOR) in
prostate cancer cells. Pretreatment with LY294002, an autophagy and PI3K
inhibitor, enhanced the salinomycin-induced apoptosis by decreasing the AKT and
mTOR activities and suppressing autophagy. However, pretreatment with PD98059 and
SB203580, an extracellular signal-regulated kinases (ERK), and p38 inhibitors,
suppressed the salinomycin-induced autophagy by reversing the upregulation of ERK
and p38. In addition, pretreatment with N-acetyl-l-cysteine (NAC), an
antioxidant, inhibited salinomycin-induced autophagy by suppressing ROS
production. Our results suggested that salinomycin induces apoptosis, which was
related to ROS-mediated autophagy through regulation of the PI3K/AKT/mTOR and
ERK/p38 MAPK signaling pathways.
DOI: 10.3390/ijms18051088
PMID: 28524116
Conflict of interest statement: The authors declare no conflict of interest.
7. Antioxidants (Basel). 2017 May 18;6(2). pii: E35. doi: 10.3390/antiox6020035.
Green Synthesized Zinc Oxide (ZnO) Nanoparticles Induce Oxidative Stress and DNA
Damage in Lathyrus sativus L. Root Bioassay System.
Panda KK(1), Golari D(2), Venugopal A(3), Achary VMM(4), Phaomei G(5), Parinandi
NL(6), Sahu HK(7), Panda BB(8).
Author information:
(1)Molecular Biology and Genomics Laboratory, Department of Botany, Berhampur
University, Berhampur 760007, Odisha, India. kamalpanda51@gmail.com. (2)Molecular
Biology and Genomics Laboratory, Department of Botany, Berhampur University,
Berhampur 760007, Odisha, India. dambarugolari@gmail.com. (3)Molecular Biology
and Genomics Laboratory, Department of Botany, Berhampur University, Berhampur
760007, Odisha, India. venu86job@gmail.com. (4)Plant Molecular Biology Group,
International Centre for Genetic Engineering and Biotechnology, New Delhi 110067,
India. achary.mohan1@gmail.com. (5)Material Chemistry Laboratory, Department of
Chemistry, Berhampur University, Berhampur 760007, Odisha, India.
g.phaomei@gmail.com. (6)Division of Pulmonary, Allergy, Critical Care, and Sleep
Medicine, Department of Medicine, Davis Heart and Lung Research Institute, Ohio
State University College of Medicine, Columbus, OH 43210, USA.
narasimham.parinandi@osumc.edu. (7)Condensed Matter Physics Division, Indira
Gandhi Centre for Atomic Research, Kalpakum, Tamil Nadu 603102, India.
sahuhk@gmail.com. (8)Molecular Biology and Genomics Laboratory, Department of
Botany, Berhampur University, Berhampur 760007, Odisha, India.
panda.brahma@gmail.com.
Zinc oxide nanoparticles (ZnONP-GS) were synthesised from the precursor zinc
acetate (Zn(CHâ‚ƒCOO)â‚‚) through the green route using the milky latex from milk
weed (Calotropis gigantea L. R. Br) by alkaline precipitation. Formation of the
ZnONP-GS was monitored by UV-visible spectroscopy followed by characterization
and confirmation by energy-dispersive X-ray spectroscopy (EDX), transmission
electron microscopy (TEM), and X-ray diffraction (XRD). Both the ZnONP-GS and the
commercially available ZnONP-S (Sigma-Aldrich) and cationic Zn(2+) from
Zn(CHâ‚ƒCOO)â‚‚ were tested in a dose range of 0-100 mgÂ·L(-1) for their potency (i)
to induce oxidative stress as measured by the generation reactive oxygen species
(ROS: Oâ‚‚(â€¢-), Hâ‚‚Oâ‚‚ and (â€¢)OH), cell death, and lipid peroxidation; (ii) to
modulate the activities of antioxidant enzymes: catalase (CAT), superoxide
dismutase (SOD), guaiacol peroxidase (GPX), and ascorbate peroxidase (APX); and
(iii) to cause DNA damage as determined by Comet assay in Lathyrus sativus L.
root bioassay system. Antioxidants such as Tiron and dimethylthiourea
significantly attenuated the ZnONP-induced oxidative and DNA damage, suggesting
the involvement of ROS therein. Our study demonstrated that both ZnONP-GS and
ZnONP-S induced oxidative stress and DNA damage to a similar extent but were
significantly less potent than Zn(2+) alone.
DOI: 10.3390/antiox6020035
PMID: 28524089
Conflict of interest statement: The authors declare no conflict of interest.
8. Molecules. 2017 May 18;22(5). pii: E830. doi: 10.3390/molecules22050830.
Protective Effects of Tormentic Acid, a Major Component of Suspension Cultures of
Eriobotrya japonica Cells, on Acetaminophen-Induced Hepatotoxicity in Mice.
Jiang WP(1), Huang SS(2), Matsuda Y(3), Saito H(4), Uramaru N(5), Ho HY(6), Wu
JB(7), Huang GJ(8).
Author information:
(1)School of Pharmacy, China Medical University, No. 91, Hsueh-Shih R., Taichung
40402, Taiwan. u101053651@cmu.edu.tw. (2)School of Pharmacy, China Medical
University, No. 91, Hsueh-Shih R., Taichung 40402, Taiwan.
sshuang@mail.cmu.edu.tw. (3)Nihon Pharmaceutical University, 10281, Komuro,
Ina-machi, Kitaadachi-gun, Saitama 3620806, Japan. yomatsuda@nichiyaku.ac.jp.
(4)Nihon Pharmaceutical University, 10281, Komuro, Ina-machi, Kitaadachi-gun,
Saitama 3620806, Japan. hiroshis@nichiyaku.ac.jp. (5)Nihon Pharmaceutical
University, 10281, Komuro, Ina-machi, Kitaadachi-gun, Saitama 3620806, Japan.
uramaru@nichiyaku.ac.jp. (6)Jen Li Biotech Company Ltd., Taiping District,
Taichung 41143, Taiwan. jlbioaya@gmail.com. (7)School of Pharmacy, China Medical
University, No. 91, Hsueh-Shih R., Taichung 40402, Taiwan. jbwu@mail.cmu.edu.tw.
(8)Department of Chinese Pharmaceutical Sciences and Chinese Medicine Resources,
China Medical University, Taichung 404, Taiwan. gjhuang@mail.cmu.edu.tw.
An acetaminophen (APAP) overdose can cause hepatotoxicity and lead to fatal liver
damage. The hepatoprotective effects of tormentic acid (TA) on acetaminophen
(APAP)-induced liver damage were investigated in mice. TA was intraperitoneally
(i.p.) administered for six days prior to APAP administration. Pretreatment with
TA prevented the elevation of serum aspartate aminotransferase (AST), alanine
aminotransferase (ALT), total bilirubin (T-Bil), total cholesterol (TC),
triacylglycerol (TG), and liver lipid peroxide levels in APAP-treated mice and
markedly reduced APAP-induced histological alterations in liver tissues.
Additionally, TA attenuated the APAP-induced production of nitric oxide (NO),
reactive oxygen species (ROS), tumor necrosis factor-alpha (TNF-Î±),
interleukin-1beta (IL-1Î²), and IL-6. Furthermore, the Western blot analysis
showed that TA blocked the protein expression of inducible NO synthase (iNOS) and
cyclooxygenase-2 (COX-2), as well as the inhibition of nuclear factor-kappa B
(NF-ÎºB) and mitogen-activated protein kinases (MAPKs) activation in APAP-injured
liver tissues. TA also retained the superoxidase dismutase (SOD), glutathione
peroxidase (GPx), and catalase (CAT) in the liver. These results suggest that the
hepatoprotective effects of TA may be related to its anti-inflammatory effect by
decreasing thiobarbituric acid reactive substances (TBARS), iNOS, COX-2, TNF-Î±,
IL-1Î², and IL-6, and inhibiting NF-ÎºB and MAPK activation. Antioxidative
properties were also observed, as shown by heme oxygenase-1 (HO-1) induction in
the liver, and decreases in lipid peroxides and ROS. Therefore, TA may be a
potential therapeutic candidate for the prevention of APAP-induced liver injury
by inhibiting oxidative stress and inflammation.
DOI: 10.3390/molecules22050830
PMID: 28524081
Conflict of interest statement: The authors declare no conflicts of interest.
9. Front Oncol. 2017 May 4;7:85. doi: 10.3389/fonc.2017.00085. eCollection 2017.
The KEAP1-NRF2 System in Cancer.
Taguchi K(1), Yamamoto M(1).
Author information:
(1)Department of Medical Biochemistry, Graduate School of Medicine, Tohoku
University, Sendai, Japan.
Cancer cells first adapt to the microenvironment and then propagate. Mutations in
tumor suppressor genes or oncogenes are frequently found in cancer cells.
Comprehensive genomic analyses have identified somatic mutations and other
alterations in the KEAP1 or NRF2 genes and in well-known tumor suppressor genes
or oncogenes, such as TP53, CDKN2A, PTEN, and PIK3CA, in various types of cancer.
Aberrant NRF2 activation in cancer cells occurs through somatic mutations in the
KEAP1 or NRF2 gene as well as through other mechanisms that disrupt the binding
of KEAP1 to NRF2. Unregulated NRF2 confers on cancer cells high-level resistance
to anticancer drugs and reactive oxygen species (ROS) and directs cancer cells
toward metabolic reprogramming. Therefore, NRF2 has been studied as a therapeutic
target molecule in cancer. Two strategies have been used to target NRF2 via
therapeutic drugs: inhibition of NRF2 and induction of NRF2. NRF2 inhibitors may
be effective against NRF2-addicted cancer cells in which NRF2 is aberrantly
activated. These inhibitors have not yet been established as NRF2-targeted
anticancer drugs for the treatment of human cancers. Diagnosis of NRF2 activation
could facilitate the use of NRF2 inhibitors for the treatment of patients with
NRF2-addicted cancers. Conversely, NRF2 inducers have been used or are being
developed for non-cancer diseases. In addition, NRF2 inducers may be useful for
cancer chemotherapy in combination with conventional anticancer agents or even
NRF2 inhibitors.
DOI: 10.3389/fonc.2017.00085
PMCID: PMC5415577
PMID: 28523248
10. J Appl Physiol (1985). 2017 May 18:jap.00119.2017. doi:
10.1152/japplphysiol.00119.2017. [Epub ahead of print]
Regulation of Erythropoiesis after Normoxic Return from Chronic Sustained and
Intermittent Hypoxia.
Song J(1), Sundar K(1), Gangaraju R(1), Prchal JT(2).
Author information:
(1)University of Utah. (2)University of Utah josef.prchal@hsc.utah.edu.
Hypoxia increases erythropoiesis mediated by hypoxia-inducible transcription
factors (HIF) which regulate erythropoietin (EPO) transcription. Neocytolysis is
a physiological mechanism that corrects polycythemia from chronic sustained
hypoxemia (CSH) by transient, preferential destruction of young RBCs after
normoxia is restored. We showed that neocytolysis is caused by excessive
mitochondrial-derived reactive oxygen species (ROS) in reticulocytes mediated by
down-regulation of HIF-controlled BNIP3L regulated mitophagy and a decrease in
RBC antioxidant catalase (CAT) in hypoxia-produced erythrocytes. Decreased CAT
results from hypoxia-induced miR-21 that downregulates CAT. This correlates with
a transient acute decrease of HIF-1 at normoxic return that is associated with
normalization of red cell mass. Obstructive sleep apnea (OSA), characterized by a
unique pattern of chronic intermittent hypoxia (CIH), is associated with
cardiovascular, endocrine and neurocognitive comorbidities, and increased cancer
risk. The role of the carotid body in OSA modulated pathophysiologies has been
well-studied; here we define hematological abnormalities and discuss the possible
role of OSA blood changes on health. We found that only ~1% of OSA patients
developed polycythemia, which was not attributable to other causes and corrected
with continuous positive airway pressure therapy (CPAP) therapy. However, in our
pilot OSA studies, we found increased ROS and mitochondrial mass with decreased
CAT and BNIP3L in blood cells, along with increased inflammatory markers. After
correction of OSA with use of CPAP for >3 months, some, but not all of these
abnormalities corrected. The observed blood changes in OSA likely contribute to
impaired health; however, their pathophysiological roles need to be carefully
defined.
Copyright Â© 2017, Journal of Applied Physiology.
DOI: 10.1152/japplphysiol.00119.2017
PMID: 28522758
11. Am J Physiol Lung Cell Mol Physiol. 2017 May 18:ajplung.00382.2016. doi:
10.1152/ajplung.00382.2016. [Epub ahead of print]
Decreased phosphatase PTEN amplifies PI3K signaling and enhances pro-inflammatory
cytokine release in COPD.
Yanagisawa S(1), Baker JR(2), Vuppusetty C(2), Fenwick P(2), Donnelly LE(3), Ito
K, Barnes PJ(4).
Author information:
(1)Tohoku University Graduate School of Medicine. (2)Imperial College London.
(3)National Heart & Lung Institute. (4)p.j.barnes@imperial.ac.uk
p.j.barnes@imperial.ac.uk.
The phosphatidylinositol 3-kinase (PI3K) pathway is activated in chronic
obstructive pulmonary disease (COPD), but the regulatory mechanisms for this
pathway are yet to be elucidated. Our aim was to determine the expression and
role of phosphatase and tensin homolog deleted from chromosome 10 (PTEN), a
negative regulator of the PI3K pathway, in COPD. PTEN expression and activity
were measured in the peripheral lung of COPD patients compared to smoking and
non-smoking controls. The direct influence of cigarette smoke extract (CSE) on
PTEN expression was assessed using primary lung epithelial cells and a cell line
(BEAS-2B) in the presence or absence of L-buthionine-sulfoximine (BSO) to deplete
intracellular glutathione. The impact of PTEN knock-down by RNA interference on
cytokine production was also examined. In peripheral lung, PTEN protein was
significantly decreased in patients with COPD compared to the subjects without
COPD (p < 0.001), and positively correlated with the severity of air-flow
obstruction (FEV1 % predicted; r = 0.50; p = 0.0012), although no difference was
observed in PTEN activity. Conversely, phosphorylated Akt, as a marker of PI3K
activation, showed a negative correlation with PTEN protein levels (r = -0.41; p
= 0.0042). Both in primary bronchial epithelial cells and BEAS-2B cell line, CSE
decreased PTEN protein, which was reversed by N-acetylcysteine treatment. PTEN
knock-down potentiated Akt phosphorylation and enhanced production of
pro-inflammatory cytokines, such as IL-6, CXCL8, CCL2 and CCL5. In conclusion,
oxidative stress reduces PTEN protein levels, which may result in increased PI3K
signaling and amplification of inflammation in COPD.
Copyright Â© 2016, American Journal of Physiology-Lung Cellular and Molecular
Physiology.
DOI: 10.1152/ajplung.00382.2016
PMID: 28522564
12. Am J Physiol Lung Cell Mol Physiol. 2017 May 18:ajplung.00322.2016. doi:
10.1152/ajplung.00322.2016. [Epub ahead of print]
Estrogen and cigarette sidestream smoke particulate matter exhibit ERÎ±-dependent
tumor-promoting effects in lung adenocarcinoma cells.
Kuo LC, Cheng LC, Lee CH(1), Lin CJ, Chen PY, Li LA(2).
Author information:
(1)National Health Research Institutes. (2)National Health Research Institutes
lihann@nhri.org.tw.
Estrogen and secondhand smoke are key risk factors for nonsmoking female lung
cancer patients, who frequently have lung adenocarcinoma and show tumor ERÎ±
expression. We speculated that estrogen and secondhand smoke might cause harmful
effects via ERÎ± signaling. Our results showed that 17Î²-estradiol (E2), the
primary form of endogenous estrogen, exacerbated proliferation, migration, and
granzyme B resistance of lung adenocarcinoma cells in an ERÎ±-dependent manner.
Cigarette sidestream smoke particulate matter (CSSP), the major component of
secondhand smoke, could activate ERÎ± activity dose dependently in human lung
adenocarcinoma cells. The estrogenic activity of CSSP was abolished by an
ERÎ±-selective antagonist. CSSP regulated the nuclear entry, phosphorylation, and
turnover of ERÎ± similarly to E2. Furthermore, CSSP enhanced E2-stimulated ERÎ±
activity and Ser118 phosphorylation even when ERÎ± became saturated with E2.
Activation of ERÎ± by CSSP required GSK3Î² activity, but not involving polycyclic
aromatic hydrocarbons, reactive oxygen species, calcium, epidermal growth factor
receptor, and PI3K/Akt. Although CSSP possessed cytotoxicity, ERÎ±-expressing
cells grew and migrated faster than nonexpressing cells upon recovery from CSSP
exposure as observed in E2-pretreated cells. Knockdown of ERÎ± by siRNA diminished
E2- and CSSP-stimulated cell migration. 21 genes, including SERPINB9, were
identified to be upregulated by both E2 and CSSP via ERÎ±. Increased SERPINB9
expression was accompanied with increased resistance to granzyme B-mediated
apoptosis. This study demonstrates that estrogen has ERÎ±-dependent
tumor-promoting activity. CSSP acts like estrogen and shows a potential to
enhance estrogen-induced ERÎ± action.
Copyright Â© 2016, American Journal of Physiology-Lung Cellular and Molecular
Physiology.
DOI: 10.1152/ajplung.00322.2016
PMID: 28522562
13. Cell Death Dis. 2017 May 18;8(5):e2808. doi: 10.1038/cddis.2017.219.
A miRNA-101-3p/Bim axis as a determinant of serum deprivation-induced endothelial
cell apoptosis.
Kim JH(1), Lee DK(1), Kim J(1), Choi S(1), Park W(1), Ha KS(1), Kim TH(1), Choe
J(2), Won MH(3), Kwon YG(4), Kim YM(1).
Author information:
(1)Department of Molecular and Cellular Biochemistry, School of Medicine, Kangwon
National University, Chuncheon, Gangwon-do 24341, Republic of Korea.
(2)Department of Immunology, School of Medicine, Kangwon National University,
Chuncheon, Gangwon-do 24341, Republic of Korea. (3)Department of Neurobiology,
School of Medicine, Kangwon National University, Chuncheon, Gangwon-do 24341,
Republic of Korea. (4)Department of Biochemistry, College of Life Science and
Biotechnology, Yonsei University, Seoul 03722, Republic of Korea.
Serum deprivation or withdrawal induces apoptosis in endothelial cells, resulting
in endothelial cell dysfunction that is associated with cardiovascular disease.
However, there is still limited information on the role of miRNA in serum
deprivation-induced apoptosis. Here we found that serum deprivation increased
caspase-dependent apoptosis through miRNA-101-3p downregulation, without altering
expression of its host gene RNA 3'-terminal phosphate cyclase-like 1, which was
highly correlated with suppressed expression levels of Dicer and Argonaute 2
(Ago2), indicating that miR-101-3p is post-transcriptionally elevated in
serum-deprived conditions. The decreased miR-101-3p caused elevated Bim
expression by targeting its 3'-untranslated region (3'-UTR). This resulted in
activation of the intrinsic pathway of apoptosis via interaction with Bcl-2,
decreased mitochondrial membrane potential, cytochrome c release, mitochondrial
reactive oxygen species (ROS) production, and caspase activation. These events
were abrogated by miR-101-3p mimic and the proapoptotic Bim siRNA, which suggest
a determinant role of the miR-101-3p/Bim axis in serum deprivation-induced
apoptosis. The apoptosis induced by miR-101-3p-mediated Bim expression is
mediated by both caspase-3 and -1, which are activated by two distinct intrinsic
mechanisms, cytochrome c release and ROS-induced inflammasome activation,
respectively. In other words, the antioxidant inhibited endothelial cell death
mediated by caspase-1 that activated caspase-7, but not caspase-3. These findings
provide mechanistic insight into a novel function of miR-101-3p in serum
withdrawal-induced apoptosis triggered by activating two different intrinsic or
mitochondrial apoptosis pathways, implicating miR-101-3p as a therapeutic target
that limits endothelial cell death associated with vascular disorders.
DOI: 10.1038/cddis.2017.219
PMID: 28518140
14. Appl Microbiol Biotechnol. 2017 May 17. doi: 10.1007/s00253-017-8299-0. [Epub
ahead of print]
Enhancing H2O2 resistance of an esterase from Pyrobaculum calidifontis by
structure-guided engineering of the substrate binding site.
Zhou P(1), Lan D(2), Popowicz GM(3), Wang X(2), Yang B(1), Wang Y(4).
Author information:
(1)School of Bioscience and Bioengineering, South China University of Technology,
Guangzhou, People's Republic of China. (2)School of Food Science and Engineering,
South China University of Technology, Guangzhou, 510640, People's Republic of
China. (3)Institute of Structural Biology, Helmholtz ZentrumMÃ¼nchen Deutsches
Forschungszentrum fÃ¼r Gesundheitund Umwelt (GmbH), IngolstÃ¤dter Landstrasse l,
85764, OberschleiÃŸheim, Germany. (4)School of Food Science and Engineering, South
China University of Technology, Guangzhou, 510640, People's Republic of China.
yonghw@scut.edu.cn.
Green technologies are attracting increasing attention in industrial chemistry
where enzymatic reactions can replace dangerous and environmentally unfriendly
chemical processes. In situ enzymatic synthesis of peroxycarboxylic acid is an
attractive alternative for several industrial applications although concentrated
H2O2 can denature the biocatalyst, limiting its usefulness. Herein, we report the
structure-guided engineering of the Pyrobaculum calidifontis esterase (PestE)
substrate binding site to increase its stability and perhydrolysis activity. The
L89R/L40A PestE mutant showed better tolerance toward concentrated H2O2 compared
with wild-type PestE, and retained over 72% of its initial activity after 24-h
incubation with 2Â M H2O2. Surprisingly, the half-life (t 1/2, 80Â Â°C) of PestE
increased from 28 to 54Â h. The k cat/K m values of the mutant increased 21- and
3.4-fold toward pentanoic acid and H2O2, respectively. This work shows how
protein engineering can be used to enhance the H2O2 resistance and catalytic
efficiency of an enzyme.
DOI: 10.1007/s00253-017-8299-0
PMID: 28516207
15. J Virol. 2017 May 17. pii: JVI.00001-17. doi: 10.1128/JVI.00001-17. [Epub ahead
of print]
ROS-mediated JNK activation contributes to HBx-induced autophagy via regulating
Beclin-1/Bcl-2 interaction.
Zhong L(1), Shu W(1), Dai W(1), Gao B(2), Xiong S(3).
Author information:
(1)Institute for Immunobiology, Department of Immunology, Shanghai Medical
College of Fudan University, Shanghai, China. (2)Institute for Immunobiology,
Department of Immunology, Shanghai Medical College of Fudan University, Shanghai,
China gaobo@fudan.edu.cn. (3)Jiangsu Key Laboratory of Infection and Immunity,
Institutes of Biology and Medical Sciences, Soochow University, Suzhou, China
sdxiongfd@126.com.
Autophagy is closely associated with the regulation of Hepatitis B virus (HBV)
replication. HBV X protein (HBx), a multifunctional regulator in HBV-associated
biological processes, has been demonstrated to be crucial for the autophagy
induction by HBV. However, the molecular mechanisms of autophagy induction by
HBx, especially the signaling pathways involved, remain still elusive. In present
investigation, we demonstrated that HBx induced autophagosome formation
independent of class I phosphatidylinositol-3 kinase (PI3K)/AKT/mTOR signaling
pathway. In contrast, class III PI3K(VPS34)/Beclin-1 pathway was revealed to be
critical for HBx-induced autophagosome formation. Further study showed that HBx
didn't affect the expression level of VPS34 and Beclin-1, but inhibited
Beclin-1/Bcl-2 association, and c-Jun NH2-terminal kinase (JNK) signaling was
found to be important for this process. Moreover, it was found that HBx treatment
led to the generation of reactive oxygen species (ROS), and inhibition of ROS
activity abrogated both JNK activation and autophagosome formation. Of
importance, ROS-JNK signaling was also revealed to play an important role in
HBV-induced autophagosome formation and the subsequent HBV replication. These
data may provide deeper insight into the mechanisms of autophagy induction by
HBx, and help design new strategy against HBV infection.IMPORTANCE HBx plays a
key role in diverse HBV-associated biological processes, including autophagy
induction. However, the molecular mechanisms of autophagy induction by HBx,
especially the signaling pathways involved, remain still elusive. In present
investigation, we found that HBx induced autophagy independent of class I
PI3K/AKT/mTOR signaling pathway, while class III PI3K(VPS34)/Beclin-1 pathway was
revealed to be crucial for this process. Further data showed that ROS-JNK
activation by HBx resulted in the release of Beclin-1 from its association with
Bcl-2 to form a complex with VPS34, and thus enhancing autophagosome formation.
Of importance, the ROS-JNK signaling was also demonstrated to be critical for HBV
replication via regulating autophagy induction. These data help to elucidate the
molecular mechanisms of autophagy induction by HBx/HBV, and might be useful for
designing novel therapeutic approaches for HBV infection.
Copyright Â© 2017 American Society for Microbiology.
DOI: 10.1128/JVI.00001-17
PMID: 28515304
16. J Pharmacol Exp Ther. 2017 May 17. pii: jpet.117.240986. doi:
10.1124/jpet.117.240986. [Epub ahead of print]
Carboxyamidotriazole synergizes with sorafenib to combat non-small cell lung
cancer through inhibition of NANOG and aggravation of apoptosis.
Chen C(1), Ju R(1), Shi J(1), Chen W(1), Sun F(1), Zhu L(1), Li J(1), Zhang D(1),
Ye C(1), Guo L(2).
Author information:
(1)Institute of Basic Medical Sciences, Chinese Academy of Medical Sciences.
(2)Institute of Basic Medical Sciences, Chinese Academy of Medical Sciences
guoleistu@126.com caiyingye@126.com.
Lung cancer is the leading cause of cancer-related deaths in the world. In this
study, we investigated the combination of carboxyamidotriazole (CAI) and
sorafenib in NSCLC in vitro and in vivo, to test whether CAI enhances the
antitumor effects of sorafenib and reduces its side effects. The combination
index (CI) showed that co-administration of CAI and sorafenib synergistically
inhibited the proliferation of NSCLC cells (Lewis lung carcinoma, A549,
NCI-H1975). The cell death led by the treatment of combination drugs was
attributed to apoptosis which was accompanied with activation of caspase 3 and
poly ADP-ribose polymerase. In addition, combined therapy induced accumulation of
mitochondrial associated reactive oxygen species (ROS), depolarization of
mitochondrial and reduced NANOG mRNA and protein expressions. The bFGF as a
stimulator of NANOG was applied to identify the possible mechanism. Adding bFGF
can stimulate NANOG expression and synchronously rescue the accumulation of ROS
followed by combined therapy treatment. C57BL/6J mice bearing Lewis lung
carcinoma were randomized to receive vehicle (PEG400), CAI (30 mg kg(-1)),
Sorafenib-low dose (SFB-L, 10 mg kg(-1)), combination (CAI+SFB-L) and
Sorafenib-high dose (SFB-H, 30 mg kg(-1)). The combination group significantly
suppressed tumor growth, and the efficacy of combination treatment was equivalent
to sorafenib-high dose monotherapy group. Furthermore, combination group showed a
reduced side effect than SFB-H group as indicated by the preservation of mice
weight. Our study illustrates that CAI enhances the antitumor activity of
sorafenib in NSCLC and provides a novel strategy to the treatment of NSCLC.
The American Society for Pharmacology and Experimental Therapeutics.
DOI: 10.1124/jpet.117.240986
PMID: 28515157
17. Int J Mol Sci. 2017 May 17;18(5). pii: E1076. doi: 10.3390/ijms18051076.
Nrf2 Inhibits Periodontal Ligament Stem Cell Apoptosis under Excessive Oxidative
Stress.
Liu Y(1), Yang H(2), Wen Y(3), Li B(4), Zhao Y(5), Xing J(6), Zhang M(7), Chen
Y(8).
Author information:
(1)State Key Laboratory of Military Stomatology and National Clinical Research
Center for Oral Diseases and Shaanxi International Joint Research Center for Oral
Diseases, Department of General Dentistry and Emergency, School of Stomatology,
the Fourth Military Medical University, 145 Changle West Road, Xi'an 710032,
China. fmmulh@fmmu.edu.cn. (2)State Key Laboratory of Military Stomatology and
National Clinical Research Center for Oral Diseases and Shaanxi International
Joint Research Center for Oral Diseases, Department of Oral Anatomy and
Physiology and TMD, School of Stomatology, the Fourth Military Medical
University, 145 Changle West Road, Xi'an 710032, China. yanghongxushmily@163.com.
(3)State Key Laboratory of Military Stomatology and National Clinical Research
Center for Oral Diseases and Shaanxi Clinical Research Center for Oral Diseases,
Department of Orthodontics, School of Stomatology, the Fourth Military Medical
University, 145 Changle West Road, Xi'an 710032, China. wy162729@126.com. (4)The
cadet brigade, the Fourth Military Medical University, 169 Changle West Road,
Xi'an 710032, China. lby962396076@163.com. (5)State Key Laboratory of Military
Stomatology and National Clinical Research Center for Oral Diseases and Shaanxi
International Joint Research Center for Oral Diseases, Department of General
Dentistry and Emergency, School of Stomatology, the Fourth Military Medical
University, 145 Changle West Road, Xi'an 710032, China. 18082208000@163.com.
(6)The cadet brigade, the Fourth Military Medical University, 169 Changle West
Road, Xi'an 710032, China. xingjing123@163.com. (7)State Key Laboratory of
Military Stomatology and National Clinical Research Center for Oral Diseases and
Shaanxi International Joint Research Center for Oral Diseases, Department of
General Dentistry and Emergency, School of Stomatology, the Fourth Military
Medical University, 145 Changle West Road, Xi'an 710032, China.
zhangmin@fmmu.edu.cn. (8)State Key Laboratory of Military Stomatology and
National Clinical Research Center for Oral Diseases and Shaanxi International
Joint Research Center for Oral Diseases, Department of General Dentistry and
Emergency, School of Stomatology, the Fourth Military Medical University, 145
Changle West Road, Xi'an 710032, China. cyj1229@fmmu.edu.cn.
The present study aimed to analyze novel mechanisms underlying Nrf2-mediated
anti-apoptosis in periodontal ligament stem cells (PDLSCs) in the periodontitis
oxidative microenvironment. We created an oxidative stress model with
Hâ‚‚Oâ‚‚-treated PDLSCs. We used real-time PCR, Western blotting, TUNEL staining,
fluorogenic assay and transfer genetics to confirm the degree of oxidative stress
and apoptosis as well as the function of nuclear factor-erythroid 2-related
factor 2 (Nrf2). We demonstrated that with upregulated levels of reactive oxygen
species (ROS) and malondialdehyde (MDA), the effect of oxidative stress was
obvious under Hâ‚‚Oâ‚‚ treatment. Oxidative molecules were altered after the Hâ‚‚Oâ‚‚
exposure, whereby the signaling of Nrf2 was activated with an increase in its
downstream effectors, heme oxygenase-1 (HO-1), NAD(P)H:quinone oxidoreductase 1
(NQO1) and Î³-glutamyl cysteine synthetase (Î³-GCS). Additionally, the apoptosis
levels gradually increased with oxidative stress by the upregulation of
caspase-9, caspase-3, Bax and c-Fos levels in addition to the downregulation of
Bcl-2. However, there was no alterations in levels of caspase-8. The enhanced
antioxidant effect could not mitigate the occurrence of apoptosis. Furthermore,
Nrf2 overexpression effectively improved the anti-oxidative levels and increased
cell proliferation. At the same time, overexpression effectively restrained TUNEL
staining and decreased the molecular levels of caspase-9, caspase-3, Bax and
c-Fos, but not that of caspase-8. In contrast, silencing the expression of Nrf2
levels had the opposite effect. Collectively, Nrf2 alleviates PDLSCs via its
effects on regulating oxidative stress and anti-intrinsic apoptosis by the
activation of oxidative enzymes.
DOI: 10.3390/ijms18051076
PMID: 28513573
Conflict of interest statement: The authors declare no conflict of interest.
18. J Clin Diagn Res. 2017 Mar;11(3):BF01-BF04. doi: 10.7860/JCDR/2017/23537.9369.
Epub 2017 Mar 1.
Assessment of Lipid Peroxidation and Antioxidant Status in Vanillic Acid Treated
7,12-Dimethylbenz[a]anthracene Induced Hamster Buccal Pouch Carcinogenesis.
Anbalagan V(1), Raju K(2), Shanmugam M(3).
Author information:
(1)Scholar, Department of Biochemistry and Biotechnology, Annamalai University,
Annamalainagar, Tamil Nadu, India. (2)Assistant Professor, Department of
Biochemistry, Government Arts College for Women, Krishnagiri, Tamil Nadu, India.
(3)Associate Professor, Department of Biochemistry and Biotechnology, Annamalai
University, Annamalainagar, Tamil Nadu, India.
INTRODUCTION: Vanillic acid, a naturally occurring bioactive substance, possesses
diverse pharmacological potential including free radical scavenging and
anticancer properties. Excessive generation of Reactive Oxygen Species (ROS) and
insufficient antioxidant potential has been involved in numerous pathological
disorders, including cancer.
AIM: To explore the anti-lipid peroxidative and antioxidant efficacy of vanillic
acid in Dimethylbenz[a]Anthracene (DMBA) induced oral carcinogenesis.
MATERIALS AND METHODS: Topical application of DMBA for 14 weeks in the buccal
pouch of hamsters resulted in well developed oral squamous cell carcinoma.
Vanillic acid at a dosage of 200 mg/kg body weight was orally administrated to
the hamsters for 14 weeks. The status of lipid peroxidation and antioxidants were
measured in the plasma and buccal mucosa of hamsters using specific colorimetric
methods.
RESULTS: Altered levels of lipid peroxidation by-products {Thiobarbituric Acid
Reactive Substances (TBARS)} and disturbances in antioxidants status {Superoxide
Dismutase (SOD), Catalase (CAT), Glutathione Peroxidase (GPx), vitamin E, vitamin
C and reduced Glutathione (GSH)} were observed in the plasma and buccal mucosa
tissues of hamsters treated with DMBA alone. Vanillic acid (200 mg/kg bw p.o)
significantly restored the above mentioned plasma and buccal mucosa biochemical
variables to near normal range in DMBA treated hamsters.
CONCLUSION: Present findings thus confirm the anti-lipid peroxidative and
antioxidant efficacy of vanillic acid in DMBA induced hamster buccal pouch
carcinogenesis.
DOI: 10.7860/JCDR/2017/23537.9369
PMCID: PMC5427300
PMID: 28511374
19. Redox Biol. 2017 Apr 21;12:1040-1051. doi: 10.1016/j.redox.2017.04.025. [Epub
ahead of print]
Mitochondrial complex I deactivation is related to superoxide production in acute
hypoxia.
Hernansanz-AgustÃ­n P(1), Ramos E(2), Navarro E(3), Parada E(3), SÃ¡nchez-LÃ³pez
N(4), PelÃ¡ez-Aguado L(5), Cabrera-GarcÃ­a JD(2), Tello D(6), Buendia I(3), Marina
A(5), Egea J(3), LÃ³pez MG(3), Bogdanova A(7), MartÃ­nez-Ruiz A(8).
Author information:
(1)Servicio de InmunologÃ­a, Hospital Universitario de La Princesa, Instituto de
InvestigaciÃ³n Sanitaria Princesa (IIS-IP), E-28006 Madrid, Spain; Departamento de
BioquÃ­mica, Facultad de Medicina, Universidad AutÃ³noma de Madrid (UAM) and
Instituto de Investigaciones BiomÃ©dicas Alberto Sols, E-28029 Madrid, Spain.
(2)Servicio de InmunologÃ­a, Hospital Universitario de La Princesa, Instituto de
InvestigaciÃ³n Sanitaria Princesa (IIS-IP), E-28006 Madrid, Spain. (3)Instituto
TeÃ³filo Hernando, Departamento de FarmacologÃ­a y TerapÃ©utica, Facultad de
Medicina, Universidad AutÃ³noma de Madrid (UAM), Instituto de InvestigaciÃ³n
Sanitaria Princesa (IIS-IP), E-28029 Madrid, Spain. (4)Servicio de InmunologÃ­a,
Hospital Universitario de La Princesa, Instituto de InvestigaciÃ³n Sanitaria
Princesa (IIS-IP), E-28006 Madrid, Spain; Servicio de ProteÃ³mica, Centro de
BiologÃ­a Molecular "Severo Ochoa (CBSMO), Consejo Superior de Investigaciones
CientÃ­ficas (CSIC) - UAM, E-28049 Madrid, Spain. (5)Servicio de ProteÃ³mica,
Centro de BiologÃ­a Molecular "Severo Ochoa (CBSMO), Consejo Superior de
Investigaciones CientÃ­ficas (CSIC) - UAM, E-28049 Madrid, Spain. (6)Unidad de
InvestigaciÃ³n, Hospital Santa Cristina, Universidad AutÃ³noma de Madrid (UAM),
Instituto de InvestigaciÃ³n Sanitaria Princesa (IP), E-28009 Madrid, Spain.
(7)Institute of Veterinary Physiology, Vetsuisse Faculty and Zurich Center for
Integrative Human Physiology (ZIHP), University of Zurich, CH-8057 Zurich,
Switzerland. (8)Servicio de InmunologÃ­a, Hospital Universitario de La Princesa,
Instituto de InvestigaciÃ³n Sanitaria Princesa (IIS-IP), E-28006 Madrid, Spain;
Centro de InvestigaciÃ³n BiomÃ©dica en Red de Enfermedades Cardiovasculares
(CIBERCV), Spain. Electronic address: amartinezruiz@salud.madrid.org.
Mitochondria use oxygen as the final acceptor of the respiratory chain, but its
incomplete reduction can also produce reactive oxygen species (ROS), especially
superoxide. Acute hypoxia produces a superoxide burst in different cell types,
but the triggering mechanism is still unknown. Herein, we show that complex I is
involved in this superoxide burst under acute hypoxia in endothelial cells. We
have also studied the possible mechanisms by which complex I could be involved in
this burst, discarding reverse electron transport in complex I and the
implication of PTEN-induced putative kinase 1 (PINK1). We show that complex I
transition from the active to 'deactive' form is enhanced by acute hypoxia in
endothelial cells and brain tissue, and we suggest that it can trigger ROS
production through its Na(+)/H(+) antiporter activity. These results highlight
the role of complex I as a key actor in redox signalling in acute hypoxia.
Copyright Â© 2017 The Authors. Published by Elsevier B.V. All rights reserved.
DOI: 10.1016/j.redox.2017.04.025
PMID: 28511347
20. Chemosphere. 2017 May 3;182:382-391. doi: 10.1016/j.chemosphere.2017.05.008.
[Epub ahead of print]
Phorate induced oxidative stress, DNA damage and differential expression of p53,
apaf-1 and cat genes in fish, Channa punctatus (Bloch, 1793).
Ratn A(1), Awasthi Y(1), Kumar M(1), Singh SK(2), Tripathi R(2), Trivedi SP(3).
Author information:
(1)Environmental Toxicology & Bioremediation Laboratory, Department of Zoology,
University of Lucknow, Lucknow 226007, India. (2)Parasitology Division,
CSIR-Central Drug Research Institute, Lucknow 226031, India. (3)Environmental
Toxicology & Bioremediation Laboratory, Department of Zoology, University of
Lucknow, Lucknow 226007, India. Electronic address: trivedi_sp@lkouniv.ac.in.
The present study was conducted to assess the in-vivo activities of certain
molecular biomarkers under the impact of phorate exposure. Fish, Channa punctatus
(35Â Â±Â 3.0Â g; 14.5Â Â±Â 1.0Â cm; Actinopterygii) were subjected to semi-static
conditions having 5% (0.0375Â mg/L for T1 group) and 10% of 96 h-LC50 (0.075Â mg/L
for T2 group) of phorate exposure for 15 and 30Â d. The oxidative stress was
assessed in terms of superoxide dismutase (SOD) and catalase (CAT) activities.
DNA damage was measured as induction of micronuclei (MN) and consequent
differential expression of apoptotic genes-tumor suppressor (p53), apoptotic
peptidase activating factor-1 (apaf-1) and catalase (cat) in liver and kidney,
two major sites of biotransformation in fish, were quantified. Our findings
reveal significant (pÂ <Â 0.001) augmentations in SOD and CAT activities of liver
and kidney tissues. MN frequency in erythrocytes of fish also increases
significantly (pÂ <Â 0.05) in a dose- and time-dependent manner. The mRNA level of
p53 increased significantly (pÂ <Â 0.05) in liver at 10% of 96 h-LC50 of phorate
exposure after 30Â d suggesting generation of stress due to accumulation of
reactive oxygen species (ROS). Eventually, these findings decipher the dual role
of ROS in generating genotoxicity as is evident by micronuclei induction and
differential regulation of p53, apaf-1 and cat genes during the phorate induced
DNA damage and apoptosis in test fish. The experimental inferences drawn on the
basis of activities of aforesaid biomarkers shall be helpful in elucidating the
possible causes of apoptosis under stressful conditions. Further, this study
finds ample application in biomonitoring of phorate polluted aquatic ecosystem.
Copyright Â© 2017 Elsevier Ltd. All rights reserved.
DOI: 10.1016/j.chemosphere.2017.05.008
PMID: 28511133
21. J Agric Food Chem. 2017 May 16. doi: 10.1021/acs.jafc.7b00896. [Epub ahead of
print]
Phycocyanin-functionalized selenium nanoparticles reverse palmitic acid-induced
pancreatic beta cells apoptosis by enhancing cellular uptake and blocking
ROS-mediated mitochondria dysfunction.
Liu C, Fu Y, Li CE, Chen T, Li X.
Accumulation of palmitic acid (PA) in human bodies could cause damage to
pancreatic beta cells and lead to chronic diseases by generation of reactive
oxygen species (ROS). Therefore, it is of great significance to search for
nutrition available agents with antioxidant activity to protect pancreatic islet
cells against PA-induced damage. Phycocyanin (PC) and selenium (Se) have been
reported to have excellent antioxidant activity. In this study, PC-functionalized
selenium nanoparticles (PC-SeNPs) were synthesized to investigate the in vitro
protective effects on INS-1E rat insulinoma beta cells against PA-induced cell
death. Potent protective effect was achieved by regulation of particle size and
PC content. Among three PC-SeNPs (165 nm, 235 nm and 371 nm), PC-SeNPs-235 nm
showed the highest cellular uptake and the best protective activities. For cell
cycle analysis, PC-SeNPs showed better protective effect on PA-induced INS-1E
cells apoptosis than PC or SeNPs, and PC-SeNPs-235 nm exhibited the best effect.
Further mechanistic studies demonstrated that PA induced overproduction of
intracellular reactive oxygen species (ROS), mitochondria fragmentation,
activation of caspase-3/-8/-9 and cleavage of PARP. However, pre-treatment of the
cells with of PC-SeNPs effectively blocked these intracellular events, which
suggest that PC-SeNPs could protect INS-1E cells against PA-induced cell
apoptosis via attenuating oxidative stress and downstream signalling pathways.
This finding provides a great promising nutritional approach to protect diseases
related with islet damage.
DOI: 10.1021/acs.jafc.7b00896
PMID: 28510423
22. Free Radic Biol Med. 2017 May 12;108:929-939. doi:
10.1016/j.freeradbiomed.2017.05.012. [Epub ahead of print]
The NAD(+)-dependent deacetylase, Bifidobacterium longum Sir2 in response to
oxidative stress by deacetylating FOXO3a and SigH (Ïƒ(H)) in Bifidobacterium
longum and HEK293T cells respectively.
Guo Q(1), Li S(2), Xie Y(1), Zhang Q(1), Liu M(1), Xu Z(1), Sun H(3), Yang Y(4).
Author information:
(1)Institute of Genomic Medicine, College of Pharmacy, Jinan University,
Guangzhou 510632, China. (2)Institute of Genetic Engineering, Southern Medical
University, Guangzhou 510515, China. (3)Institute of Genomic Medicine, College of
Pharmacy, Jinan University, Guangzhou 510632, China. Electronic address:
sunhx718@126.com. (4)Research Center of Agricultural and Sideline Products
Processing, Henan Academy of Agricultural Sciences, Zhengzhou 450002, China.
Silent information regulator 2 (Sir2) enzymes which catalyze NAD+-dependent
protein/histone deacetylation. The mammalian sirtuin family SIRT1, SIRT2, SIRT3
and SIRT6 can regulate oxidative stress. The probiotics (Bifidobacterium
longum(B.longum) and Lactobacillus acidophilus(L. acidophilus)) have Sir2 gene
family and have antioxidant activity in human body. it remains unknown whether
probiotics Sir2 has a direct role in regulating oxidative stress. To this end, we
knockout BL-sir2(sir2 B. longum) and LA-sir2(sir2 L.acidophilus) in low oxygen
level. The antioxidant activities of two sir2 deficient strains was decreased,
while when reintroduction of BL-sir2 and LA-sir2, the antioxidant activities were
recoveried. In order to understand the regulation mechanism of probiotics Sir2
oxidation response. Then, we screened 65 acetylated protein, and found that SigH
(Ïƒ(H)) was a substrate of BL-Sir2. In addition, the acetylation level of Ïƒ(H)
decreased with the increase of BL-Sir2 level in B. longum. Thus, BL-Sir2
deacetylated Ïƒ(H) in response to oxidative stress. Next, we transfected BL-Sir2
into H2O2-induced oxidative damage of 293T cells, BL-Sir2 increased the activity
of manganese superoxide dismutase (MnSOD/SOD2) and catalase (CAT) and reduced
reactive oxygen species(ROS). Then, we analyzed the differential gene by RNA
sequencing and Gene ontology (GO) and found that BL-Sir2 regulated forkhead
transcription factor (FOXO3a) mediated antioxidant genes in overexpressed BL-Sir2
HEK293T cells. Our study is the first to link probiotics Sir2 with oxidative
stress and uncover the antioxidant mechanism of BL-Sir2 in B. longum itself and
human body.
Copyright Â© 2017 Elsevier Inc. All rights reserved.
DOI: 10.1016/j.freeradbiomed.2017.05.012
PMID: 28506746
23. PLoS One. 2017 May 15;12(5):e0177744. doi: 10.1371/journal.pone.0177744.
eCollection 2017.
Overexpression of pyruvate dehydrogenase kinase 1 in retinoblastoma: A potential
therapeutic opportunity for targeting vitreous seeds and hypoxic regions.
Sradhanjali S(1,)(2), Tripathy D(1,)(3), Rath S(1,)(3), Mittal R(1,)(4), Reddy
MM(1,)(2).
Author information:
(1)The Operation Eyesight Universal Institute for Eye Cancer, L V Prasad Eye
Institute, Bhubaneswar, India. (2)School of Biotechnology, KIIT University,
Bhubaneswar, India. (3)Ophthalmic Plastics, Orbit and Ocular Oncology Services, L
V Prasad Eye Institute, Bhubaneswar, India. (4)Dalmia Ophthalmic Pathology
Services, LV Prasad Eye Institute, Bhubaneswar, India.
Pyruvate dehydrogenase kinase 1 (PDK1), a key enzyme implicated in metabolic
reprogramming of tumors, is induced in several tumors including glioblastoma,
breast cancer and melanoma. However, the role played by PDK1 is not studied in
retinoblastoma (RB). In this study, we have evaluated the expression of PDK1 in
RB clinical samples, and studied its inhibition as a strategy to decrease cell
growth and migration. We show that PDK1 is specifically overexpressed in RB
patient samples especially in vitreous seeds and hypoxic regions and cell lines
compared to control retina using immunohistochemistry and real-time PCR. Our
results further demonstrate that inhibition of PDK1 using small molecule
inhibitors dichloroacetic acid (DCA) and dichloroacetophenone (DAP) resulted in
reduced cell growth and increased apoptosis. We also confirm that combination
treatment of DCA with chemotherapeutic agent carboplatin further enhanced the
therapeutic efficacy compared to single drug treatment. In addition, we observed
changes in glucose uptake, lactate and reactive oxygen species (ROS) levels as
well as decreased cell migration in response to PDK1 inhibition. Additionally, we
show that DCA treatment led to inhibition of PI3K/Akt pathway and reduction in
PDK1 protein levels. Overall, our data suggest that targeting PDK1 could be a
novel therapeutic strategy for RB.
DOI: 10.1371/journal.pone.0177744
PMID: 28505181
24. Oncogene. 2017 May 15. doi: 10.1038/onc.2017.136. [Epub ahead of print]
Thyroid hormone protects hepatocytes from HBx-induced carcinogenesis by enhancing
mitochondrial turnover.
Chi HC(1), Chen SL(2), Lin SL(1), Tsai CY(3), Chuang WY(4), Lin YH(1), Huang
YH(5), Tsai MM(6,)(7), Yeh CT(5), Lin KH(1,)(5,)(8).
Author information:
(1)Department of Biochemistry, College of Medicine, Chang Gung University,
Taoyuan, Taiwan. (2)Department of Life Sciences, National Central University,
Jhongli, Taiwan. (3)Kidney Research Center and Department of Nephrology, Chang
Gung Immunology Consortium, Chang Gung Memorial Hospital, Chang Gung University
College of Medicine, Taoyuan, Taiwan. (4)Department of Pathology, Chang Gung
Memorial Hospital and Chang Gung University College of Medicine, Taoyuan, Taiwan.
(5)Liver Research Center, Department of Hepato-Gastroenterology, Chang Gung
Memorial Hospital, Taoyuan, Taiwan. (6)Department of Nursing, Chang Gung
University of Science and Technology, Taoyuan, Taiwan. (7)Department of General
Surgery, Chang Gung Memorial Hospital, Chiayi, Taiwan. (8)Research Center for
Chinese Herbal Medicine, College of Human Ecology, Chang Gung University of
Science and Technology Taoyuan, Taiwan.
Infection by hepatitis B virus (HBV) accounts for 50-80% of hepatocellular
carcinoma (HCC) development worldwide, in which the HBV-encoded X protein (HBx)
has critical role in the induction of carcinogenesis. Several studies have shown
that thyroid hormone (TH) suppresses HCC development and protects hepatocytes
from HBx-induced damage, thus it is of interest to examine whether TH can protect
hepatocytes from HBx-induced carcinogenesis. By treating HBx- transgenic mice
with or without TH, we confirmed the protective effects of TH on HBx-induced
hepatocarcinogenesis, which was achieved via reduction of reactive oxygen species
(ROS) inflicted DNA damage. We further found that TH induced biogenesis of
mitochondria (MITO) and autophagy of HBx-targeted MITO simultaneously,
consequently leading to suppression of HBx-promoted ROS and carcinogenesis. Using
microarray data analysis, this protective effect of TH was found to be mediated
via activation of PTEN-induced kinase 1 (PINK1) in hepatocytes. PINK1, in turn,
activated and recruited Parkin, an E3 ligase, to ubiquitinate MITO-associated HBx
protein and trigger selective mitophagy. The pathological significance of the
TH/PINK1 pathway in liver protection was confirmed by the concomitant decrease in
expression of both TR and PINK1 in matched HCC tumor tissues and negatively
correlated with aggressive progression of cancer and poor prognosis. Our data
indicate that TH/PINK1/Parkin pathway has a critical role in protecting
hepatocytes from HBx-induced carcinogenesis. Notably, several liver-targeting
therapeutic derivatives of TH facilitating prevention or therapy of steatosis
have been identified. Furthermore, our proof-of-concept experiments suggest that
application of T3 constitutes an effective novel therapeutic or preventive option
for HCC. Thus, the utilization of the agonists of TRs could be the meaningful
strategy in liver relative diseases, ranging from simple hepatic steatosis to
HCC.Oncogene advance online publication, 15 May 2017; doi:10.1038/onc.2017.136.
DOI: 10.1038/onc.2017.136
PMID: 28504722
25. Carbohydr Polym. 2017 Aug 1;169:255-263. doi: 10.1016/j.carbpol.2017.04.018. Epub
2017 Apr 12.
Low molecular weight xanthan gum suppresses oxidative stress-induced apoptosis in
rabbit chondrocytes.
Chen Q(1), Shao X(2), Ling P(3), Liu F(1), Shao H(2), Ma A(1), Wu J(1), Zhang
W(4), Liu F(1), Han G(5), Wang F(6).
Author information:
(1)School of Pharmaceutical Sciences, Shandong University, Jinan 250101, China;
Shandong Academy of Pharmaceutical Science, Key Laboratory of Biopharmaceuticals,
Engineering Laboratory of Polysaccharide Drugs, National - Local Joint
Engineering Laboratory of Polysaccharide Drugs, Jinan 250101, China. (2)Shandong
Academy of Pharmaceutical Science, Key Laboratory of Biopharmaceuticals,
Engineering Laboratory of Polysaccharide Drugs, National - Local Joint
Engineering Laboratory of Polysaccharide Drugs, Jinan 250101, China. (3)School of
Pharmaceutical Sciences, Shandong University, Jinan 250101, China; Shandong
Academy of Pharmaceutical Science, Key Laboratory of Biopharmaceuticals,
Engineering Laboratory of Polysaccharide Drugs, National - Local Joint
Engineering Laboratory of Polysaccharide Drugs, Jinan 250101, China. Electronic
address: lpxsdf@163.com. (4)The First Affiliated Hospital of Jinzhou Medical
University, Jinzhou 121001, China. (5)Shandong Academy of Pharmaceutical Science,
Key Laboratory of Biopharmaceuticals, Engineering Laboratory of Polysaccharide
Drugs, National - Local Joint Engineering Laboratory of Polysaccharide Drugs,
Jinan 250101, China; The First Affiliated Hospital of Jinzhou Medical University,
Jinzhou 121001, China; Shanghai Institute of Materia Medica, Chinese Academy of
Sciences, Shanghai 201203, China. Electronic address: hgy19800223@163.com.
(6)School of Pharmaceutical Sciences, Shandong University, Jinan 250101, China.
Electronic address: fswang@sdu.edu.cn.
We have previously reported the application of low molecular weight XG(LM-XG),
with molecular weights ranging from 1Ã—10(6)Da to 1.5Ã—10(6)Da for treating
osteoarthritis. In this study, we investigated the anti-apoptotic activity of
LM-XG under oxidative stress conditions, activated by hydrogen peroxide
(H2O2)-treated chondrocytes in vitro. Chondrocytes were pretreated with various
doses of LM-XG (0, 10, 100, 500, or 1000Î¼g/mL) or 1000Î¼g/mL sodium hyaluronate
for 12h, and then exposed to 0.5mmol/L H2O2 for another 12h. After treatment,
chondrocyte viability was evaluated using a cell counting kit-8; DNA
fragmentation was detected using Hoechst33258 staining; the percentage of DNA
fragmentation was evaluated using the diphenylamine DNA assay kit; the apoptosis
rate was evaluated using flow cytometry; chondrocyte ultra-microscopic morphology
was observed using transmission electron microscopy; intracellular reactive
oxygen species levels were observed and quantified using 2,7-dichlorofuorescin
diacetate, mitochondrial permeability transition analysis was performed using
MitoTracker Red CMXRos and 4',6-diamidino-2-phenylindole staining; and finally,
caspase-3 activity was detected by western blot. The results showed that,
compared with H2O2-treated chondrocytes, LM-XG improved cell viability, decreased
the percentage of DNA fragmentation, reduced the apoptosis rate, decreased the
levels of intracellular reactive oxygen species and mitochondrial permeability
transition, reverted the morphological damage, and downregulated cleaved
caspase-3 levels. These results demonstrate that LM-XG has anti-apoptotic
activity in H2O2-treated chondrocytes.
Copyright Â© 2017 Elsevier Ltd. All rights reserved.
DOI: 10.1016/j.carbpol.2017.04.018
PMID: 28504144
26. Int J Ophthalmol. 2017 Apr 18;10(4):507-514. doi: 10.18240/ijo.2017.04.02.
eCollection 2017.
Oxidative stress affects retinal pigment epithelial cell survival through
epidermal growth factor receptor/AKT signaling pathway.
Chen XD(1,)(2,)(3), Su MY(3), Chen TT(3), Hong HY(3), Han AD(3), Li WS(1).
Author information:
(1)Xiamen Eye Center of Xiamen University, Xiamen University, Xiamen 361003,
Fujian Province, China. (2)Department of Ophthalmology, Xi'an No.1 Hospital,
Shaanxi Institute of Ophthalmology, Shaanxi Provincial Key Laboratory of
Ophthalmology, Xi'an 710002, Shaanxi Province, China. (3)State Key Laboratory for
Cellular Stress Biology, School of Life Sciences, Xiang'an Campus, Xiamen
University, Xiang'an District, Xiamen 361102, Fujian Province, China.
AIM: To investigate the cross-talk between oxidative stress and the epidermal
growth factor receptor (EGFR)/AKT signaling pathway in retinal pigment epithelial
(RPE) cells.
METHODS: Human RPE cell lines (ARPE-19 cell) were treated with different doses of
epidermal growth factor (EGF) and hydrogen peroxide (H2O2). Cell viability was
determined by a methyl thiazolyl tetrazolium assay. Cell proliferation was
examined by a bromodeoxyuridine (BrdU) incorporation assay. EGFR/AKT signaling
was detected by Western blot. EGFR localization was also detected by
immunofluorescence. In addition, EGFR/AKT signaling was intervened upon by EGFR
inhibitor (erlotinib), PI3K inhibitor (A66) and AKT inhibitor (MK-2206),
respectively. H2O2-induced oxidative stress was blocked by antioxidant
N-acetylcysteine (NAC).
RESULTS: EGF treatment increased ARPE-19 cell viability and proliferation through
inducing phosphorylation of EGFR and AKT. H2O2 inhibited ARPE-19 cell viability
and proliferation and also suppressed EGF-stimulated increase of RPE cell
viability and proliferation by affecting the EGFR/AKT signaling pathway. EGFR
inhibitor erlotinib blocked EGF-induced phosphorylation of EGFR and AKT, while
A66 and MK-2206 only blocked EGF-induced phosphorylation of AKT. EGF-induced
phosphorylation and endocytosis of EGFR were also affected by H2O2 treatment. In
addition, antioxidant NAC attenuated H2O2-induced inhibition of ARPE-19 cell
viability through alleviating reduction of EGFR, and phosphorylated and total AKT
proteins.
CONCLUSION: Oxidative stress affects RPE cell viability and proliferation through
interfering with the EGFR/AKT signaling pathway. The EGFR/AKT signaling pathway
may be an important target in oxidative stress-induced RPE cell dysfunction.
DOI: 10.18240/ijo.2017.04.02
PMCID: PMC5406625
PMID: 28503420
27. Front Plant Sci. 2017 Apr 28;8:468. doi: 10.3389/fpls.2017.00468. eCollection
2017
Transcriptomic Response of Chinese Yew (Taxus chinensis) to Cold Stress.
Meng D(1,)(2,)(3), Yu X(1,)(2), Ma L(1,)(2), Hu J(1,)(2), Liang Y(1,)(2), Liu
X(1,)(2), Yin H(1,)(2), Liu H(1,)(2), He X(4), Li D(5).
Author information:
(1)School of Minerals Processing and Bioengineering, Central South
UniversityChangsha, China. (2)Key Laboratory of Biometallurgy of Ministry of
Education, Central South UniversityChangsha, China. (3)School of Biology and
Environmental Science, University College DublinDublin, Ireland. (4)The
Administrative Centre for China's Agenda 21Beijing, China. (5)Key Laboratory of
Forest Ecology and Environment of State Forestry Administration, Institute of
Forest Ecology, Environment, and Protection, Chinese Academy of ForestryBeijing,
China.
Taxus chinensis is a rare and endangered shrub, highly sensitive to temperature
changes and widely known for its potential in cancer treatment. How gene
expression of T. chinensis responds to low temperature is still unknown. To
investigate cold response of the genus Taxus, we obtained the transcriptome
profiles of T. chinensis grown under normal and low temperature (cold stress,
0Â°C) conditions using Illumina Miseq sequencing. A transcriptome including 83,963
transcripts and 62,654 genes were assembled from 4.16 Gb of reads data.
Comparative transcriptomic analysis identified 2,025 differently expressed (DE)
isoforms at p < 0.05, of which 1,437 were up-regulated by cold stress and 588
were down-regulated. Annotation of DE isoforms indicated that transcription
factors (TFs) in the MAPK signaling pathway and TF families of NAC, WRKY, bZIP,
MYB, and ERF were transcriptionally activated. This might have been caused by the
accumulation of secondary messengers, such as reactive oxygen species (ROS) and
Ca(2+). While accumulation of ROS will have caused damages to cells, our results
indicated that to adapt to low temperatures T. chinensis employed a series of
mechanisms to minimize these damages. The mechanisms included: (i) cold-enhanced
expression of ROS deoxidant systems, such as peroxidase and phospholipid
hydroperoxide glutathione peroxidase, to remove ROS. This was further confirmed
by analyses showing increased activity of POD, SOD, and CAT under cold stress.
(ii) Activation of starch and sucrose metabolism, thiamine metabolism, and purine
metabolism by cold-stress to produce metabolites which either protect cell
organelles or lower the ROS content in cells. These processes are regulated by
ROS signaling, as the "feedback" toward ROS accumulation.
DOI: 10.3389/fpls.2017.00468
PMCID: PMC5408010
PMID: 28503178
28. Xi Bao Yu Fen Zi Mian Yi Xue Za Zhi. 2017 May;33(5):649-655.
[Inula Britannica flower total flavonoids reduces the apoptosis of aging bone
marrow mesenchymal stem cells by anti-oxidation].
[Article in Chinese]
Long Y(1), Chen H(1), Liu L(1), Guo L(2).
Author information:
(1)Department of Burn and Plastic Surgery, First Affiliated Hospital, Chongqing
Medical University, Chongqing 400016, China. (2)Department of Burn and Plastic
Surgery, First Affiliated Hospital, Chongqing Medical University, Chongqing
400016, China. *Corresponding author, E-mail: guolei0420@outlook.com.
Objective To investigate the beneficial effect of Inula Britannica flower total
flavonoids (IBFTF) on aging bone mesenchymal stem cell (BMSC) and its potential
mechanism. Methods The aging BMSCs were induced by D-galactose, and then treated
with 12.5, 25, 50 Î¼g/mL IBFTF. The cell viability was detected by CCK-8 assay.
The activity of catalase (CAT) and superoxide dismutase (SOD), the content of
malondialdehyde (MDA) and reactive oxygen species (ROS) were measured by a
commercial kit. The apoptosis was assessed by flow cytometry. The protein
expressions of BAX, Bcl-2 and cleaved-caspase-3 (c-caspase-3) were determined by
Western blotting. Results The cell viability and the activity of SOD and CAT in
the aging group decreased significantly compared with the normal group, whereas
different concentrations of IBFTF promoted the cell viability, and simultaneously
increased the activity of SOD and CAT. The apoptosis, the ROS production, the
content of MDA, BAX/Bcl-2 ratio and the protein expression of c-caspase-3 in the
aging group increased obviously compared with the normal group. However, the
treatment of different concentrations of IBFTF reduced the apoptosis, the ROS
production, the content of MDA, BAX/Bcl-2 ratio and the protein expression of
c-caspase-3. Conclusion IBFTF can attenuate the apoptosis of aging BMSCs by
anti-oxidation.
PMID: 28502304
29. Biomed Pharmacother. 2017 May 10;91:812-822. doi: 10.1016/j.biopha.2017.04.131.
[Epub ahead of print]
Ethanol extract and its dichloromethane fraction of Alpinia oxyphylla Miquel
exhibited hepatoprotective effects against CCl4-induced oxidative damage in vitro
and in vivo with the involvement of Nrf2.
Zhang Q(1), Hu X(2), Hui F(3), Song Q(3), Cui C(3), Wang C(4), Zhao Q(5).
Author information:
(1)Department of Pharmacy, General Hospital of Shenyang Military Area Command,
Shenyang 110840, China; Department of Pharmacy, Shenyang Pharmaceutical
University, Shenyang 110016, China. (2)State Key Laboratory of Natural Medicines,
Department of Natural Medicinal Chemistry, China Pharmaceutical University,
Nanjing 210009, China. (3)Department of Pharmacy, Shenyang Pharmaceutical
University, Shenyang 110016, China. (4)Department of Pharmacy, General Hospital
of Shenyang Military Area Command, Shenyang 110840, China. (5)Department of
Pharmacy, General Hospital of Shenyang Military Area Command, Shenyang 110840,
China; Department of Pharmacy, Shenyang Pharmaceutical University, Shenyang
110016, China. Electronic address: zhaoqingchun1967@163.com.
Alpinia oxyphylla Miq. (A. oxyphylla), as a kind of medicine which also be used
as food, is widely used in East Asian for the treatment of dyspepsia, diarrhea,
abdominal pain and deficiency cold of spleen and stomach. This study aimed to
investigate the protective effects of ethanol extract (EE) and its
dichloromethane fraction (DM) of A. oxyphylla, which are rich in phenolic
compounds, against CCl4-induced hepatic injury in vitro and in vivo. EE, DM and
silymarin ameliorated CCl4-induced decrease of cell viability and increase of
reactive oxygen species (ROS) in HepG2 cells. The CCl4-induced changes of
glutathione (GSH) and methane dicarboxylic aldehyde (MDA) levels, and the
decrease of superoxide dismutase (SOD) and catalase (CAT) activities were all
restored with the pretreatment of EE, DM and silymarin. The results in liver
injury model in rats showed that EE, DM and silymarin could significant decrease
the levels of serum aspartate aminotransferase (AST), alanine aminotransferase
(ALT), alkaline phosphatase (ALP) and total bilirubin than the model group. Liver
histopathology revealed that EE and DM attenuated the incidence of liver lesions
triggered by CCl4 intoxication. They also effectively relieved CCl4-induced
oxidative damage. Western blot analysis indicated NF-E2-related factor (Nrf2)
pathway played an critical role in the protection of EE and DM against
CCl4-induced oxidative stress. In conclusion, the extracts from A. oxyphylla
might be used as hepatoprotective agents.
Copyright Â© 2017 Elsevier Masson SAS. All rights reserved.
DOI: 10.1016/j.biopha.2017.04.131
PMID: 28501008
30. Arch Oral Biol. 2017 Apr 22;81:103-109. doi: 10.1016/j.archoralbio.2017.04.013.
[Epub ahead of print]
Hydrogen peroxide induces cell proliferation and apoptosis in pulp of rats after
dental bleaching in vivo: Effects of the dental bleaching in pulp.
Benetti F(1), Gomes-Filho JE(1), Ferreira LL(1), Ervolino E(2), Briso ALF(3),
Sivieri-AraÃºjo G(1), Dezan-JÃºnior E(1), Cintra LTA(4).
Author information:
(1)Endodontics, SÃ£o Paulo State University (Unesp), School of Dentistry,
16015-050, AraÃ§atuba, SP, Brazil. (2)Basic Science, SÃ£o Paulo State University
(Unesp), School of Dentistry, 16015-050, AraÃ§atuba, SP, Brazil. (3)Restorative
Dentistry, SÃ£o Paulo State University (Unesp), School of Dentistry, 16015-050,
AraÃ§atuba, SP, Brazil. (4)Endodontics, SÃ£o Paulo State University (Unesp), School
of Dentistry, 16015-050, AraÃ§atuba, SP, Brazil. Electronic address:
lucianocintra@foa.unesp.br.
OBJECTIVE: This study provides an in vivo evaluation of the inflammatory
response, levels of cell proliferation and apoptosis, and the presence of
necrosis after dental bleaching with two concentrations of hydrogen peroxide
(H2O2).
DESIGN: Wistar rats were divided into Control (placebo gel), BLUE (20% H2O2,
1Ã—50min), and MAXX (35% H2O2, 3Ã—15min) groups. At 2 and 30days, the rats were
killed (n=10). The jaws were processed for histology analysis and PCNA and
Caspase-3-cleaved immunohistochemistry, and data were submitted to the
Mann-Whitney or ANOVA test (P<0.05).
RESULTS: At 2days, the MAXX group showed necrosis and the BLUE group revealed
moderate inflammation on the occlusal third of the crown (P<0.05). At 30days,
tertiary dentin had formed and there was an absence of inflammation. The level of
cell proliferation was higher in the middle third of the BLUE group (P<0.05), and
cervical of MAXX at 2days (P<0.05), decreasing at 30days. The apoptosis was
present at 2days, particularly in the cervical third of the crown in the bleached
groups (P<0.05), with a decrease only at 30days in the BLUE group (P<0.05).
CONCLUSIONS: The concentration of H2O2 influences effects on the pulp tissue,
where a higher concentration of H2O2 can cause necrosis in the pulp and a
prolonged effect within the apoptotic process; lower concentrations of H2O2
provide moderate inflammation, cell proliferation and apoptosis with a reduction
of these processes over time.
Copyright Â© 2017 Elsevier Ltd. All rights reserved.
DOI: 10.1016/j.archoralbio.2017.04.013
PMID: 28500951
31. Oncotarget. 2017 Apr 25. doi: 10.18632/oncotarget.17419. [Epub ahead of print]
Calreticulin modulates the intracellular survival of mycobacteria by regulating
ER-stress-mediated apoptosis.
Jo SH(1,)(2,)(3), Choi JA(1,)(2,)(3), Lim YJ(1,)(2,)(3), Lee J(1,)(2,)(3), Cho
SN(1,)(2,)(3), Oh SM(1,)(2,)(3), Go D(1,)(2,)(3), Kim SH(1,)(2,)(3), Song
CH(1,)(2,)(4,)(3).
Author information:
(1)Department of Medical Science, Chungnam National University, Daejeon, Republic
of Korea. (2)Department of Microbiology, Chungnam National University, Daejeon,
Republic of Korea. (3)College of Medicine, Chungnam National University, Daejeon,
Republic of Korea. (4)Research Institute for Medical Sciences, Chungnam National
University, Daejeon, Republic of Korea.
Endoplasmic reticulum (ER)-stress-mediated apoptosis is a host defense mechanism
against Mycobacterium tuberculosis (Mtb) infection. Calreticulin (CRT) is the
major calcium-binding chaperone protein. Previous reports have suggested a close
relationship between the cell-surface expression of CRT and apoptosis. In this
study, the role of CRT during Mtb infection was examined. The results showed that
Mtb infection induces CRT production by macrophages and that CRT levels are
correlated with the degree of apoptotic cell death. The enhanced production of
CRT was associated with the ER stress induced by Mtb infection. A significant
increase in CRT translocation from the cytosol to the plasma membrane after 24 h
of infection suggested the importance of CRT localization in the induction of
apoptosis during Mtb infection. An investigation of the factors associated with
CRT translocation and the ability of ectopically expressed CRT to induce
apoptosis showed that pretreatment with a reactive oxygen species scavenger
decreased Mtb-induced CRT expression, leading to the reduction of CHOP and
caspase-3 activation. The intracellular survival of Mtb was significantly higher
in macrophages transfected with a CRT-specific small interfering RNA than in
control cells. The key role of CRT in inducing apoptosis included its interaction
with CXCR1 and TNFR1 in Mtb-infected macrophages. The CRT/CXCR1/TNFR1 complex was
shown to induce the extrinsic apoptotic pathway during Mtb infection. Together,
these results demonstrate that CRT is critical for the intracellular survival of
Mtb, via ER-stress-induced apoptosis, as well as the importance of ER
stress-mediated CRT localization in the pathogenesis of tuberculosis.
DOI: 10.18632/oncotarget.17419
PMID: 28500851
32. J Pharmacol Sci. 2017 Apr 24. pii: S1347-8613(17)30059-2. doi:
10.1016/j.jphs.2017.03.008. [Epub ahead of print]
Inhibitory effect of donepezil on bradykinin-induced increase in the
intracellular calcium concentration in cultured cortical astrocytes.
Makitani K(1), Nakagawa S(1), Izumi Y(1), Akaike A(2), Kume T(3).
Author information:
(1)Department of Pharmacology, Graduate School of Pharmaceutical Sciences, Kyoto
University, 46-29 Shimoadachi-cho, Sakyo-ku, Kyoto 606-8501, Japan. (2)Department
of Pharmacology, Graduate School of Pharmaceutical Sciences, Kyoto University,
46-29 Shimoadachi-cho, Sakyo-ku, Kyoto 606-8501, Japan; Department of Cellular
Pharmacology, Graduate School of Pharmaceutical Sciences, Nagoya University,
Furo-cho, Chikusa-ku, Nagoya 464-8601, Japan. (3)Department of Pharmacology,
Graduate School of Pharmaceutical Sciences, Kyoto University, 46-29
Shimoadachi-cho, Sakyo-ku, Kyoto 606-8501, Japan. Electronic address:
tkume@pharm.kyoto-u.ac.jp.
Donepezil is a potent and selective acetylcholinesterase inhibitor developed for
the treatment of Alzheimer's disease. In the present study, we investigated the
responses of astrocytes to bradykinin, an inflammatory mediator, and the effect
of donepezil on these responses using cultured cortical astrocytes. Bradykinin
induced a transient increase of intracellular calcium concentration ([Ca(2+)]i)
in cultured astrocytes. Bradykinin-induced [Ca(2+)]i increase was inhibited by
the exposure to thapsigargin, which depletes Ca(2+) stores on endoplasmic
reticulum, but not by the exclusion of extracellular Ca(2+). Twenty four hours
pretreatment of donepezil reduced the bradykinin-induced [Ca(2+)]i increase. This
reduction was inhibited not only by mecamylamine, a nAChR antagonist, but also by
PI3K and Akt inhibitors. In addition, donepezil inhibited bradykinin-induced
increase of the intracellular reactive oxygen species level in astrocytes. These
results suggest that donepezil inhibits the inflammatory response induced by
bradykinin via nAChR and PI3K-Akt pathway in astrocytes.
Copyright Â© 2017 The Authors. Production and hosting by Elsevier B.V. All rights
reserved.
DOI: 10.1016/j.jphs.2017.03.008
PMID: 28499726
33. Oncotarget. 2017 Apr 21. doi: 10.18632/oncotarget.17334. [Epub ahead of print]
Dietary luteolin attenuates chronic liver injury induced by mercuric chloride via
the Nrf2/NF-ÎºB/P53 signaling pathway in rats.
Zhang H(1), Tan X(1), Yang D(1), Lu J(1), Liu B(1), Baiyun R(1), Zhang Z(1).
Author information:
(1)College of Veterinary Medicine, Northeast Agricultural University, Harbin,
150030, China.
Mercury exposure is a common cause of metal poisoning which is biotransformed to
highly toxic metabolites thus eliciting biochemical alterations and oxidative
stress. Luteolin, a phenolic compound found in many natural products, has
multiple biological functions. Our study was aimed to explore the biological
effects of luteolin in a liver injury model induced in rats by mercuric chloride
(HgCl2). Criteria for injury included liver enzyme, glutathione and
malondialdehyde levels, histopathology, TUNEL assay, hepatocyte viability and
reactive oxygen species levels. The results showed that luteolin protected
against HgCl2-induced liver injury. Luteolin increased total nuclear
factor-erythroid-2-related factor 2 (Nrf2) levels in the presence of HgCl2.
Upregulation of its downstream factors, heme oxygenase-1 and NAD(P)H quinone
oxidoreductase 1, was also observed. This suggested that protection by luteolin
against HgCl2-induced liver injury involved Nrf2 pathway activation. Luteolin
also decreased expression of nuclear factor-ÎºB (NF-ÎºB) and P53. HgCl2 exposure
led to increased Bcl-associated X protein (Bax), and decreased Bcl-2-related
protein long form of Bcl-x (Bcl-xL) and B-cell leukemia/lymphoma-2 (Bcl-2)
expression, leading to an increased Bax/Bcl-2 ratio. Taken together, our data
suggested that decreasing oxidative stress is a protective mechanism of luteolin
against development of HgCl2-induced liver injury, through the Nrf2/NF-ÎºB/P53
signaling pathway in rats.
DOI: 10.18632/oncotarget.17334
PMID: 28498799
34. Oncol Rep. 2017 May 4. doi: 10.3892/or.2017.5627. [Epub ahead of print]
Plumbagin enhances TRAIL-induced apoptosis of human leukemic Kasumiâ€‘1 cells
through upregulation of TRAIL death receptor expression, activation of caspase-8
and inhibition of cFLIP.
Kong X(1), Luo J(1), Xu T(1), Zhou Y(2), Pan Z(1), Xie Y(1), Zhao L(1), Lu Y(1),
Han X(1), Li Z(3), Liu L(1).
Author information:
(1)Department of Hematology, Shanghai No. 5 Hospital, Fudan University, Shanghai
200240, P.R. China. (2)Central Laboratory, Shanghai No. 5 Hospital, Fudan
University, Shanghai 200240, P.R. China. (3)Department of Hematology, Hemostasis,
Oncology and Stem Cell Transplantation, Hannover Medical School, D-30625
Hannover, Germany.
Although the patients with t(8;21) acute myeloid leukemia (AML) have a favorable
prognosis compared with other non-acute promyelocytic leukemia AML patients, only
~50% patients with this relatively favorable subtype can survive for 5Â years and
refractory/relapse is common in clinical practice. So it is necessary to find
novel agents to treat this type of AML. In this study, the effects and the
mechanisms of plumbagin and recombinant soluble tumor necrosis factorâ€‘Î±-related
apoptosis-inducing ligand (rsTRAIL) on leukemic Kasumiâ€‘1 cells were primarily
investigated. Plumbagin and/or rsTRAIL could significantly inhibit the growth of
Kasumiâ€‘1 cells and induce apoptosis inÂ vitro and inÂ vivo. Plumbagin enhanced
TRAIL-induced apoptosis of Kasumiâ€‘1 cells in association with mitochondria
damage, caspase activation, upregulation of death receptors (DRs) and decreased
cFLIP expression. The effects of plumbagin on the expression of DR5, Bax and
cFLIP could be partially abolished by the reactive oxygen species (ROS) scavenger
NAC. Glutathione (GSH) depletion by plumbagin increased the production of ROS.
InÂ vivo, there was no obvious toxic pathologic change in the heart, liver and
kidney tissues in any of the groups. Comparing with the control mice, a
significantly increased number of apoptotic cells were observed in the combined
treated mice by flow cytometry. Plumbagin also increased the expression of DR4
and DR5 in cells of xenograft tumors. Collectively, our results suggest that both
plumbagin and rsTRAIL could be used as a single agent or synergistical agents to
induce apoptosis of leukemic Kasumiâ€‘1 cells inÂ vitro and in vivo.
DOI: 10.3892/or.2017.5627
PMID: 28498435
35. Int J Mol Sci. 2017 May 12;18(5). pii: E1048. doi: 10.3390/ijms18051048.
Valproic Acid Induces Endocytosis-Mediated Doxorubicin Internalization and Shows
Synergistic Cytotoxic Effects in Hepatocellular Carcinoma Cells.
Saha SK(1), Yin Y(2), Kim K(3), Yang GM(4), Dayem AA(5), Choi HY(6), Cho SG(7).
Author information:
(1)Department of Stem Cell and Regenerative Biotechnology, Incurable Disease
Animal Model & Stem Cell Institute (IDASI), Konkuk University, Seoul 05029,
Korea. subbroto@konkuk.ac.kr. (2)Department of Stem Cell and Regenerative
Biotechnology, Incurable Disease Animal Model & Stem Cell Institute (IDASI),
Konkuk University, Seoul 05029, Korea. yfy_21@hotmail.com. (3)Department of Stem
Cell and Regenerative Biotechnology, Incurable Disease Animal Model & Stem Cell
Institute (IDASI), Konkuk University, Seoul 05029, Korea. proproggs@naver.com.
(4)Department of Stem Cell and Regenerative Biotechnology, Incurable Disease
Animal Model & Stem Cell Institute (IDASI), Konkuk University, Seoul 05029,
Korea. slayersgod@nate.com. (5)Department of Stem Cell and Regenerative
Biotechnology, Incurable Disease Animal Model & Stem Cell Institute (IDASI),
Konkuk University, Seoul 05029, Korea. ahmed_morsy86@yahoo.com. (6)Department of
Stem Cell and Regenerative Biotechnology, Incurable Disease Animal Model & Stem
Cell Institute (IDASI), Konkuk University, Seoul 05029, Korea.
hyeon.choi24@gmail.com. (7)Department of Stem Cell and Regenerative
Biotechnology, Incurable Disease Animal Model & Stem Cell Institute (IDASI),
Konkuk University, Seoul 05029, Korea. ssangoo@konkuk.ac.kr.
Valproic acid (VPA), a well-known histone deacetylase (HDAC) inhibitor, is used
as an anti-cancer drug for various cancers, but the synergistic anti-cancer
effect of VPA and doxorubicin (DOX) combination treatment and its potential
underlying mechanism in hepatocellular carcinoma (HCC) remain to be elucidated.
Here, we evaluate the mono- and combination-therapy effects of VPA and DOX in HCC
and identify a specific and efficient, synergistic anti-proliferative effect of
the VPA and DOX combination in HCC cells, especially HepG2 cells; this effect was
not apparent in MIHA cells, a normal hepatocyte cell line. The calculation of the
coefficient of drug interaction confirmed the significant synergistic effect of
the combination treatment. Concurrently, the synergistic apoptotic cell death
caused by the VPA and DOX combination treatment was confirmed by Hoechst nuclear
staining and Western blot analysis of caspase-3 and poly (ADP-ribose) polymerase
(PARP) activation. Co-treatment with VPA and DOX enhanced reactive oxygen species
(ROS) generation and autophagy, which were clearly attenuated by ROS and
autophagy inhibitors, respectively. Furthermore, as an indication of the
mechanism underlying the synergistic effect, we observed that DOX
internalization, which was induced in the VPA and DOX combination-treated group,
occurred via by the caveolae-mediated endocytosis pathway. Taken together, our
study uncovered the potential effect of the VPA and DOX combination treatment
with regard to cell death, including induction of cellular ROS, autophagy, and
the caveolae-mediated endocytosis pathway. Therefore, these results present novel
implications in drug delivery research for the treatment of HCC.
DOI: 10.3390/ijms18051048
PMID: 28498322
36. Int J Nanomedicine. 2017 Apr 28;12:3433-3446. doi: 10.2147/IJN.S133482.
eCollection 2017.
Induction of mitophagy-mediated antitumor activity with folate-appended
methyl-Î²-cyclodextrin.
Kameyama K(1), Motoyama K(1), Tanaka N(1), Yamashita Y(1), Higashi T(1), Arima
H(1,)(2).
Author information:
(1)Department of Physical Pharmaceutics, Graduate School of Pharmaceutical
Sciences. (2)Program for Leading Graduate Schools "HIGO (Health Life Science:
Interdisciplinary and Glocal Oriented) Program," Kumamoto University, Kumamoto,
Japan.
Mitophagy is the specific autophagic elimination system of mitochondria, which
regulates cellular survival via the removal of damaged mitochondria. Recently, we
revealed that folate-appended methyl-Î²-cyclodextrin (FA-M-Î²-CyD) provides
selective antitumor activity in folate receptor-Î± (FR-Î±)-expressing cells by the
induction of autophagy. In this study, to gain insight into the detailed
mechanism of this antitumor activity, we focused on the induction of mitophagy by
the treatment of FR-Î±-expressing tumor cells with FA-M-Î²-CyD. In contrast to
methyl-Î²-cyclodextrin, FA-M-Î²-CyD entered KB cells, human epithelial cells from a
fatal cervical carcinoma (FR-Î± (+)) through FR-Î±-mediated endocytosis. The
transmembrane potential of isolated mitochondria after treatment with FA-M-Î²-CyD
was significantly elevated. In addition, FA-M-Î²-CyD lowered adenosine
triphosphate (ATP) production and promoted reactive oxygen species production in
KB cells (FR-Î± (+)). Importantly, FA-M-Î²-CyD enhanced light chain 3 (LC3)
conversion (LC3-I to LC3-II) in KB cells (FR-Î± (+)) and induced PTEN-induced
putative kinase 1 (PINK1) protein expression, which is involved in the induction
of mitophagy. Furthermore, FA-M-Î²-CyD had potent antitumor activity in BALB/c
nu/nu mice xenografted with KB cells (FR-Î± (+)) without any significant side
effects. Taken together, these findings demonstrate that the autophagic cell
death elicited by FA-M-Î²-CyD could be associated with mitophagy induced by an
impaired mitochondrial function.
DOI: 10.2147/IJN.S133482
PMCID: PMC5417668
PMID: 28496320
Conflict of interest statement: Disclosure The authors report no conflicts of
interest in this work.
37. Int J Chron Obstruct Pulmon Dis. 2017 May 2;12:1309-1324. doi:
10.2147/COPD.S124547. eCollection 2017.
Hydrogen coadministration slows the development of COPD-like lung disease in a
cigarette smoke-induced rat model.
Liu X(1), Ma C(2), Wang X(1), Wang W(1), Li Z(1), Wang X(1), Wang P(1), Sun W(1),
Xue B(3).
Author information:
(1)Department of Respiratory Medicine, The First Hospital of Hebei Medical
University. (2)Department of Immunology, Hebei Medical University, Shijiazhuang.
(3)Life Science Research Center, Hebei North University, Zhangjiakou, People's
Republic of China.
BACKGROUND: Chronic obstructive pulmonary disease (COPD) is a progressive
pulmonary disease caused by harmful gases or particles. Recent studies have shown
that 2% hydrogen or hydrogen water is effective in the treatment and prevention
of a variety of diseases. This study investigated the beneficial effects and the
possible mechanisms of different hydrogen concentrations on COPD.
METHODS: A rat COPD model was established through smoke exposure methods, and
inhalation of different concentrations of hydrogen was used as the intervention.
The daily condition of rats and the weight changes were observed; lung function
and right ventricular hypertrophy index were assessed. Also, white blood cells
were assessed in bronchoalveolar lavage fluid. Pathologic changes in the lung
tissue were analyzed using light microscopy and electron microscopy;
cardiovascular structure and pulmonary arterial pressure changes in rats were
observed using ultrasonography. Tumor necrosis factor alpha, interleukin (IL)-6,
IL-17, IL-23, matrix metalloproteinase-12, tissue inhibitor of
metalloproteinase-1, caspase-3, caspase-8 protein, and mRNA levels in the lung
tissue were determined using immunohistochemistry, Western blot, and real-time
polymerase chain reaction.
RESULTS: The results showed that hydrogen inhalation significantly reduced the
number of inflammatory cells in the bronchoalveolar lavage fluid, and the mRNA
and protein expression levels of tumor necrosis factor alpha, IL-6, IL-17, IL-23,
matrix metalloproteinase-12, caspase-3, and caspase-8, but increased the tissue
inhibitor of metalloproteinase-1 expression. Furthermore, hydrogen inhalation
ameliorated lung pathology, lung function, and cardiovascular function and
reduced the right ventricular hypertrophy index. Inhalation of 22% and 41.6%
hydrogen showed better outcome than inhalation of 2% hydrogen.
CONCLUSION: These results suggest that hydrogen inhalation slows the development
of COPD-like lung disease in a cigarette smoke-induced rat model. Higher
concentrations of hydrogen may represent a more effective way for the rat model.
DOI: 10.2147/COPD.S124547
PMCID: PMC5422326
PMID: 28496315
Conflict of interest statement: Disclosure The authors report no conflicts of
interest in this work.
38. Life Sci. 2017 May 8. pii: S0024-3205(17)30228-X. doi: 10.1016/j.lfs.2017.05.008.
[Epub ahead of print]
7-O-geranylquercetin-induced autophagy contributes to apoptosis via ROS
generation in human non-small cell lung cancer cells.
Wang EX(1), Zou BY(1), Shi L(1), Du LY(1), Zhu YY(1), Jiang YM(1), Ma XD(1), Kang
XH(1), Wang CY(1), Zhen YH(2), Sun LD(3).
Author information:
(1)College of Pharmacy, Dalian Medical University, Dalian 116044, China.
(2)College of Pharmacy, Dalian Medical University, Dalian 116044, China.
Electronic address: zhenyhwaner@aliyun.com. (3)Affiliated Dalian Friendship
Hospital of Dalian Medical University, Dalian 116001, China. Electronic address:
1804478893@qq.com.
AIMS: To investigate the antitumor effects of 7-O-geranylquercetin (GQ), a novel
O-alkylated derivative of quercetin, against non-small cell lung cancer (NSCLC)
cell lines A549 and NCI-H1975 and the corresponding mechanisms.
MAIN METHODS: Cell viability was assessed using MTT assay. The expression of
proteins involved in apoptosis and autophagy was measured using western blotting.
Besides, apoptosis was determined with DAPI staining, Annexin V-PI staining and
transmission electron microscopy (TEM) assay, and autophagy was observed with TEM
assay. Cell cycle and reactive oxygen species (ROS) level were detected using
flow cytometry.
KEY FINDINGS: GQ inhibited viability of A549 and NCI-H1975 cells in a dose- and
time-dependent manner without apparent cytotoxicity to normal human lung
fibroblast cells. GQ down-regulated the expression of apoptosis-related proteins
pro-caspase 3 and Bcl-2, and up-regulated the expression of cleaved-PARP and Bax
in A549 and NCI-H1975 cells. Meanwhile, GQ-induced cell apoptosis could be
attenuated by caspase inhibitor Z-VAD-FMK. Besides, GQ induced autophagosome
formation in A549 and NCI-H1975 cells, promoted the expression of
autophagy-related proteins LC3-II and Beclin 1, and suppressed the expression of
p62. Autophagy inhibition with chloroquine or Beclin 1 siRNA could effectively
inhibit GQ-induced apoptosis. Furthermore, GQ treatment increased the generation
of ROS, and ROS inhibitor N-acetylcysteine could reverse GQ-induced autophagy and
apoptosis. Taken together, GQ could induce apoptosis and autophagy via ROS
generation in A549 and NCI-H1975 cells, and GQ-induced autophagy contributed to
apoptosis.
SIGNIFICANCE: Our findings highlight that GQ is a promising anticancer agent for
the treatment of lung cancer.
Copyright Â© 2016. Published by Elsevier Inc.
DOI: 10.1016/j.lfs.2017.05.008
PMID: 28495516
39. Chem Biol Interact. 2017 May 8. pii: S0009-2797(17)30275-2. doi:
10.1016/j.cbi.2017.05.007. [Epub ahead of print]
Superoxide-hydrogen peroxide genetic imbalance modulates differentially the
oxidative metabolism on human peripheral blood mononuclear cells exposed to
seleno-L-methionine.
Schott KL(1), Assmann CE(1), Barbisan F(2), Azzolin VF(2), Bonadiman B(2), Duarte
MMMF(3), Machado AK(2), da Cruz IBM(4).
Author information:
(1)Biogenomics Laboratory, Federal University of Santa Maria, Santa Maria, RS,
Brazil; Graduate Program of Biological Sciences: Toxicological Biochemistry,
Federal University of Santa Maria, Santa Maria, RS, Brazil. (2)Biogenomics
Laboratory, Federal University of Santa Maria, Santa Maria, RS, Brazil; Graduate
Program of Pharmacology, Federal University of Santa Maria, Santa Maria, RS,
Brazil. (3)Lutheran University of Brazil, Santa Maria, RS, Brazil. (4)Biogenomics
Laboratory, Federal University of Santa Maria, Santa Maria, RS, Brazil; Graduate
Program of Biological Sciences: Toxicological Biochemistry, Federal University of
Santa Maria, Santa Maria, RS, Brazil; Graduate Program of Pharmacology, Federal
University of Santa Maria, Santa Maria, RS, Brazil. Electronic address:
ivana.biogenomica@gmail.com.
Superoxide-hydrogen peroxide (S-HP) imbalance genetically caused by a gene
polymorphism in the human manganese superoxide dismutase enzyme (Val16Ala-MnSOD)
is associated with several dysfunctions and diseases. Into mitochondria, MnSOD
catalyses superoxide radical producing hydrogen peroxide and oxygen. Ala-MnSOD
genotype presents a high MnSOD efficiency and generates the highest H2O2
concentrations that has been associated with the risk of several cancer types.
Cellular selenoenzymes glutathione peroxidase and thioredoxin reductase (TrxR) as
well as catalase (CAT) are essential to H2O2 removal produced in excess in cells.
Synthesis and activities of selenoenzymes are selenium dependent. The hypothesis
is that AA-MnSOD cells could have an improvement on antioxidant status undergoing
Seleno-l-methionine (SeMet) treatment. This study evaluated in vitro the response
of peripheral blood mononuclear cells (PBMC) carriers of different Val16Ala-MnSOD
genotypes exposed in parallel to 1Â nM SeMet for 24Â h. Cell viability, apoptosis
and oxidative variables were determined using spectrophotometric, flow cytometry,
fluorimetric and immunoassays protocols. Antioxidant enzymes genes modulation was
performed by molecular methods. The results showed that selenoenzyme activities
increased in imbalanced AA-MnSOD and VV-MnSOD cells treated with SeMet. Whereas
similar response related to apoptosis and DNA damage was found in all
Val16Ala-MnSOD genotypes. The results suggest a pharmacogenetic response among
PBMC Val16Ala-MnSOD genotypes under SeMet treatment. These results support the
idea that future in vivo studies are essential to understand the potential
clinical impact of superoxide-hydrogen peroxide imbalance after use of foods or
supplements containing SeMet.
Copyright Â© 2017. Published by Elsevier B.V.
DOI: 10.1016/j.cbi.2017.05.007
PMID: 28495429
40. Vet Immunol Immunopathol. 2017 May;187:55-63. doi: 10.1016/j.vetimm.2017.04.004.
Epub 2017 Apr 13.
A ROS-dependent and Caspase-3-mediated apoptosis in sheep bronchial epithelial
cells in response to Mycoplasma Ovipneumoniae infections.
Xue D(1), Li Y(2), Jiang Z(3), Deng G(4), Li M(5), Liu X(6), Wang Y(7).
Author information:
(1)Key Laboratory of Ministry of Education for Conservation and Utilization of
Special Biological Resources in the Western, China; College of Life Science,
Ningxia University, Yinchuan, Ningxia 750021, China. Electronic address:
xue_di@yeah.net. (2)Key Laboratory of Ministry of Education for Conservation and
Utilization of Special Biological Resources in the Western, China; College of
Life Science, Ningxia University, Yinchuan, Ningxia 750021, China. Electronic
address: 13519575266@163.com. (3)Key Laboratory of Ministry of Education for
Conservation and Utilization of Special Biological Resources in the Western,
China; College of Life Science, Ningxia University, Yinchuan, Ningxia 750021,
China. Electronic address: 908345440@qq.com. (4)Key Laboratory of Ministry of
Education for Conservation and Utilization of Special Biological Resources in the
Western, China; College of Life Science, Ningxia University, Yinchuan, Ningxia
750021, China. Electronic address: nx_dgc@163.com. (5)Key Laboratory of Ministry
of Education for Conservation and Utilization of Special Biological Resources in
the Western, China; College of Life Science, Ningxia University, Yinchuan,
Ningxia 750021, China. Electronic address: limingfm@126.com. (6)Key Laboratory of
Ministry of Education for Conservation and Utilization of Special Biological
Resources in the Western, China; College of Life Science, Ningxia University,
Yinchuan, Ningxia 750021, China; Ningxia Key Laboratory of Clinical and
Pathogenic Microbiology, the General Hospital of Ningxia Medical University,
Yinchuan, Ningxia, 750004, China. Electronic address: liuxiaoming@nxmu.edu.cn.
(7)Key Laboratory of Ministry of Education for Conservation and Utilization of
Special Biological Resources in the Western, China; College of Life Science,
Ningxia University, Yinchuan, Ningxia 750021, China. Electronic address:
wyj@nxu.edu.cn.
Mycoplasma Ovipneumoniae (M. ovipneumoniae) is a primary etiological agent of
enzootic pneumonia in sheep and goats. It can enter and colonize ovine
respiratory epithelial cells to establish an infection, which leads a serious
cell death of epithelial cells. However, the nature of the interaction between
pathogen of M. ovipneumoniae and host cells in the cell injury is currently not
well understood. In this study, we investigated the epithelial cell apoptosis
caused by an infection of M. ovipneumoniae in sheep primary air-liquid interface
(ALI) epithelial cultures. The results showed that M. ovipneumoniae could
specifically bind to ciliated cells at early stage of infection. Flow cytometric
analysis demonstrated that an infection of M. ovipneumoniae induced a
time-dependent cell apoptotic cell death, accompanied with an increased
production of extracellular nitric oxide (NO), intracellular reactive oxygen
species (ROS) production and activation of caspase-3 signaling in sheep bronchial
epithelial cells. The induced cell apoptosis was further confirmed by a
transferase-mediated deoxyuridine triphosphate-biotin nick end-labeling (TUNEL)
assay. Interestingly, the M. ovipneumoniae-induced apoptosis and activation of
caspase-3 were correlated with the production of ROS but not NO. Mechanistically,
M. ovipneumoniae-induced cell apoptosis was mediated by a mechanism by increasing
the expression of phosphorylation of p38 and pro-apoptotic proteins, and
activating caspase-3, caspase-8 and poly ADP-ribose polymerase (PARP) cleavage.
These results suggest a ROS-dependent and caspase-3-mediated cell apoptosis in
sheep bronchial epithelial cells in response to M. ovipneumoniae infections.
Copyright Â© 2017. Published by Elsevier B.V.
DOI: 10.1016/j.vetimm.2017.04.004
PMID: 28494930
41. Eur J Med Chem. 2017 May 5;136:212-222. doi: 10.1016/j.ejmech.2017.05.017. [Epub
ahead of print]
Novel 1-(7-ethoxy-1-benzofuran-2-yl) substituted chalcone derivatives: Synthesis,
characterization and anticancer activity.
Coskun D(1), Erkisa M(2), Ulukaya E(3), Coskun MF(4), Ari F(2).
Author information:
(1)Firat University, Faculty of Science, Department of Chemistry, 23119, Elazig,
Turkey. Electronic address: dcoskun@firat.edu.tr. (2)Uludag University, Faculty
of Science and Arts, Department of Biology, 16059, Bursa, Turkey. (3)Istinye
University, Faculty of Medicine, Department of Clinical Biochemistry, 34010,
Istanbul, Turkey. (4)Firat University, Faculty of Science, Department of
Chemistry, 23119, Elazig, Turkey.
Cancer treatment still requires new compounds to be discovered. Chalcone and its
derivatives exhibit anticancer potential in different cancer cells. A new series
of benzofuran substituted chalcone derivatives was synthesized by the
base-catalyzed Claisen-Schmidt reaction of the 1-(7-ethoxy-1-benzofuran-2-yl)
ethanone with different aromatic aldehydes to yield
1-(7-ethoxy-1-benzofuran-2-yl) substituted chalcone derivatives 3a-j. The
derivatives were characterized by elemental analysis, FT-IR, (1)H NMR and (13)C
NMR spectroscopy techniques. The anti-growth effect of chalcone compounds was
tested in breast cancer (MCF-7), non-small cell lung cancer (A549) and prostate
cancer (PC-3) cell lines by the SRB and ATP cell viability assays. Apoptosis was
detected by mitochondrial membrane potential, Annexin V staining and caspase 3/7
activity. Formation of reactive oxygen species was determined by DCFDA. The
results revealed that chalcone derivatives have anticancer activity with
especially chalcone derivative 3a showing cytotoxic effects on cancer cells. In
addition, chalcone derivative 3a induced apoptosis through caspase dependent
pathways in prostate, lung and breast cancer cells.
Copyright Â© 2017 Elsevier Masson SAS. All rights reserved.
DOI: 10.1016/j.ejmech.2017.05.017
PMID: 28494257
42. Cell Host Microbe. 2017 May 10;21(5):611-618.e5. doi: 10.1016/j.chom.2017.04.001.
Pseudomonas aeruginosa Effector ExoS Inhibits ROS Production in Human
Neutrophils.
Vareechon C(1), Zmina SE(2), Karmakar M(3), Pearlman E(4), Rietsch A(5).
Author information:
(1)Department of Molecular Biology and Microbiology, Case Western Reserve
University, Cleveland, OH 44106, USA; Department of Ophthalmology, Case Western
Reserve University, Cleveland, OH 44106, USA. (2)Department of Molecular Biology
and Microbiology, Case Western Reserve University, Cleveland, OH 44106, USA.
(3)Department of Physiology and Biophysics, Case Western Reserve University,
Cleveland, OH 44106, USA. (4)Department of Ophthalmology, University of
California, Irvine, CA 92612, USA; Department of Physiology and Biophysics,
University of California, Irvine, CA 92612, USA. (5)Department of Molecular
Biology and Microbiology, Case Western Reserve University, Cleveland, OH 44106,
USA. Electronic address: arne.rietsch@case.edu.
Neutrophils are the first line of defense against bacterial infections, and the
generation of reactive oxygen species is a key part of their arsenal. Pathogens
use detoxification systems to avoid the bactericidal effects of reactive oxygen
species. Here we demonstrate that the Gram-negative pathogen Pseudomonas
aeruginosa is susceptible to reactive oxygen species but actively blocks the
reactive oxygen species burst using two type III secreted effector proteins, ExoS
and ExoT. ExoS ADP-ribosylates Ras and prevents it from interacting with and
activating phosphoinositol-3-kinase (PI3K), which is required to stimulate the
phagocytic NADPH-oxidase that generates reactive oxygen species. ExoT also
affects PI3K signaling via its ADP-ribosyltransferase activity but does not act
directly on Ras. A non-ribosylatable version of Ras restores reactive oxygen
species production and results in increased bacterial killing. These findings
demonstrate that subversion of the host innate immune response requires
ExoS-mediated ADP-ribosylation of Ras in neutrophils.
Copyright Â© 2017 Elsevier Inc. All rights reserved.
DOI: 10.1016/j.chom.2017.04.001
PMID: 28494242
43. Oncotarget. 2017 Apr 21. doi: 10.18632/oncotarget.17365. [Epub ahead of print]
Histopathological findings of renal tissue induced by oxidative stress due to
different concentrations of fluoride.
Luo Q(1), Cui H(1,)(2), Deng H(1), Kuang P(1), Liu H(1), Lu Y(1), Fang J(1,)(2),
Zuo Z(1,)(2), Deng J(1,)(2), Li Y(1,)(2), Wang X(1,)(2), Zhao L(1,)(2).
Author information:
(1)College of Veterinary Medicine, Sichuan Agricultural University, Wenjiang,
Chengdu, China. (2)Key Laboratory of Animal Diseases and Environmental Hazards of
Sichuan Province, Sichuan Agriculture University, Wenjiang, Chengdu, China.
It has been reported that excessive intake of fluoride can induce renal lesions.
However, its pathogenesis is still less understood. Therefore, this study was
conducted to investigate oxidative damage and the relationships between the
oxidative damage and renal lesions in fluoride-treated mice by using the methods
of histopathology, biochemistry, flow cytometry and quantitative real-time
polymerase chain reaction (qRT-PCR). A total of 240 ICR mice were randomly
divided into four equal groups (sodium fluoride was given orally at the dose of
0, 12, 24 and 48 mg/kg body weight for 42 days, respectively). We found that
fluoride in excess of 12 mg/kg induced renal oxidative damage, which was
characterized by increasing the levels of reactive oxygen species (ROS)
production and contents of malondialdehyde (MDA) and protein carbonyls (PC), and
decreasing the abilities of anti-superoxide anion (ASA) and anti-hydroxyl radical
(AHR), glutathione (GSH) content, as well as activities and mRNA expression
levels of superoxide dismutase (SOD), catalase (CAT), glutathione reductase (GR)
and glutathione peroxidase (GSH-Px). Concurrently, fluoride caused degeneration
and necrosis of the tubular cells, renal tubular hyaline casts and glomeruli
swelling, which were consistent with the alteration of renal function parameters
including elevated contents of serum creatinine (Cr), serum uric acid (UA), blood
urea nitrogen (BUN), and the activities of urinary N-acetyl-b-D-glucosaminidase
(NAG), renal lactate dehydrogenase (LDH), and reduced activities of
sodium-potassium adenosine triphosphatase (Na+/K+-ATPase) and acid phosphatase
(ACP) in the kidney. The above-mentioned results showed that fluoride in excess
of 12 mg/kg induced renal oxidative damage, which then caused renal lesions and
dysfunctions. These findings also clearly demonstrated that oxidative damage is
one of the mechanisms of fluoride-induced renal lesions and dysfunctions.
DOI: 10.18632/oncotarget.17365
PMID: 28493845
44. Evid Based Complement Alternat Med. 2017;2017:2109018. doi: 10.1155/2017/2109018.
Epub 2017 Apr 13.
Oleuropein Protects Cardiomyocyte against Apoptosis via Activating the
Reperfusion Injury Salvage Kinase Pathway In Vitro.
Zhao Q(1), Bai Y(2), Li C(1), Yang K(1), Wei W(1), Li Z(1), Pan L(1), Li X(3),
Zhang X(4).
Author information:
(1)Department of Cardiac ICU, Lanzhou University Second Hospital, Lanzhou 730030,
China. (2)Department of Pharmacy, Lanzhou University Second Hospital, Lanzhou
730030, China. (3)Department of Pathology, Lanzhou University Second Hospital,
Lanzhou 730030, China. (4)Department of Orthopedic Surgery, Lanzhou University
Second Hospital, Lanzhou 730030, China.
Oleuropein, the main glycoside present in olives, has been reported to have
cardioprotective effect, but the exact mechanism has not been clearly elucidated.
This study attempted to clarify the cardioprotective effect of oleuropein against
simulated ischemia/reperfusion- (SI/R-) induced cardiomyocyte injury in vitro and
further explore the underlying mechanism. Here we confirmed that oleuropein
reduced the cell injury in neonatal rat cardiomyocyte induced by SI/R evidenced
by decreasing MTT dye reduction and LDH activity in the culture medium.
Meanwhile, the compound also inhibited reactive oxygen species excessive
generation and stabilized mitochondrial membrane potential after SI/R. The flow
cytometry assessment results indicated the inhibition of cellular apoptosis with
oleuropein treatment. Furthermore, western blot analysis showed that oleuropein
attenuated the expression of Cyt-C, c-caspase-3, and c-caspase-9, increased the
Bcl-2/Bax ratio, and enhanced the phosphorylation of ERK1/2 and Akt after SI/R.
However, the phosphorylation enhancement was partially abolished in the presence
of LY294002 (PI3K inhibitor) and U0126 (ERK inhibitor). All these findings
indicate that oleuropein has the protective potential against SI/R-induced injury
and its protective effect may be partly due to the attenuation of apoptosis via
the activation of the PI3K/Akt and ERK1/2 signaling pathways.
DOI: 10.1155/2017/2109018
PMCID: PMC5406737
PMID: 28491103
45. Front Pharmacol. 2017 Apr 26;8:226. doi: 10.3389/fphar.2017.00226. eCollection
2017
Sodium 4-Carboxymethoxyimino-(4-HPR) a Novel Water-Soluble Derivative of
4-Oxo-4-HPR Endowed with In Vivo Anticancer Activity on Solid Tumors.
Tiberio P(1), Cavadini E(1), Cleris L(1), Dallavalle S(2), Musso L(2), Daidone
MG(1), Appierto V(1).
Author information:
(1)Biomarkers Unit, Department of Experimental Oncology and Molecular Medicine,
Fondazione IRCCS Istituto Nazionale dei TumoriMilan, Italy. (2)Division of
Chemistry and Molecular Biology, Department of Food, Environmental and
Nutritional Sciences, UniversitÃ degli Studi di MilanoMilan, Italy.
4-oxo-N-(4-hydroxyphenyl)retinamide (4-oxo-4-HPR), an active polar metabolite of
the synthetic retinoid N-(4-hydroxyphenyl)retinamide (4-HPR), was shown to exert
promising antitumor activity through at least two independent mechanisms of
action. Specifically, differently from 4-HPR and other retinoids, 4-oxo-4-HPR
targets microtubules and inhibits tubulin polymerization causing mitotic arrest
and on the other hand, analogously to the parent drug, it induces apoptosis
through the activation of a signaling cascade involving the generation of
reactive oxygen species (ROS). However, the potential in vivo use of 4-oxo-4-HPR
is impaired by its poor solubility. By chemical modification of 4-oxo-4-HPR, a
new class of compounds with improved solubility and in vivo bioavailability was
obtained. We demonstrated here that, among them, the most promising molecule,
sodium 4-carboxymethoxyimino-(4-HPR), was endowed with in vitro antitumor
efficacy and entirely preserved the double mechanism of action of the parent drug
in cancer cells of different histotypes. In fact, the retinoid induced the
activation of the apoptotic cascade related to the generation of ROS through
endoplasmic reticulum stress response and upregulation of phospho c-Jun
N-terminal kinases and PLAcental Bone morphogenetic protein, leading to cell
death through caspase-3 cleavage. Otherwise, sodium 4-carboxymethoxyimino-(4-HPR)
caused a marked mitotic arrest coupled with multipolar spindle formation and
tubulin depolymerization. To assess the compound antitumor activity, in vivo
experiments were performed in three mouse xenograft models (ovarian and breast
cancers and mesothelioma). The in vivo results demonstrated that retinoid
administration as single agent significantly increased the survival in ovarian
cancer xenografts, induced a statistically significant decrease in tumor growth
in breast cancer xenografts, and caused a 30% reduction in tumor growth in a
mesothelioma mouse model. Even though further studies investigating sodium
4-carboxymethoxyimino-(4-HPR) toxicity and in vitro and in vivo activities in
combination with other drugs are required, the double mechanism of action of the
retinoid coupled with its in vivo antitumor efficacy and potential low toxicity
suggest a promising therapeutic potential for the compound in different solid
tumors.
DOI: 10.3389/fphar.2017.00226
PMCID: PMC5405676
PMID: 28491037
46. Saudi J Biol Sci. 2017 May;24(4):837-842. doi: 10.1016/j.sjbs.2016.12.004. Epub
2016 Dec 18.
Protection of oxidative stress induced apoptosis in osteosarcoma cells by
dihydromyricetin through down-regulation of caspase activation and up-regulation
of BcL-2.
Wang Y(1), Wang W(1), Qiu E(1).
Author information:
(1)Department of bone and soft-tissue tumor surgery, Cancer Hospital of China
Medical University, Liaoning Cancer Hospital & Institute, No.44 Xiaoheyan Road,
Dadong District, Shenyang, Liaoning Province, 110042, PR China.
Current study was aimed to investigate the effect of dihydromyricetin on hydrogen
peroxide induced oxidative stress in the osteosarcoma cells. MTT assay showed
that hydrogen peroxide treatment at a concentration of 100Â Î¼M caused a
significant (pÂ <Â 0.005) reduction in the viability of MG63 cells. However,
reduction in cell viability caused by 100Â Î¼M concentration of hydrogen peroxide
was completely prevented on incubation with 30Â Î¼M dose of dihydromyricetin.
Treatment with 100Â Î¼M concentration of hydrogen peroxide for 24Â h led to
condensation of chromatin material, rounding of cell shape and detachment of
cells. The results from flow cytometry using annexin V-FITC and PI double
staining showed apoptosis induction in 47.84Â Â±Â 5.21% cells on treatment with
100Â Î¼M concentration of hydrogen peroxide compared to 2.32Â Â±Â 0.54% in
controlcells. The apoptotic alterations in MG63 cell morphology were prevented
significantly on pre-treatment with 30Â Î¼M doses of dihydromyricetin for 48Â h.
Annexin V-FITC and PI staining showed reduction of hydrogen peroxide induced
apoptotic cell percentage to 3.07Â Â±Â 0.86% on pre-treatment of MG63 cells with
30Â Î¼M dose of dihydromyricetin. Western blot analysis showed a significant
increase in the activation of caspase-3 and -9 on treatment of MG63 cells for
24Â h with 100Â Î¼M concentration of hydrogen peroxide. The expression level of
Bcl-2 was decreased significantly by 100Â Î¼M concentration of hydrogen peroxide in
MG63 cells. However, pre-treatment of MG63 cells with 30Â Î¼M dose of
dihydromyricetin for 48Â h significantly prevented hydrogen peroxide induced
increase in caspase-3 and -9 levels and reduction in Bcl-2 level. Thus
dihydromyricetin prevents hydrogen peroxide induced reduction in viability and
induction of apoptosis in MG63 cells through down-regulation of caspase
activation and up-regulation of Bcl-2 levels.
DOI: 10.1016/j.sjbs.2016.12.004
PMCID: PMC5415116
PMID: 28490955
47. Chem Biol Drug Des. 2017 May 10. doi: 10.1111/cbdd.13016. [Epub ahead of print]
Synthesis and evaluation of cytotoxic activities of artemisinin derivatives.
Sun Q(1), Wang J(1), Li Y(1), Zhuang J(1), Zhang Q(1), Sun X(1), Sun D(1).
Author information:
(1)Marine College, Shandong University at Weihai, No.180, Wenhua West Road,
Weihai, 264209, P. R. China.
Artemisinin is naturally occurring antimalarials which has shown potent
anticancer activity. In the present work, a new kind of artemisinin derivatives
with piperazino group were synthesized. The cytotoxic activities of derivatives
5a-5d were evaluated by MTT assay against ten cell lines. The result showed that
5a-5d were more effective in inhibiting cancer cells growth than artemisinin. 5d
was the most active against HepG2 and PLC-PRF-5 cells, and presented no
cytotoxicity on L-02 cells. Hoechst33342 staining and flow cytometry experiment
revealed that 5d could induce HepG2 and PLC-PRF-5 cells apoptosis. Flow cytometry
analysis showed that 5d induced the loss of mitochondrial membrane potential
(MMP), and increased levels of intracellular free calcium and reactive oxygen
species. 5d also induced cell cycle arrest in G2/M phase in HepG2 cells.
According to the results of Western blotting and caspase-3 kit 5d could
significantly increased the content of p53, bax, Apaf-1,caspase-3 and decrease
the protein level of bcl-2, pro-caspase-9, 3 in HepG2 cells. These findings
indicated that 5d activates the mitochondria-mediated apoptotic pathway in HepG2
cells and may merit further investigation as a potential therapeutic agent for
hepatocellular carcinoma. This article is protected by copyright. All rights
reserved.
This article is protected by copyright. All rights reserved.
DOI: 10.1111/cbdd.13016
PMID: 28489280
48. Int J Mol Sci. 2017 May 10;18(5). pii: E982. doi: 10.3390/ijms18050982.
Redox Regulation of the Tumor Suppressor PTEN by Hydrogen Peroxide and Tert-Butyl
Hydroperoxide.
Zhang Y(1,)(2), Han SJ(3,)(4,)(5), Park I(6,)(7), Kim I(8,)(9), Chay KO(10,)(11),
Kim SM(12), Jang DI(13), Lee TH(14), Lee SR(15,)(16).
Author information:
(1)Department of Biochemistry, Chonnam National University Medical School,
Gwangju 501-190, Korea. 166560@live.jnu.ac.kr. (2)Department of Biomedical
Sciences, Research Center for Aging and Geriatrics, Research Institute of Medical
Sciences, Chonnam National University Medical School, Gwangju 501-190, Korea.
166560@live.jnu.ac.kr. (3)Department of Biochemistry, Chonnam National University
Medical School, Gwangju 501-190, Korea. sjhan@cotde.co.kr. (4)Department of
Biomedical Sciences, Research Center for Aging and Geriatrics, Research Institute
of Medical Sciences, Chonnam National University Medical School, Gwangju 501-190,
Korea. sjhan@cotde.co.kr. (5)COTDE Inc. 19-3, Ugakgol-gil, Susin-myeon,
Cheonan-si, Chungcheongnam-do 330-882, Korea. sjhan@cotde.co.kr. (6)Department of
Biochemistry, Chonnam National University Medical School, Gwangju 501-190, Korea.
ip071@jnu.ac.kr. (7)Department of Biomedical Sciences, Research Center for Aging
and Geriatrics, Research Institute of Medical Sciences, Chonnam National
University Medical School, Gwangju 501-190, Korea. ip071@jnu.ac.kr. (8)Department
of Biochemistry, Chonnam National University Medical School, Gwangju 501-190,
Korea. doll517@naver.com. (9)Department of Biomedical Sciences, Research Center
for Aging and Geriatrics, Research Institute of Medical Sciences, Chonnam
National University Medical School, Gwangju 501-190, Korea. doll517@naver.com.
(10)Department of Biochemistry, Chonnam National University Medical School,
Gwangju 501-190, Korea. kochay@jnu.ac.kr. (11)Department of Biomedical Sciences,
Research Center for Aging and Geriatrics, Research Institute of Medical Sciences,
Chonnam National University Medical School, Gwangju 501-190, Korea.
kochay@jnu.ac.kr. (12)Department of Obstetrics and Gynecology, Chonnam National
University Medical School, Gwangju 501-190, Korea. seokmo2001@yahoo.co.kr.
(13)COTDE Inc. 19-3, Ugakgol-gil, Susin-myeon, Cheonan-si, Chungcheongnam-do
330-882, Korea. daniel@cotde.co.kr. (14)Department of Biochemistry, Dental
Science Research Institute, School of Dentistry, Chonnam National University and
Korea Mouse Phenotype Center, Gwangju 500-757, Korea. thlee83@jnu.ac.kr.
(15)Department of Biochemistry, Chonnam National University Medical School,
Gwangju 501-190, Korea. leesr@chonnam.ac.kr. (16)Department of Biomedical
Sciences, Research Center for Aging and Geriatrics, Research Institute of Medical
Sciences, Chonnam National University Medical School, Gwangju 501-190, Korea.
leesr@chonnam.ac.kr.
Organic peroxides and hydroperoxides are skin tumor promoters. Free radical
derivatives from these compounds are presumed to be the prominent mediators of
tumor promotion. However, the molecular targets of these species are unknown.
Phosphatase and tensin homologs deleted on chromosome 10 (PTEN) are tumor
suppressors that play important roles in cell growth, proliferation, and cell
survival by negative regulation of phosphoinositol-3-kinase/protein kinase B
signaling. PTEN is reversibly oxidized in various cells by exogenous and
endogenous hydrogen peroxide. Oxidized PTEN is converted back to the reduced form
by cellular reducing agents, predominantly by the thioredoxin (Trx) system. Here,
the role of tert-butyl hydroperoxide (t-BHP) in redox regulation of PTEN was
analyzed by using cell-based and in vitro assays. Exposure to t-BHP led to
oxidation of recombinant PTEN. In contrast to Hâ‚‚Oâ‚‚, PTEN oxidation by t-BHP was
irreversible in HeLa cells. However, oxidized PTEN was reduced by exogenous Trx
system. Taken together, these results indicate that t-BHP induces PTEN oxidation
and inhibits Trx system, which results in irreversible PTEN oxidation in HeLa
cells. Collectively, these results suggest a novel mechanism of t-BHP in the
promotion of tumorigenesis.
DOI: 10.3390/ijms18050982
PMID: 28489026
49. Appl Biochem Biotechnol. 2017 May 9. doi: 10.1007/s12010-017-2491-7. [Epub ahead
of print]
Isoliquiritigenin Induces Cytotoxicity in PC-12 Cells In Vitro.
Yang HH(1), Zhang C(1), Lai SH(1), Zeng CC(1), Liu YJ(2,)(3), Wang XZ(4).
Author information:
(1)School of Pharmacy, Guangdong Pharmaceutical University, Guangzhou, 510006,
People's Republic of China. (2)School of Pharmacy, Guangdong Pharmaceutical
University, Guangzhou, 510006, People's Republic of China. lyjche@163.com.
(3)Guangdong Cosmetics Engineering and Technology Research Center, Guangzhou,
510006, People's Republic of China. lyjche@163.com. (4)School of Pharmacy,
Guangdong Pharmaceutical University, Guangzhou, 510006, People's Republic of
China. wxzqq1234@163.com.
Isoliquiritigenin (ISL) has been reported to have a wide range of biological
activities. This study evaluated the cytotoxic effect of ISL on norvegicus
pheochromocytoma cell line (PC-12 cells) and its possible molecular mechanism.
The cytotoxicity in vitro of ISL against PC-12 cells was investigated by MTT
assay. The migration and invasion of PC-12 cells were performed by scratch test
and transwell assay. Apoptosis was evaluated by microscopy and flow cytometry.
The reactive oxygen species (ROS) and mitochondrial membrane potential were
studied by fluorescent microscopy. DNA damage of PC-12 cells was analyzed by
comet assay. The protein expression of caspase, Bcl-2 family member,
autophagy-associated protein Beclin-1, and LC3 was detected by western blot. The
autophagy of PC-12 cells was investigated by acridine orange (AO) and
monodansylcadaverine (MDC) staining. The IC50 value of ISL against PC-12 cell is
17.8Â Â±Â 1.8Â Î¼M. ISL could suppress PC-12 cell migration and invasion. AO/ethidium
bromide staining and flow cytometry suggested that ISL caused apoptosis of PC-12
cells. Significant DNA damages of PC-12 cells treated with ISL were observed in a
comet assay. ISL inhibited the cell growth of PC-12 cells at S phase. Exposure of
PC-12 cells to ISL increased the levels of cellular reactive oxygen species (ROS)
and decreased the mitochondrial membrane potential. Additionally, ISL trigged the
release of cytochrome c from the mitochondria to the cytoplasm. The expression
levels of caspase-9, caspase-3, caspase-7, Bax, and Bim were upregulated, whereas
the expression levels of Bcl-2 and Bcl-x were downregulated. AO and
monodansylcadaverine (MDC) staining assay showed that ISL caused autophagy of
PC-12 cells. The upregulation of protein Beclin-1 and LC3 was observed in PC-12
cells. Therefore, the results show that ISL induces apoptosis of PC-12 cells
through ROS-mediated activation of the intrinsic mitochondria-cytochrome
c-caspase protease mechanism and causes the autophagy of PC-12 cells. Graphical
Abstract The in vitro cytotoxicity, apoptosis, comet assay, ROS, mitochondrial
membrane potential, cell cycle arrest, autophagy, and western blot induced by ISL
were investigated.
DOI: 10.1007/s12010-017-2491-7
PMID: 28488118
50. Mol Med Rep. 2017 Jun;15(6):4132-4138. doi: 10.3892/mmr.2017.6517. Epub 2017 Apr
27
Effects of the cyclophilin-type peptidylprolyl cis-trans isomerase from Pyropia
yezoensis against hydrogen peroxide-induced oxidative stress in HepG2 cells.
Kim EY(1), Choi YH(1), Choi CG(2), Nam TJ(1).
Author information:
(1)Institute of Fisheries Sciences, Pukyong National University, Ilgwangâ€‘myeon,
Gijangâ€‘gun, Busan 46041, Republic of Korea. (2)Department of Ecological
Engineering, Pukyong National University, Namâ€‘Gu, Busan 48513, Republic of Korea.
The present study aimed to describe the expression and purification of
cyclophilin-type peptidylprolyl cis-trans isomerase (PPI) from the red alga
Pyropia yezoensis. The antioxidant activity of the purified protein was also
demonstrated, based on its ability to act against oxidative stress in HepG2 human
hepatocellular carcinoma cells. HepG2 cells that were treated with recombinant
PPI protein exhibited a reduction in the formation of hydrogen peroxide
(H2O2)â€‘mediated reactive oxygen species (ROS). In HepG2 cells, treatment of
recombinant PPI protein expression diminished H2O2â€‘mediated oxidative stress and
restored both the expression and the activity of certain antioxidant enzymes,
including superoxide dismutase (SOD), catalase (CAT), glutathione peroxidase
(GPx) and thioredoxin reductase (TRR). CAT, SOD and TRR activities were
upregulated by treatment with the purified protein. CAT mRNA expression was
significantly increased in HepG2 cells treated with recombinant PPI protein.
These enzymes are the first line of antioxidant defense against ROS generated in
times of oxidative stress. Accordingly, data from the present study indicate that
the recombinant PPI protein is able to regulate the expression of antioxidant
enzymes. Recombinant PPI has antioxidant properties that prevent oxidative
stressâ€‘induced toxicity, enhance cell viability, decrease ROS production and
inhibit oxidative damage and mitochondrial dysfunction in HepG2 cells. Therefore,
the present study hypothesizes that the recombinant PPI protein has the potential
to protect the liver against oxidative stressâ€‘induced cell damage and should be
considered as an antioxidant.
DOI: 10.3892/mmr.2017.6517
PMCID: PMC5436269
PMID: 28487964
51. Mol Med Rep. 2017 Jun;15(6):4319-4325. doi: 10.3892/mmr.2017.6516. Epub 2017 Apr
26
Nox4 is involved in high glucose-induced apoptosis in renal tubular epithelial
cells via Notch pathway.
Yao M(1), Gao F(2), Wang X(2), Shi Y(3), Liu S(3), Duan H(3).
Author information:
(1)Department of Biochemistry, Hebei Medical University, Shijiazhuang, Hebei
050017, P.R. China. (2)Department of Pathology, The Third Hospital of Hebei
Medical University, Shijiazhuang, Hebei 050051, P.R. China. (3)Department of
Pathology, Hebei Medical University, Shijiazhuang, Hebei 050017, P.R. China.
It has previously been demonstrated that nicotinamide adenine dinucleotide
phosphateâ€‘oxidase (NADPH) oxidaseÂ 4 (Nox4), is important in the pathogenesis of
diabetic nephropathy (DN), however the exact mechanisms remain to be elucidated.
The present study aimed to examine the effect of Nox4 on the alteration of the
Notch pathway and cell apoptosis in the renal tubular epithelial cell line, HKC,
under conditions of high glucose (HG; 30Â mmol/l glucose). Nox4 and the Notch
pathway were inhibited by Nâ€‘acetylcysteine (NAC), diphenylene iodonium (DPI) or
Î³â€‘secretase inhibitor (DAPT). The protein levels of Nox4, Notch1, Notch
intracellular domainÂ 1 (NICD1), phosphorylated (p) Rasâ€‘related C3 botulinum toxin
substrateÂ 1 (Rac1), Rac1, Bâ€‘cell lymphoma 2 apoptosis regulator (Bclâ€‘2), Bclâ€‘2
associated protein X apoptosis regulator (Bax) and cleaved caspaseâ€‘3 were
determined by western blotting. The Nox4 and Notch1 mRNA levels were detected by
reverse transcriptionâ€‘quantitative polymerase chain reaction. Intracellular
reactive oxygen species (ROS) levels were detected via
chloromethylâ€‘2',7'â€‘dichlorodihydrofluorescein diacetate. Apoptotic cells were
determined using an Annexin V/propidium iodide apoptosis detection kit. HG
upregulated Nox4, Notch1, NICD1, pâ€‘Rac1, Bax and cleaved caspaseâ€‘3 expression
levels and downregulated Bclâ€‘2 expression in cultured HKC cells, compared with
cells cultured in normal glucose levels. Inhibition of the Notch pathway via DAPT
increased Bclâ€‘2 expression, decreased Bax and cleaved caspaseâ€‘3 levels and
prevented HKC cell apoptosis. Inhibition of Nox4 by NAC and DPI inhibited the
Notch signaling pathway and ROS generation, which prevented HKC cell apoptosis.
These findings indicated that Nox4 potentially mediates HGâ€‘induced HKC cell
apoptosis via the Notch pathway, and may be involved in renal tubular epithelial
cell injury in DN.
DOI: 10.3892/mmr.2017.6516
PMID: 28487945
52. Clin Sci (Lond). 2017 May 9. pii: CS20170063. doi: 10.1042/CS20170063. [Epub
ahead of print]
[truncated: 697,781+ more rows]

## Sheet: Sup Data S4 KE3_pubmed_result
1. Theranostics. 2017 Apr 3;7(6):1447-1462. doi: 10.7150/thno.17451. eCollection
2017
The antihelminthic drug niclosamide effectively inhibits the malignant phenotypes
of uveal melanoma in vitro and in vivo.
Zhou J(1), Jin B(1), Jin Y(1), Liu Y(1), Pan J(1).
Author information:
(1)State Key Laboratory of Ophthalmology, Zhongshan Ophthalmic Center, Sun
Yat-sen University, 54 S. Xianlie Road, Guangzhou, 510060, China.
Uveal melanoma (UM) is a lethal intraocular malignancy with an average survival
of only 2~8 months in patients with hepatic metastasis. Currently, there is no
effective therapy for metastatic UM. Here, we reported that niclosamide, an
effective repellence of tapeworm that has been approved for use in patients for
approximately 50 years, exhibited strong antitumor activity in UM cells in vitro
and in vivo. We showed that niclosamide potently inhibited UM cell proliferation,
induced apoptosis and reduced migration and invasion. p-Niclosamide, a
water-soluble niclosamide, exerted potent in vivo antitumor activity in a UM
xenograft mouse model. Mechanistically, niclosamide abrogated the activation of
the NF-ÎºB pathway induced by tumor necrosis factor Î± (TNFÎ±) in UM cells, while
niclosamide elevated the levels of intracellullar and mitochondrial reactive
oxygen species (ROS) in UM cells. Quenching ROS by N-acetylcysteine (NAC)
weakened the ability of niclosamide-mediated apoptosis. Matrix metalloproteinase
9 (MMP-9) knockdown by shRNA potentiated, while ectopic expression of MMP-9
rescued, the niclosamide-attenuated invasion, implying that MMP-9 is pivotal for
invasion blockage by niclosamide in UM cells. Furthermore, our results showed
that niclosamide eliminated cancer stem-like cells (CSCs) as reflected by a
decrease in the Aldefluor(+) percentage and serial re-plating melanosphere
formation, and these phenotypes were associated with the suppressed Wnt/Î²-catenin
pathway by niclosamide in UM. Niclosamide caused a dose- and time-dependent
reduction of Î²-catenin and the key components [e.g., DVLs, phospho-GSK3Î² (S9),
c-Myc and Cyclin D1] in the canonical Wnt/Î²-catenin pathway. Additionally,
niclosamide treatment in UM cells reduced ATP and cAMP contents, and decreased
PKA-dependent phosphorylation of Î²-catenin at S552 and S675 which determine the
stability of Î²-catenin protein, suggesting that niclosamide may work as a
mitochondrial un-coupler. Taken together, our results shed light on the mechanism
of antitumor action of niclosamide and warrant clinical trial for treatment of UM
patients.
DOI: 10.7150/thno.17451
PMCID: PMC5436505
PMID: 28529629
Conflict of interest statement: Competing Interests: The authors have declared
that no competing interest exists.
2. Oncol Lett. 2017 May;13(5):3760-3766. doi: 10.3892/ol.2017.5945. Epub 2017 Mar
29
Cepharanthine exerts antitumor activity on choroidal melanoma by reactive oxygen
species production and c-Jun N-terminal kinase activation.
Zhu Q(1,)(2), Guo B(3), Chen L(4), Ji Q(3), Liang H(1), Wen N(1), Zhang L(1).
Author information:
(1)Department of Pathophysiology, College of Basic Medicine Sciences, Jilin
University, Changchun, Jilin 130021, P.R. China. (2)Department of Ophthalmology,
Armed Police Force Hospital of Jilin, Changchun, Jilin 130058, P.R. China.
(3)Department of Plastic Surgery, The China-Japan Union Hospital, Jilin
University, Changchun, Jilin 130021, P.R. China. (4)Department of Ophthalmology,
The Fourth Hospital of Shenyang, Shenyang, Liaoning 110031, P.R. China.
Choroidal melanoma is the most common primary intraocular tumor in adults.
Cepharanthine (CEP), a natural alkaloid extracted from the roots of Stephania
cepharantha Hayata, has been demonstrated to inhibit the proliferation of various
cancer cells. However, its potential anticancer effect in choroidal melanoma has
not been clarified yet. In the present study, it was identified that CEP may
potently inhibit the proliferation of human choroidal melanoma cells, induce cell
death and cell cycle arrest, and activate cellular apoptotic proteins, including
Bcl-2-associated X protein, caspase and poly(ADP-ribose) polymerase. Results also
revealed that CEP induced the cellular production of reactive oxygen species
(ROS) and led to cytochrome c release, whereas concurrent treatment with
N-acetyl-L-cysteine (a ROS scavenger) attenuated the situation. In addition, CEP
was also revealed to activate c-Jun N-terminal kinase (JNK) 1 and 2, whereas
inhibition of JNK1/2 partially abrogated the proliferation inhibitory effect of
CEP, indicating that JNK1 and JNK2 were involved in CEP-triggered cellular
apoptosis. In addition, the anticancer effects of CEP were also observed in a
choroidal melanoma xenograft model. In summary, the results of the present study
demonstrated that CEP is effective in suppressing human choroidal melanoma cell
and tumor cell proliferation, and that CEP may therefore represent a potentially
novel therapeutic agent for the treatment of choroidal melanoma.
DOI: 10.3892/ol.2017.5945
PMCID: PMC5431598
PMID: 28529590
3. Endocr J. 2017 May 20. doi: 10.1507/endocrj.EJ17-0012. [Epub ahead of print]
Inhibition of NF-ÎºB activation improves insulin resistance of L6 cells.
Xie F(1), Zhu J(1), Hou B(1), Wang Y(1), Meng F(1), Ren Z(2), Ren S(1).
Author information:
(1)Department of Occupational Health and Environmental Health, School of Public
Health, Jilin University, Changchun 130021, Jilin Province, China. (2)Center for
Disease Prevention and Control of Changchun, Jilin Province, China.
To explore the role of NF-ÎºB activation in the development of insulin resistance
and investigate whether or not that the inhibition of NF-ÎºB activation by PDTC
will improve the insulin resistance of L6 cells exposed to H2O2. L6 cells were
treated with H2O2, PDTC or both H2O2 and PDTC for 4 hours. The uptake of glucose
with stimulation of insulin, the expression of P38-MAPK, p- P38-MAPK, NF-ÎºBp65,
p- NF-ÎºBp65, IRS-1, IRS-2, p-IRS-2, PI3K, IÎºBÎ±, p- IÎºBÎ±, caspase-8 and GLUT4, the
production of ROS, TNF-Î±, IL-6 and IL-1Î² as well as the apoptosis rate of L6
cells were determined and compared in L6 treated with H2O2 alone or both H2O2 and
PDTC. Compared with the L6 cells treated with H2O2 alone, the L6 cells treated
with both H2O2 and PDTC showed (1) significantly lower production of ROS, TNF-Î±,
IL-6 and IL-1Î²; (2) significantly decreased expression of P38-MAPK, p- P38-MAPK
and NF-ÎºBp65, p- NF-ÎºBp65, p- IÎºBÎ± and caspase-8; (3) significantly lower rate of
apoptosis; (4) significantly higher expression of IRS-2, p-IRS-2 (Tyr 612), PI3K
and GLUT4; (5) significantly higher uptake of glucose with stimulation of
insulin; (6) significantly increased expression of Bcl2 and decreased ratio of
Bax to Bcl2. Based on the findings of the present study, inhibition of NF-ÎºB
activation by PDTC would improve the insulin resistance of L6 cells exposed to
H2O2.
DOI: 10.1507/endocrj.EJ17-0012
PMID: 28529245
4. Biochem Biophys Res Commun. 2017 May 18. pii: S0006-291X(17)30982-8. doi:
10.1016/j.bbrc.2017.05.100. [Epub ahead of print]
Multimodal control of transcription factor Pap1 in Schizosaccharomyces pombe
under nitrosative stress.
Kar P(1), Biswas P(1), Ghosh S(2).
Author information:
(1)Department of Biochemistry, University of Calcutta, 35, Ballygunge Circular
Road, Kolkata 700019, West Bengal, India. (2)Department of Biochemistry,
University of Calcutta, 35, Ballygunge Circular Road, Kolkata 700019, West
Bengal, India. Electronic address: ghoshs71@hotmail.com.
Schizosaccharomyces pombe Pap1, a bZIP transcription factor, is highly homologous
to the mammalian c-Jun protein that belongs to the AP1 family of transcriptional
regulators. The role of transcription factor Pap1 has been extensively studied
under oxidative stress. Two cysteine residues in Pap1p namely, C278 and C501 form
disulfide linkage under oxidative stress resulting in nuclear accumulation. We
first time showed the involvement of Pap1 in the protection against nitrosative
stress. In the present study we show that pap1 deletion makes growth of S. pombe
sensitive to nitrosative stress. pap1 deletion also causes delayed recovery in
terms of mitotic index under nitrosative stress. Our flow cytometry data shows
that pap1 deletion causes slower recovery from the slowdown of DNA replication
under nitrosative stress. This is the first report where we show that Pap1
transcription factor is localized in the nucleus under nitrosative stress. From
our study it is evident that nuclear localization of Pap1 under nitrosative
stress was not due to reactive oxygen species formation.
Copyright Â© 2017. Published by Elsevier Inc.
DOI: 10.1016/j.bbrc.2017.05.100
PMID: 28528978
5. Sci Total Environ. 2017 May 15;599-600:1263-1274. doi:
10.1016/j.scitotenv.2017.05.005. [Epub ahead of print]
Design, synthesis and characterization of doped-titanium oxide nanomaterials with
environmental and angiogenic applications.
Nethi SK(1), P NAA(1), Rico-Oller B(2), RodrÃ­guez-DiÃ©guez A(3), GÃ³mez-Ruiz S(4),
Patra CR(5).
Author information:
(1)Department of Chemical Biology, CSIR-Indian Institute of Chemical Technology,
Uppal Road, Tarnaka, Hyderabad 500007, Telangana State, India. (2)Departamento de
BiologÃ­a y GeologÃ­a, FÃ­sica y QuÃ­mica InorgÃ¡nica, ESCET, Universidad Rey Juan
Carlos, Calle TulipÃ¡n s/n, 28933 MÃ³stoles, Spain. (3)Departamento de QuÃ­mica
InorgÃ¡nica, Facultad de Ciencias, Universidad de Granada, Avda Fuentenueva s/n,
18071 Granada, Spain. (4)Departamento de BiologÃ­a y GeologÃ­a, FÃ­sica y QuÃ­mica
InorgÃ¡nica, ESCET, Universidad Rey Juan Carlos, Calle TulipÃ¡n s/n, 28933
MÃ³stoles, Spain. Electronic address: santiago.gomez@urjc.es. (5)Department of
Chemical Biology, CSIR-Indian Institute of Chemical Technology, Uppal Road,
Tarnaka, Hyderabad 500007, Telangana State, India. Electronic address:
crpatra@iict.res.in.
Since the last decade, the metal composite nanostructures have evolved as
promising candidates in regard to their wide applications in the fields of
science and engineering. Recently, several investigators identified the titanium
based nanomaterials as excellent agents for multifunctional environmental and
biomedical applications. In this perspective, we have developed a series of
zinc-doped (2 and 5%) titanium oxide-based nanomaterials using various reaction
conditions and calcination temperatures (TZ1-TZ3: calcined at 500Â°C, TZ4-TZ6:
calcined at 600Â°C and TZ7-TZ9: calcined at 700Â°C). The calcined materials (TZ1 to
TZ9) were thoroughly analyzed by several physico-chemical characterization
methods. The increase of the calcination temperature results in significant
changes of the textural properties of the nanostructured materials. In addition,
the increase of the calcination temperature leads to the formation of
anatase/rutile mixtures with higher quantity of rutile. Furthermore,
incorporation of zinc changes the morphology of the obtained nanoparticles. The
materials were studied in the photodegradation of methylene blue observing that
materials calcined at lower temperatures (TZ1-TZ3) have higher photocatalytic
activity than those of the materials calcined at 600Â°C (TZ4-TZ6), rutile-based
systems TZ7-TZ9 are not active. Based on the background literature of titanium
and zinc based nanostructures in therapeutic angiogenesis, we have explored the
pro-angiogenic properties of these materials using various in vitro and in vivo
assays. The zinc-doped titanium dioxide nanostructures (TZ5 and TZ6) exhibited
increased cell viability, proliferation, enhanced S-phase cell population,
increased pro-angiogenic messengers (ROS: reactive oxygen species and NO: nitric
oxide) production and promoted in vivo blood vessel formation in a plausible
mechanistic p38/STAT3 dependent signaling cascade. Altogether, the results of the
present study showcase these zinc doped-titanium oxide nanoparticles as promising
candidates for environmental (water-remediation) and therapeutic angiogenic
applications.
Copyright Â© 2017 Elsevier B.V. All rights reserved.
DOI: 10.1016/j.scitotenv.2017.05.005
PMID: 28525935
6. Anesth Analg. 2017 Jun;124(6):2054-2062. doi: 10.1213/ANE.0000000000002102.
Lidocaine Prevents Oxidative Stress-Induced Endothelial Dysfunction of the
Systemic Artery in Rats With Intermittent Periodontal Inflammation.
Saito T(1), Yamamoto Y, Feng GG, Kazaoka Y, Fujiwara Y, Kinoshita H.
Author information:
(1)From the Departments of *Oral and Maxillofacial Surgery, â€ Pharmacology, and
â€¡Anesthesiology, Aichi Medical University School of Medicine, Aichi, Japan.
BACKGROUND: Periodontal inflammation causes endothelial dysfunction of the
systemic artery. However, it is unknown whether the use of local anesthetics
during painful dental procedures alleviates periodontal inflammation and systemic
endothelial function. This study was designed to examine whether the gingival or
systemic injection of lidocaine prevents oxidative stress-induced endothelial
dysfunction of the systemic artery in rats with intermittent periodontal
inflammation caused by lipopolysaccharides (LPS).
METHODS: Some rats received 1500 Âµg LPS injections to the gingiva during a week
interval from the age of 8 to 11 weeks (LPS group). Lidocaine (3 mg/kg), LPS +
lidocaine (3 mg/kg), LPS + lidocaine (1.5 mg/kg), and LPS + lidocaine (3 mg/kg,
IP) groups simultaneously received gingival 1.5 or 3 mg/kg or IP 3 mg/kg
injection of lidocaine on the same schedule as the gingival LPS. Isolated aortas
or mandibles were subjected to the evaluation of histopathologic change,
isometric force recording, reactive oxygen species, and Western immunoblotting.
RESULTS: Mean blood pressure and heart rate did not differ among the control,
LPS, LPS + lidocaine (3 mg/kg), and lidocaine (3 mg/kg) groups. LPS application
reduced acetylcholine (ACh, 10 to 10 mol/L)-induced relaxation (29% difference at
ACh 3 Ã— 10 mol/L, P = .01), which was restored by catalase. Gingival lidocaine
(1.5 and 3 mg/kg) dose dependently prevented the endothelial dysfunction caused
by LPS application (24.5%-31.1% difference at ACh 3 Ã— 10 mol/L, P = .006 or .001,
respectively). Similar to the gingival application, the IP injection of lidocaine
(3 mg/kg) restored the ACh-induced dilation of isolated aortas from rats with the
LPS application (27.5% difference at ACh 3 Ã— 10 mol/L, P < .001). Levels of
reactive oxygen species were double in aortas from the LPS group (P < .001),
whereas the increment was abolished by polyethylene glycol-catalase, gingival
lidocaine (3 mg/kg), or the combination. The LPS induced a 4-fold increase in the
protein expression of tumor necrosis factor-Î± in the periodontal tissue (P <
.001), whereas the lidocaine (3 mg/kg) coadministration partly reduced the
levels. Lidocaine application also decreased the protein expression of the
nicotinamide adenine dinucleotide phosphate oxidase subunit p47phox, which was
enhanced by the gingival LPS (5.6-fold increase; P < .001).
CONCLUSIONS: Lidocaine preserved the aortic endothelial function through a
decrease in arterial reactive oxygen species produced by nicotinamide adenine
dinucleotide phosphate oxidase and periodontal tumor necrosis factor-Î± levels in
rats with periodontal inflammation. These results suggest the beneficial effect
of the gingival application of local anesthetics on the treatment of periodontal
diseases on endothelial function of systemic arteries.
DOI: 10.1213/ANE.0000000000002102
PMID: 28525515
7. Anesth Analg. 2017 Jun;124(6):1857-1871. doi: 10.1213/ANE.0000000000001773.
Subcellular Energetics and Metabolism: A Cross-Species Framework.
Thiele RH(1).
Author information:
(1)From the Department of Anesthesiology, University of Virginia,
Charlottesville, VA.
Although it is generally believed that oxidative phosphorylation and adequate
oxygenation are essential for life, human development occurs in a profoundly
hypoxic environment and "normal" levels of oxygen during embryogenesis are even
harmful. The ability of embryos not only to survive but also to thrive in such an
environment is made possible by adaptations related to metabolic pathways.
Similarly, cancerous cells are able not only to survive but also to grow and
spread in environments that would typically be fatal for healthy adult cells.
Many biological states, both normal and pathological, share underlying
similarities related to metabolism, the electron transport chain, and reactive
species. The purpose of Part I of this review is to review the similarities among
embryogenesis, mammalian adaptions to hypoxia (primarily driven by
hypoxia-inducible factor-1), ischemia-reperfusion injury (and its relationship
with reactive oxygen species), hibernation, diving animals, cancer, and sepsis,
with a particular focus on the common characteristics that allow cells and
organisms to survive in these states.
DOI: 10.1213/ANE.0000000000001773
PMID: 28525507
8. Anesth Analg. 2017 Jun;124(6):1752-1754. doi: 10.1213/ANE.0000000000001879.
Red Blood Cell Storage Lesion-Induced Adverse Effects: More Smoke; Is There Fire?
Hod EA(1), Francis RO, Spitalnik SL.
Author information:
(1)From the Laboratory of Transfusion Biology, Department of Pathology & Cell
Biology, Columbia University Medical Center, New York, New York.
DOI: 10.1213/ANE.0000000000001879
PMID: 28525501
9. Pediatr Pulmonol. 2017 Jun;52(6):737-745. doi: 10.1002/ppul.23672.
Prevalence of high fractional exhaled nitric oxide among US youth with asthma.
Nguyen DT(1,)(2,)(3), Kit BK(2,)(3), Brody D(2), Akinbami LJ(2,)(3).
Author information:
(1)Epidemic Intelligence Service, Centers for Disease Control and Prevention,
National Center for Health Statistics, Hyattsville, Maryland. (2)Division of
Health and Nutrition Examination Surveys, National Center for Health Statistics,
Centers for Disease Control and Prevention, Hyattsville, Maryland. (3)United
States Public Health Service, Rockville, Maryland.
BACKGROUND: High fractional exhaled nitric oxide (FeNO) is an indicator of poor
asthma control and has been proposed as a non-invasive assessment tool to guide
asthma management.
OBJECTIVE: We aimed to describe the prevalence of and factors associated with
high FeNO among US youth with asthma.
METHODS: Data from 716 children and adolescents with asthma ages 6-19 years who
participated in the 2007-2012 National Health and Nutrition Examination Survey
were analyzed. Using American Thoracic Society guidelines, high FeNO was defined
as >50â€‰ppb for ages 12-19 years and >35â€‰ppb for ages 6-11 years. Multivariate
logistic regression examined associations between high FeNO and age, sex,
race/Hispanic origin, income status, weight status, tobacco smoke exposure, and
other factors associated with asthma control (recent use of inhaled
corticosteroids, recent respiratory illness, asthma-related respiratory
signs/symptoms, and spirometry).
RESULTS: About 16.5% of youth with asthma had high FeNO. The prevalence of high
FeNO was higher among non-Hispanic black (27%, Pâ€‰<â€‰0.001) and Hispanic (20.2%,
Pâ€‰=â€‰0.002) youth than non-Hispanic white (9.7%) youth. Differences in high FeNO
prevalence by sex (girlsâ€‰<â€‰boys), weight status (obeseâ€‰<â€‰normal weight), tobacco
smoke exposure (smokersâ€‰<â€‰home exposureâ€‰<â€‰no exposure), and FEV1/FVC
(normalâ€‰<â€‰abnormal) were also observed. No differences were noted between
categories for the remaining covariates.
CONCLUSION: High FeNO was observed to be associated with sex, race/Hispanic
origin, weight status, tobacco smoke exposure, and abnormal FEV1/FVC, but was not
associated with asthma-related respiratory symptoms. These findings may help
inform future research and clinical practice guidelines on the use of high FeNO
in the assessment of asthma control.
Â© 2017 Wiley Periodicals, Inc.
DOI: 10.1002/ppul.23672
PMID: 28524604
10. Int J Mol Sci. 2017 May 18;18(5). pii: E1088. doi: 10.3390/ijms18051088.
Inhibition of Autophagy Promotes Salinomycin-Induced Apoptosis via Reactive
Oxygen Species-Mediated PI3K/AKT/mTOR and ERK/p38 MAPK-Dependent Signaling in
Human Prostate Cancer Cells.
Kim KY(1,)(2), Park KI(3), Kim SH(4), Yu SN(5), Park SG(6), Kim YW(7), Seo YK(8),
Ma JY(9), Ahn SC(10,)(11).
Author information:
(1)Department of Herbal Formula, Medical Research Center (MRC-GHF), College of
Oriental Medicine, Daegu Haany University, Gyeongsan 38610, Korea.
lokyve@dhu.ac.kr. (2)Department of Microbiology & Immunology, Pusan National
University School of Medicine, Yangsan 50612, Korea. lokyve@dhu.ac.kr. (3)Korean
Medicine (KM)-Application Center, Korea Institute of Oriental Medicine (KIOM),
Daegu 41062, Korea. kipark@kiom.re.kr. (4)Department of Microbiology &
Immunology, Pusan National University School of Medicine, Yangsan 50612, Korea.
kshphone@nate.com. (5)Department of Microbiology & Immunology, Pusan National
University School of Medicine, Yangsan 50612, Korea. gurisn@naver.com.
(6)Department of Microbiology & Immunology, Pusan National University School of
Medicine, Yangsan 50612, Korea. betoje0728@gmail.com. (7)Department of Herbal
Formula, Medical Research Center (MRC-GHF), College of Oriental Medicine, Daegu
Haany University, Gyeongsan 38610, Korea. ywkim@dhu.ac.kr. (8)School of Life
Sciences, Ulsan National Institute of Science and Technology, Ulsan 44919, Korea.
ykseo@unist.ac.kr. (9)Korean Medicine (KM)-Application Center, Korea Institute of
Oriental Medicine (KIOM), Daegu 41062, Korea. jyma@kiom.re.kr. (10)Department of
Microbiology & Immunology, Pusan National University School of Medicine, Yangsan
50612, Korea. ahnsc@pusan.ac.kr. (11)Immunoregulatory Therapeutics Group in Brain
Busan 21 Project, Pusan National University, Yangsan 50612, Korea.
ahnsc@pusan.ac.kr.
Recently, the interplay between autophagy and apoptosis has become an important
factor in chemotherapy for cancer treatment. Inhibition of autophagy may be an
effective strategy to improve the treatment of chemo-resistant cancer by
consistent exposure to chemotherapeutic drugs. However, no reports have clearly
elucidated the underlying mechanisms. Therefore, in this study, we assessed
whether salinomycin, a promising anticancer drug, induces apoptosis and
elucidated potential antitumor mechanisms in chemo-resistant prostate cancer
cells. Cell viability assay, Western blot, annexin V/propidium iodide assay,
acridine orange (AO) staining, caspase-3 activity assay, reactive oxygen species
(ROS) production, and mitochondrial membrane potential were assayed. Our data
showed that salinomycin alters the sensitivity of prostate cancer cells to
autophagy. Pretreatment with 3-methyladenine (3-MA), an autophagy inhibitor,
enhanced the salinomycin-induced apoptosis. Notably, salinomycin decreased
phosphorylated of AKT and phosphorylated mammalian target of rapamycin (mTOR) in
prostate cancer cells. Pretreatment with LY294002, an autophagy and PI3K
inhibitor, enhanced the salinomycin-induced apoptosis by decreasing the AKT and
mTOR activities and suppressing autophagy. However, pretreatment with PD98059 and
SB203580, an extracellular signal-regulated kinases (ERK), and p38 inhibitors,
suppressed the salinomycin-induced autophagy by reversing the upregulation of ERK
and p38. In addition, pretreatment with N-acetyl-l-cysteine (NAC), an
antioxidant, inhibited salinomycin-induced autophagy by suppressing ROS
production. Our results suggested that salinomycin induces apoptosis, which was
related to ROS-mediated autophagy through regulation of the PI3K/AKT/mTOR and
ERK/p38 MAPK signaling pathways.
DOI: 10.3390/ijms18051088
PMID: 28524116
Conflict of interest statement: The authors declare no conflict of interest.
11. FASEB J. 2017 May 18. pii: fj.201601157RR. doi: 10.1096/fj.201601157RR. [Epub
ahead of print]
Lysyl oxidase overexpression accelerates cardiac remodeling and aggravates
angiotensin II-induced hypertrophy.
GalÃ¡n M(1,)(2,)(3,)(4), Varona S(1,)(3,)(4), Guadall A(1,)(3), Orriols
M(1,)(3,)(4), Navas M(2,)(3), AguilÃ³ S(1,)(3), de Diego A(5), Navarro MA(6),
GarcÃ­a-Dorado D(4,)(7), RodrÃ­guez-Sinovas A(4,)(7), MartÃ­nez-GonzÃ¡lez
J(8,)(4,)(9), Rodriguez C(10,)(3,)(4).
Author information:
(1)Institut CatalÃ de CiÃ¨ncies Cardiovasculars, Barcelona, Spain. (2)Laboratorio
de AngiologÃ­a, BiologÃ­a Vascular e InflamaciÃ³n y Servicio de CirugÃ­a Vascular del
Hospital de la Santa Creu i Sant Pau, Barcelona, Spain. (3)Institut
d'InvestigaciÃ³ BiomÃ¨dica (IIB)-Sant Pau, Barcelona, Spain. (4)Centro de
InvestigaciÃ³n BiomÃ©dica en Red de Enfermedades Cardiovasculares, Madrid, Spain.
(5)Unidad de TransgÃ©nesis, Instituto AragonÃ©s de Ciencias de la Salud, Zaragoza,
Spain. (6)Facultad de Veterinaria, Centro de InvestigaciÃ³n BiomÃ©dica en Red de la
FisiopatologÃ­a de la Obesidad y NutriciÃ³n, Universidad de Zaragoza, Zaragoza,
Spain. (7)Cardiovascular Diseases Research Group, Department of Cardiology, Vall
d'Hebron University Hospital and Research Institute, Universitat AutÃ²noma de
Barcelona (UAB), Barcelona, Spain; and. (8)Institut d'InvestigaciÃ³ BiomÃ¨dica
(IIB)-Sant Pau, Barcelona, Spain; jose.martinez@iibb.csic.es. (9)Instituto de
Investigaciones BiomÃ©dicas de Barcelona, Barcelona, Spain. (10)Institut CatalÃ de
CiÃ¨ncies Cardiovasculars, Barcelona, Spain; crodriguezs@csic-iccc.org.
Lysyl oxidase (LOX) controls matrix remodeling, a key process that underlies
cardiovascular diseases and heart failure; however, a lack of suitable animal
models has limited our knowledge with regard to the contribution of LOX to
cardiac dysfunction. Here, we assessed the impact of LOX overexpression on
ventricular function and cardiac hypertrophy in a transgenic mouse model with a
strong cardiac expression of human LOX (TgLOX). TgLOX mice exhibited high
expression of the transgene in cardiomyocytes and cardiofibroblasts, which are
associated with enhanced LOX activity and H2O2 production and with
cardiofibroblast reprogramming. LOX overexpression promoted an age-associated
concentric remodeling of the left ventricle and impaired diastolic function.
Furthermore, LOX transgenesis aggravated angiotensin II (Ang II)-induced cardiac
hypertrophy and dysfunction, which triggered a greater fibrotic response that was
characterized by stronger collagen deposition and cross-linking and high
expression of fibrotic markers. In addition, LOX transgenesis increased the Ang
II-induced myocardial inflammatory infiltrate, exacerbated expression of
proinflammatory markers, and decreased that of cardioprotective factors.
Mechanistically, LOX overexpression enhanced oxidative stress and potentiated the
Ang II-mediated cardiac activation of p38 MAPK while reducing AMPK activation.
Our findings suggest that LOX induces an age-dependent disturbance of diastolic
function and aggravates Ang II-induced hypertrophy, which provides novel insights
into the role of LOX in cardiac performance.-GalÃ¡n, M., Varona, S., Guadall, A.,
Orriols, M., Navas, M., AguilÃ³, S., de Diego, A., Navarro, M. A., GarcÃ­a-Dorado,
D., RodrÃ­guez-Sinovas, A., MartÃ­nez-GonzÃ¡lez, J., Rodriguez, C. Lysyl oxidase
overexpression accelerates cardiac remodeling and aggravates angiotensin
II-induced hypertrophy.
Â© FASEB.
DOI: 10.1096/fj.201601157RR
PMID: 28522596
12. Am J Physiol Lung Cell Mol Physiol. 2017 May 18:ajplung.00134.2017. doi:
10.1152/ajplung.00134.2017. [Epub ahead of print]
The effect of long-term maternal smoking on the offspring's lung health.
Sukjamnong S, Chan YL(1), Zakarya R, Saad S(2), Sharma P(3), Santiyanont R, Chen
H(4), Oliver BGG(5).
Author information:
(1)Woolcock Institute of Medical Research. (2)Kolling Institute of Medical
Research. (3)University of Technology and Woolcock Institute. (4)University of
Technology Sydney. (5)Woolcock Institute of Medical Research
brian.oliver@uts.edu.au.
Maternal smoking during pregnancy contributes to long-term health problems in
offspring, especially respiratory disorders which can manifest in either
childhood or adulthood. Receptors for advanced glycation end-products (RAGE) are
multi-ligand receptors abundantly localized in the lung, capable of responding to
by-products of reactive oxygen species and pro-inflammatory responses. RAGE
signalling is a key regulator of inflammation in cigarette smoking-related
pulmonary diseases. However, the impact of maternal cigarette smoke exposure on
lung RAGE signalling in the offspring is unclear. This study aims to investigate
the effect of maternal cigarette smoke exposure (SE), as well as MitoQ
(mitochondria-targeted antioxidant) treatment during pregnancy on RAGE-mediated
signalling pathway in the lung of male offspring. Female Balb/c mice (8 wk) were
divided into a sham group (exposed to air), an SE group (exposed to cigarette
smoke) and an SE+MQ group (exposed to cigarette smoke with MitoQ supplement from
mating). The lungs from male offspring were collected at 13 weeks.RESULTS: RAGE
and its downstream signaling including NF-ÎºB and MAPK family consisting of ERK1,
ERK2, JNK, and phosphorylated-JNK in the lung were significantly increased in the
SE offspring. Mitochondrial antioxidant manganese superoxide dismutase (MnSOD)
was reduced, while IL-1Î² and oxidative stress response nuclear factor
(erythroid-derived 2)-like 2 (Nrf-2) was significantly increased in the SE
offspring. Maternal MitoQ treatment normalised RAGE, IL-1Î² and Nrf-2 levels in
the SE+MQ offspring. Maternal SE increased RAGE and its signalling elements
associated with increased oxidative stress and inflammatory cytokines in
offspring's lungs; whereas maternal MitoQ treatment can partially normalise these
changes.
Copyright Â© 2017, American Journal of Physiology-Lung Cellular and Molecular
Physiology.
DOI: 10.1152/ajplung.00134.2017
PMID: 28522560
13. Metabolism. 2017 Jun;71:153-162. doi: 10.1016/j.metabol.2017.02.012. Epub 2017
Feb 27.
Metabolic syndrome enhances endoplasmic reticulum, oxidative stress and
leukocyte-endothelium interactions in PCOS.
BaÃ±uls C(1), Rovira-Llopis S(1), Martinez de MaraÃ±on A(2), Veses S(2), Jover
A(2), Gomez M(2), Rocha M(3), Hernandez-Mijares A(4), Victor VM(5).
Author information:
(1)Service of Endocrinology, University Hospital Doctor Peset, Foundation for the
Promotion of Health and Biomedical Research in the Valencian Region (FISABIO),
Valencia, Spain; Institute of Health Research INCLIVA, University of Valencia,
Valencia, Spain. (2)Service of Endocrinology, University Hospital Doctor Peset,
Foundation for the Promotion of Health and Biomedical Research in the Valencian
Region (FISABIO), Valencia, Spain. (3)Service of Endocrinology, University
Hospital Doctor Peset, Foundation for the Promotion of Health and Biomedical
Research in the Valencian Region (FISABIO), Valencia, Spain; CIBERehd -
Department of Pharmacology and Physiology, University of Valencia, Valencia,
Spain. (4)Service of Endocrinology, University Hospital Doctor Peset, Foundation
for the Promotion of Health and Biomedical Research in the Valencian Region
(FISABIO), Valencia, Spain; Institute of Health Research INCLIVA, University of
Valencia, Valencia, Spain; Department of Medicine, University of Valencia,
Valencia, Spain. Electronic address: hernandez_antmij@gva.es. (5)Service of
Endocrinology, University Hospital Doctor Peset, Foundation for the Promotion of
Health and Biomedical Research in the Valencian Region (FISABIO), Valencia,
Spain; CIBERehd - Department of Pharmacology and Physiology, University of
Valencia, Valencia, Spain; Department of Physiology, University of Valencia,
Valencia, Spain. Electronic address: Victor.Victor@uv.es.
OBJECTIVE: Polycystic ovary syndrome (PCOS) is associated with insulin
resistance, which can lead to metabolic syndrome (MetS). Oxidative stress and
leukocyte-endothelium interactions are related to PCOS. Our aim was to evaluate
whether the presence of MetS in PCOS patients can influence endoplasmic reticulum
(ER) and oxidative stress and leukocyte-endothelium interactions.
MATERIAL AND METHODS: This was a prospective controlled study conducted in an
academic medical center. The study population consisted of 148 PCOS women (116
without/32 with MetS) and 112 control subjects (87 without / 25 with MetS).
Metabolic parameters, reactive oxygen species (ROS) production, ER stress markers
(GRP78, sXBP1, ATF6), leukocyte-endothelium interactions, adhesion molecules
(VCAM-1, ICAM-1, E-Selectin), TNF-Î± and IL-6 were determined.
RESULTS: Total ROS, inflammatory parameters and adhesion molecules were enhanced
in the presence of MetS (p<0.05), and the PCOS+MetS group showed higher levels of
IL-6 and ICAM-1 than controls (p<0.05). Increased adhesion and leukocyte rolling
flux were observed in PCOS and PCOS+MetS groups vs their respective controls
(p<0.05). GRP78 protein expression was higher in the PCOS groups (p<0.05 vs
controls) and sXBP1 was associated with the presence of MetS (p<0.05 vs controls
without MetS). Furthermore, PCOS+MetS patients exhibited higher GRP78 and ATF6
levels than controls and PCOS patients without MetS (p<0.05). In PCOS women,
HOMA-IR was positively correlated with ICAM-1 (r=0.501; p<0.01), ROS (r=0.604;
p<0.01), rolling flux (r=0.455;p<0.05) and GRP78 (r=0.574; p<0.001).
CONCLUSION: Our findings support the hypothesis of an association between altered
metabolic status, increased ROS production, ER stress and leukocyte-endothelium
interactions in PCOS, all of which are related to vascular complications.
Copyright Â© 2017 Elsevier Inc. All rights reserved.
DOI: 10.1016/j.metabol.2017.02.012
PMID: 28521868
14. Clin Sci (Lond). 2017 Jun 1;131(11):1093-1105. doi: 10.1042/CS20160927.
Kidney-brain axis inflammatory cross-talk: from bench to bedside.
Miranda AS(1,)(2), Cordeiro TM(2), Dos Santos Lacerda Soares TM(2), Ferreira
RN(1), SimÃµes E Silva AC(3).
Author information:
(1)LaboratÃ³rio de Neurobiologia, Departamento de Morfologia, Instituto de
CiÃªncias BiolÃ³gicas, Universidade Federal de Minas Gerais (UFMG), Brazil.
(2)LaboratÃ³rio Interdisciplinar de InvestigaÃ§Ã£o MÃ©dica (LIIM), Faculdade de
Medicina, UFMG, Belo Horizonte, Brazil. (3)LaboratÃ³rio Interdisciplinar de
InvestigaÃ§Ã£o MÃ©dica (LIIM), Faculdade de Medicina, UFMG, Belo Horizonte, Brazil
acssilva@hotmail.com.
Epidemiologic data suggest that individuals at all stages of chronic kidney
disease (CKD) have a higher risk of developing neuropsychiatric disorders,
cognitive impairment, and dementia. This risk is generally explained by the high
prevalence of both symptomatic and subclinical ischemic cerebrovascular lesions.
However, other potential mechanisms, including cytokine/chemokine release,
production of reactive oxygen species (ROS), circulating and local formation of
trophic factors and of renin-angiotensin system (RAS) molecules, could also be
involved, especially in the absence of obvious cerebrovascular disease. In this
review, we discuss experimental and clinical evidence for the role of these
mechanisms in kidney-brain cross-talk. In addition, we hypothesize potential
pathways for the interactions between kidney and brain and their
pathophysiological role in neuropsychiatric and cognitive changes found in
patients with CKD. Understanding the pathophysiologic interactions between renal
impairment and brain function is important in order to minimize the risk for
future cognitive impairment and to develop new strategies for innovative
pharmacological treatment.
Â© 2017 The Author(s); published by Portland Press Limited on behalf of the
Biochemical Society.
DOI: 10.1042/CS20160927
PMID: 28515344
15. J Virol. 2017 May 17. pii: JVI.00001-17. doi: 10.1128/JVI.00001-17. [Epub ahead
of print]
ROS-mediated JNK activation contributes to HBx-induced autophagy via regulating
Beclin-1/Bcl-2 interaction.
Zhong L(1), Shu W(1), Dai W(1), Gao B(2), Xiong S(3).
Author information:
(1)Institute for Immunobiology, Department of Immunology, Shanghai Medical
College of Fudan University, Shanghai, China. (2)Institute for Immunobiology,
Department of Immunology, Shanghai Medical College of Fudan University, Shanghai,
China gaobo@fudan.edu.cn. (3)Jiangsu Key Laboratory of Infection and Immunity,
Institutes of Biology and Medical Sciences, Soochow University, Suzhou, China
sdxiongfd@126.com.
Autophagy is closely associated with the regulation of Hepatitis B virus (HBV)
replication. HBV X protein (HBx), a multifunctional regulator in HBV-associated
biological processes, has been demonstrated to be crucial for the autophagy
induction by HBV. However, the molecular mechanisms of autophagy induction by
HBx, especially the signaling pathways involved, remain still elusive. In present
investigation, we demonstrated that HBx induced autophagosome formation
independent of class I phosphatidylinositol-3 kinase (PI3K)/AKT/mTOR signaling
pathway. In contrast, class III PI3K(VPS34)/Beclin-1 pathway was revealed to be
critical for HBx-induced autophagosome formation. Further study showed that HBx
didn't affect the expression level of VPS34 and Beclin-1, but inhibited
Beclin-1/Bcl-2 association, and c-Jun NH2-terminal kinase (JNK) signaling was
found to be important for this process. Moreover, it was found that HBx treatment
led to the generation of reactive oxygen species (ROS), and inhibition of ROS
activity abrogated both JNK activation and autophagosome formation. Of
importance, ROS-JNK signaling was also revealed to play an important role in
HBV-induced autophagosome formation and the subsequent HBV replication. These
data may provide deeper insight into the mechanisms of autophagy induction by
HBx, and help design new strategy against HBV infection.IMPORTANCE HBx plays a
key role in diverse HBV-associated biological processes, including autophagy
induction. However, the molecular mechanisms of autophagy induction by HBx,
especially the signaling pathways involved, remain still elusive. In present
investigation, we found that HBx induced autophagy independent of class I
PI3K/AKT/mTOR signaling pathway, while class III PI3K(VPS34)/Beclin-1 pathway was
revealed to be crucial for this process. Further data showed that ROS-JNK
activation by HBx resulted in the release of Beclin-1 from its association with
Bcl-2 to form a complex with VPS34, and thus enhancing autophagosome formation.
Of importance, the ROS-JNK signaling was also demonstrated to be critical for HBV
replication via regulating autophagy induction. These data help to elucidate the
molecular mechanisms of autophagy induction by HBx/HBV, and might be useful for
designing novel therapeutic approaches for HBV infection.
Copyright Â© 2017 American Society for Microbiology.
DOI: 10.1128/JVI.00001-17
PMID: 28515304
16. Int J Mol Sci. 2017 May 17;18(5). pii: E1076. doi: 10.3390/ijms18051076.
Nrf2 Inhibits Periodontal Ligament Stem Cell Apoptosis under Excessive Oxidative
Stress.
Liu Y(1), Yang H(2), Wen Y(3), Li B(4), Zhao Y(5), Xing J(6), Zhang M(7), Chen
Y(8).
Author information:
(1)State Key Laboratory of Military Stomatology and National Clinical Research
Center for Oral Diseases and Shaanxi International Joint Research Center for Oral
Diseases, Department of General Dentistry and Emergency, School of Stomatology,
the Fourth Military Medical University, 145 Changle West Road, Xi'an 710032,
China. fmmulh@fmmu.edu.cn. (2)State Key Laboratory of Military Stomatology and
National Clinical Research Center for Oral Diseases and Shaanxi International
Joint Research Center for Oral Diseases, Department of Oral Anatomy and
Physiology and TMD, School of Stomatology, the Fourth Military Medical
University, 145 Changle West Road, Xi'an 710032, China. yanghongxushmily@163.com.
(3)State Key Laboratory of Military Stomatology and National Clinical Research
Center for Oral Diseases and Shaanxi Clinical Research Center for Oral Diseases,
Department of Orthodontics, School of Stomatology, the Fourth Military Medical
University, 145 Changle West Road, Xi'an 710032, China. wy162729@126.com. (4)The
cadet brigade, the Fourth Military Medical University, 169 Changle West Road,
Xi'an 710032, China. lby962396076@163.com. (5)State Key Laboratory of Military
Stomatology and National Clinical Research Center for Oral Diseases and Shaanxi
International Joint Research Center for Oral Diseases, Department of General
Dentistry and Emergency, School of Stomatology, the Fourth Military Medical
University, 145 Changle West Road, Xi'an 710032, China. 18082208000@163.com.
(6)The cadet brigade, the Fourth Military Medical University, 169 Changle West
Road, Xi'an 710032, China. xingjing123@163.com. (7)State Key Laboratory of
Military Stomatology and National Clinical Research Center for Oral Diseases and
Shaanxi International Joint Research Center for Oral Diseases, Department of
General Dentistry and Emergency, School of Stomatology, the Fourth Military
Medical University, 145 Changle West Road, Xi'an 710032, China.
zhangmin@fmmu.edu.cn. (8)State Key Laboratory of Military Stomatology and
National Clinical Research Center for Oral Diseases and Shaanxi International
Joint Research Center for Oral Diseases, Department of General Dentistry and
Emergency, School of Stomatology, the Fourth Military Medical University, 145
Changle West Road, Xi'an 710032, China. cyj1229@fmmu.edu.cn.
The present study aimed to analyze novel mechanisms underlying Nrf2-mediated
anti-apoptosis in periodontal ligament stem cells (PDLSCs) in the periodontitis
oxidative microenvironment. We created an oxidative stress model with
Hâ‚‚Oâ‚‚-treated PDLSCs. We used real-time PCR, Western blotting, TUNEL staining,
fluorogenic assay and transfer genetics to confirm the degree of oxidative stress
and apoptosis as well as the function of nuclear factor-erythroid 2-related
factor 2 (Nrf2). We demonstrated that with upregulated levels of reactive oxygen
species (ROS) and malondialdehyde (MDA), the effect of oxidative stress was
obvious under Hâ‚‚Oâ‚‚ treatment. Oxidative molecules were altered after the Hâ‚‚Oâ‚‚
exposure, whereby the signaling of Nrf2 was activated with an increase in its
downstream effectors, heme oxygenase-1 (HO-1), NAD(P)H:quinone oxidoreductase 1
(NQO1) and Î³-glutamyl cysteine synthetase (Î³-GCS). Additionally, the apoptosis
levels gradually increased with oxidative stress by the upregulation of
caspase-9, caspase-3, Bax and c-Fos levels in addition to the downregulation of
Bcl-2. However, there was no alterations in levels of caspase-8. The enhanced
antioxidant effect could not mitigate the occurrence of apoptosis. Furthermore,
Nrf2 overexpression effectively improved the anti-oxidative levels and increased
cell proliferation. At the same time, overexpression effectively restrained TUNEL
staining and decreased the molecular levels of caspase-9, caspase-3, Bax and
c-Fos, but not that of caspase-8. In contrast, silencing the expression of Nrf2
levels had the opposite effect. Collectively, Nrf2 alleviates PDLSCs via its
effects on regulating oxidative stress and anti-intrinsic apoptosis by the
activation of oxidative enzymes.
DOI: 10.3390/ijms18051076
PMID: 28513573
Conflict of interest statement: The authors declare no conflict of interest.
17. Oxid Med Cell Longev. 2017;2017:5707830. doi: 10.1155/2017/5707830. Epub 2017 Apr
23
H2S Donor NaHS Changes the Production of Endogenous H2S and NO in
D-Galactose-Induced Accelerated Ageing.
Wu W(1), Hou CL(2), Mu XP(2), Sun C(2), Zhu YC(2), Wang MJ(2), Lv QZ(1).
Author information:
(1)Department of Pharmacy, Zhongshan Hospital, Fudan University, Shanghai 200032,
China. (2)Department of Physiology and Pathophysiology, School of Basic Medical
Sciences, Shanghai Key Laboratory of Clinical Geriatric Medicine, Fudan
University, Shanghai 200032, China.
Aims. The study was designed to explore whether hydrogen sulphide (H2S) and
nitric oxide (NO) generation changed in D-galactose- (D-gal-) induced ageing, the
possible effects of exogenous H2S supplementation, and related mechanisms.
Results. In D-gal-induced senescent mice, both H2S and NO levels in the heart,
liver, and kidney tissues were decreased significantly. A similar trend was
observed in D-gal-challenged human umbilical vein endothelial cells (HUVECs).
Sustained H2S donor (NaHS) treatment for 2 months elevated H2S and NO levels in
these mice, and during this period, the D-gal-induced senescent phenotype was
reversed. The protective effect of NaHS is associated with a decrease in reactive
oxygen species levels and an increase in antioxidants, such as glutathione, and
superoxide dismutase and glutathione peroxidase activities. Increased expression
of the H2S-producing enzymes cystathionine Î³-lyase (CSE) and
cystathionine-Î²-synthase (CBS) in the heart, liver, and kidney tissues was
observed in the NaHS-treated groups. NaHS supplementation also significantly
postponed D-gal-induced HUVEC senescence. Conclusions. Endogenous hydrogen
sulphide production in both ageing mice and endothelial cells is insufficient.
Exogenous H2S can partially rescue ageing-related dysfunction by inducing
endogenous H2S and NO production and reducing oxidative stress. Restoring
endogenous H2S production may contribute to healthy ageing, and H2S may have
antiageing effects.
DOI: 10.1155/2017/5707830
PMCID: PMC5420433
PMID: 28512525
18. Genetics. 2017 May 16. pii: genetics.116.196832. doi:
10.1534/genetics.116.196832. [Epub ahead of print]
Cap-n-collar Promotes Tissue Regeneration by Regulating ROS and JNK Signaling in
the Drosophila Wing Imaginal Disc.
Brock AR(1), Seto M(1), Smith-Bolton RK(2).
Author information:
(1)University of Illinois at Urbana-Champaign. (2)University of Illinois at
Urbana-Champaign rsbolton@illinois.edu.
Regeneration is a complex process that requires an organism to recognize and
repair tissue damage, as well as grow and pattern new tissue. Here we describe a
genetic screen to identify novel regulators of regeneration. We ablated the
Drosophila melanogaster larval wing primordium by inducing apoptosis in a
spatially and temporally controlled manner and allowed the tissue to regenerate
and repattern. To identify genes that regulate regeneration, we carried out a
dominant modifier screen by assessing the amount and quality of regeneration in
adult wings heterozygous for isogenic deficiencies. We have identified 31 regions
on the right arm of the third chromosome that modify the regenerative response.
Interestingly, we observed several distinct phenotypes: mutants that regenerated
poorly, mutants that regenerated faster or better than wild type, and mutants
that regenerated imperfectly and had patterning defects. We mapped one deficiency
region to cap-n-collar (cnc), the Drosophila Nrf2 ortholog, which is required for
regeneration. Cnc regulates reactive oxygen species levels in the regenerating
epithelium, and affects JNK signaling, growth, debris localization, and
pupariation timing. Here we present the results of our screen and propose a model
wherein Cnc regulates regeneration by maintaining an optimal level of reactive
oxygen species to promote JNK signaling.
Copyright Â© 2017, The Genetics Society of America.
DOI: 10.1534/genetics.116.196832
PMID: 28512185
19. Nutr Res Rev. 2017 May 17:1-17. doi: 10.1017/S0954422417000051. [Epub ahead of
print]
Similarities and interactions between the ageing process and high chronic intake
of added sugars.
Gatineau E(1), Polakof S(1), Dardevet D(1), Mosoni L(1).
Author information:
(1)1INRA,UMR 1019 Nutrition Humaine,F-63122 Saint GenÃ¨s Champanelle,France.
In our societies, the proportions of elderly people and of obese individuals are
increasing. Both factors are associated with high health-related costs. During
obesity, many authors suggest that it is a high chronic intake of added sugars
(HCIAS) that triggers the shift towards pathology. However, the majority of
studies were performed in young subjects and only a few were interested in the
interaction with the ageing process. Our purpose was to discuss the metabolic
effects of HCIAS, compare with the effects of ageing, and evaluate how
deleterious the combined action of HCIAS and ageing could be. This effect of
HCIAS seems mediated by fructose, targeting the liver first, which may lead to
all subsequent metabolic alterations. The first basic alterations induced by
fructose are increased oxidative stress, protein glycation, inflammation,
dyslipidaemia and insulin resistance. These alterations are also present during
the ageing process, and are closely related to each other, one leading to the
other. These basic alterations are also involved in more complex syndromes, which
are also favoured by HCIAS, and present during ageing. These include
non-alcoholic fatty liver disease, hypertension, neurodegenerative diseases,
sarcopenia and osteoporosis. Cumulative effects of ageing and HCIAS have been
seldom tested and may not always be strictly additive. Data also suggest that
some of the metabolic alterations that are more prevalent during ageing could be
related more with nutritional habits than to intrinsic ageing. In conclusion, it
is clear that HCIAS interacts with the ageing process, accelerates the
accumulation of metabolic alterations, and that it should be avoided.
DOI: 10.1017/S0954422417000051
PMID: 28511733
20. Crit Pathw Cardiol. 2017 Jun;16(2):71-75. doi: 10.1097/HPC.0000000000000101.
Burden of Psychosocial and Cognitive Impairment in Patients With Atrial
Fibrillation.
Bostrom JA(1), Saczynski JS, Hajduk A, Donahue K, Rosenthal LS, Browning C, Ennis
C, Floyd KC, Richardson H, Esa N, Ogarek J, McManus DD.
Author information:
(1)From the *Cardiology Division, Department of Medicine, University of
Massachusetts Medical School, Worcester, MA; â€ Department of Pharmacy,
Northeastern University, Boston, MA; â€¡Epidemiology Division, Department of
Quantitative Health Sciences, University of Massachusetts Medical School,
Worcester, MA; Â§Section of Geriatrics, Department of Internal Medicine, Yale
School of Medicine, New Haven, CT; Â¶Center for Gerontology & Healthcare Research,
Brown University School of Public Health, Providence, RI; and â€–National Heart
Lung and Blood Institute's and Boston University's Framingham Heart Study,
Framingham, MA.
BACKGROUND: Impairments in psychosocial status and cognition relate to poor
clinical outcomes in patients with atrial fibrillation (AF). However, how often
these conditions co-occur and associations between burden of psychosocial and
cognitive impairment and quality of life (QoL) have not been systematically
examined in patients with AF.
METHODS: A total of 218 patients with symptomatic AF were enrolled in a
prospective study of AF and psychosocial factors between May 2013 and October
2014 at the University of Massachusetts Medical Center. Cognitive function,
depression, and anxiety were assessed at baseline and AF-specific QoL was
assessed 6 months after enrollment using validated instruments. Demographic and
clinical information were obtained from a structured interview and medical record
review.
RESULTS: The mean age of the study participants was 63.5â€‰Â±â€‰10.2 years, 35% were
male, and 81% had paroxysmal AF. Prevalences of impairment in 1, 2, and 3
psychosocial/cognitive domains (eg, depression, anxiety, or cognition) were 75
(34.4%), 51 (23.4%), and 16 (7.3%), respectively. Patients with co-occurring
psychosocial/cognitive impairments (eg, >1 domain) were older, more likely to
smoke, had less education, and were more likely to have heart failure (all P <
0.05). Compared with participants with no psychosocial/cognitive impairments,
AF-specific QoL at 6 months was significantly poorer among participants with
baseline impairment in 2 (B = -13.6, 95% CI: -21.7 to -5.4) or 3 (B = -15.1, 95%
CI: -28.0 to -2.2) psychosocial/cognitive domains.
CONCLUSION: Depression, anxiety, and impaired cognition were common in our cohort
of patients with symptomatic AF and often co-occurred. Higher burden of
psychosocial/cognitive impairment was associated with poorer AF-specific QoL.
DOI: 10.1097/HPC.0000000000000101
PMCID: PMC5434700 [Available on 2018-06-01]
PMID: 28509707
21. Eur J Pharmacol. 2017 May 12. pii: S0014-2999(17)30345-X. doi:
10.1016/j.ejphar.2017.05.026. [Epub ahead of print]
The selective effect of glycyrrhizin and glycyrrhetinic acid on topoisomerase IIÎ±
and apoptosis in combination with etoposide on triple negative breast cancer
MDA-MB-231 cells.
Cai Y(1), Zhao B(1), Liang Q(1), Zhang Y(1), Cai J(1), Li G(2).
Author information:
(1)Department of Pharmacy, Nanfang Hospital, Southern Medical University,
Guangzhou 510515, China; Rational Medication Evaluation and Drug Delivery
Technology Lab, Nanfang Hospital, Southern Medical University, Guangzhou 510515,
China. (2)Department of Pharmacy, Nanfang Hospital, Southern Medical University,
Guangzhou 510515, China; Rational Medication Evaluation and Drug Delivery
Technology Lab, Nanfang Hospital, Southern Medical University, Guangzhou 510515,
China; Guangdong Key Laboratory of New Drug Screening, Southern Medical
University, Guangzhou 510515, China. Electronic address: liguofeng_gd@126.com.
Triple negative breast cancer(TNBC) has generated growing interests due to its
aggressive biologic behavior and absence of targeted therapy approach.
Glycyrrhizin(GL) from licorice root and its metabolite, glycyrrhetinic acid(GA)
have shown extensive bioactivities in clinic. Here, we demonstrate that GL and GA
have contrary anti-cancer effect on TNBC MDA-MB-231 cells. Beside its inhibition
of cell proliferation, GA at non-cytotoxic concentration showed synergistic
effect in combination with anti-cancer drug, etoposide(VP-16). Specifically, GA
enhanced cytotoxicity through regulating topoisomerase IIÎ±(TOPO 2A) targeted by
etoposide. GA sensitized the cells to etoposide through elevating TOPO 2A with a
2.4 fold rate at 12h. From 12 to 48h, GA halved the expression of TOPO 2A and
stimulated apoptosis, which exhibited its antineoplastic effect. Our experiments
showed that GSH depletion, modulation of MAPK and AKT pathways accounted for the
regulation of topoisomerase IIÎ± and apoptosis. However, GL showed protection and
detoxication by decreasing reactive oxygen species generation, maintaining GSH
and differentially modulating apoptosis, AKT pathway, ERK and JNK of MAPK
pathway. Collectively, our results demonstrate that GA, instead of GL, is a
better candidate for TNBC treatment because of its anti-cancer effect and
sensitization of topoisomerase IIÎ± inhibitor.
Copyright Â© 2017 Elsevier B.V. All rights reserved.
DOI: 10.1016/j.ejphar.2017.05.026
PMID: 28506909
22. J Neuropathol Exp Neurol. 2017 Jun 1;76(6):467-478. doi: 10.1093/jnen/nlx034.
Oxidative Injury and Iron Redistribution Are Pathological Hallmarks of Marmoset
Experimental Autoimmune Encephalomyelitis.
Dunham J(1), Bauer J(1), Campbell GR(1), Mahad DJ(1), van Driel N(1), van der Pol
SMA(1), 't Hart BA(1), Lassmann H(1), Laman JD(1), van Horssen J(1), Kap YS(1).
Author information:
(1)From the Department of Immunobiology, Biomedical Primate Research Centre,
Rijswijk, The Netherlands (JD, NvD, BAH, YSK); Department of Neuroscience,
University Medical Center, University of Groningen, Groningen, The Netherlands
(JD, BAH, JDL); Medical University of Vienna, Center for Brain Research, Vienna,
Austria (JB, HL); Centre for Neuroregeneration, University of Edinburgh,
Edinburgh, United Kingdom (GRC, DJM); and Department of Molecular Cell Biology
and Immunology, VU University Medical Center, Amsterdam, The Netherlands (SMAvdP,
JvH).
Oxidative damage and iron redistribution are associated with the pathogenesis and
progression of multiple sclerosis (MS), but these aspects are not entirely
replicated in rodent experimental autoimmune encephalomyelitis (EAE) models.
Here, we report that oxidative burst and injury as well as redistribution of iron
are hallmarks of the MS-like pathology in the EAE model in the common marmoset.
Active lesions in the marmoset EAE brain display increased expression of
nicotinamide adenine dinucleotide phosphate (NADPH) oxidase (p22phox, p47phox,
and gp91phox) and inducible nitric oxide synthase immunoreactivity within lesions
with active inflammation and demyelination, coinciding with enhanced expression
of mitochondrial heat-shock protein 70 and superoxide dismutase 1 and 2. The EAE
lesion-associated liberation of iron (due to loss of iron-containing myelin) was
associated with altered expression of the iron metabolic markers FtH1,
lactoferrin, hephaestin, and ceruloplasmin. The enhanced expression of oxidative
damage markers in inflammatory lesions indicates that the enhanced antioxidant
enzyme expression could not counteract reactive oxygen and nitrogen
species-induced cellular damage, as is also observed in MS brains. This study
demonstrates that oxidative injury and aberrant iron distribution are prominent
pathological hallmarks of marmoset EAE thus making this model suitable for
therapeutic intervention studies aimed at reducing oxidative stress and
associated iron dysmetabolism.
Â© 2017 American Association of Neuropathologists, Inc. All rights reserved.
DOI: 10.1093/jnen/nlx034
PMID: 28505283
23. Arch Argent Pediatr. 2017 Jun 1;115(3):e162-e165. doi:
http://dx.doi.org/10.5546/aap.2017.e162.
[Transient congenital hypothyroidism due to biallelic defects of DUOX2 gene. Two
clinical cases].
[Article in Spanish; Abstract available in Spanish from the publisher]
EnacÃ¡n RE(1), Masnata ME(1), Belforte F(2,)(3), Papendieck P(1), Olcese
MC(2,)(3), Siffo S(2,)(3), GruÃ±eiro-Papendieck L(1), Targovnik H(2), Rivolta
CM(1), Chiesa AE(1).
Author information:
(1)Centro de Investigaciones EndocrinolÃ³gicas (CEDIE)-Consejo Nacional de
Investigaciones CientÃ­ficas y TÃ©cnicas (CONICET)-FundaciÃ³n de EndocrinologÃ­a
Infantil (FEI)-DivisiÃ³n de EndocrinologÃ­a, Hospital de NiÃ±os R. GutiÃ©rrez, Ciudad
AutÃ³noma de Buenos Aires, Argentina. (2)Instituto de InmunologÃ­a, GenÃ©tica y
Metabolismo (INIGEM, CONICET-Universidad de Buenos Aires, UBA), Facultad de
Farmacia y BioquÃ­mica, Hospital de ClÃ­nicas "JosÃ© de San MartÃ­n", Buenos Aires,
Argentina. (3)CÃ¡tedra de GenÃ©tica, Facultad de Farmacia y BioquÃ­mica, Universidad
de Buenos Aires, Buenos Aires, Argentina.
Congenital hypothyroidism affects 1:2000-3000 newborns detected by neonatal
screening programs. Dual oxidases, DUOX1 and 2, generate hydrogen peroxide needed
for the thyroid hormone synthesis. Hipotiroidismo congÃ©nito transitorio por
defectos bialÃ©licos del gen DUOX2. Dos casos clÃ­nicos Transient congenital
hypothyroidism due to biallelic defects of DUOX2 gene. Two clinical cases
Mutations in the DUOX2 gene have been described in transient and permanent
congenital hypothyroidism. Two brothers with congenital hypothyroidism detected
by neonatal screening with eutopic gland and elevated thyroglobulin are
described. They were treated with levothyroxine until it could be suspended in
both during childhood, assuming the picture as transient. Organification disorder
was confirmed. Both patients were compounds heterozygous for a mutation in exon 9
of the paternal allele (c.1057_1058delTT, p.F353PfsX36 or p.F353fsX388) and in
exon 11 of the maternal allele (c.1271T > G, p.Y425X) of DUOX2 gene. Our finding
confirms that the magnitude of the defect of DUOX2 is not related to the number
of inactivated alleles, suggesting compensatory mechanisms in the peroxide
supply.
Publisher: El hipotiroidismo congÃ©nito afecta a 1:2000-3000 reciÃ©n nacidos
detectados por pesquisa neonatal. Las oxidasas duales, DUOX1 y 2, generan agua
oxigenada, lo que constituye un paso crÃ­tico en la sÃ­ntesis hormonal. Se han
comunicado mutaciones en el gen DUOX2 en casos de hipotiroidismo congÃ©nito
transitorio y permanente. Se describen dos hermanos con hipotiroidismo congÃ©nito
detectados por pesquisa neonatal, con glÃ¡ndula tiroides eutÃ³pica y tiroglobulina
elevada. Recibieron levotiroxina hasta su reevaluaciÃ³n en la infancia con
suspensiÃ³n del tratamiento. Su funciÃ³n tiroidea fue normal y se considerÃ³ el
cuadro como transitorio por un posible defecto de organificaciÃ³n. Ambos pacientes
eran heterocigotos compuestos para una mutaciÃ³n en el exÃ³n 9 del alelo paterno
(c.1057_1058delTT, p.F353PfsX36 o p.F353fsX388) y otra en el exÃ³n 11 del alelo
materno (c.1271T>G, p.Y425X) del gen DUOX2. Nuestro hallazgo confirma que la
magnitud del defecto de DUOX2 no se relaciona con el nÃºmero de alelos afectados,
lo que sugiere mecanismos compensadores en la generaciÃ³n de perÃ³xido.
Sociedad Argentina de PediatrÃ­a.
DOI: http://dx.doi.org/10.5546/aap.2017.e162
PMID: 28504502
24. Int J Ophthalmol. 2017 Apr 18;10(4):507-514. doi: 10.18240/ijo.2017.04.02.
eCollection 2017.
Oxidative stress affects retinal pigment epithelial cell survival through
epidermal growth factor receptor/AKT signaling pathway.
Chen XD(1,)(2,)(3), Su MY(3), Chen TT(3), Hong HY(3), Han AD(3), Li WS(1).
Author information:
(1)Xiamen Eye Center of Xiamen University, Xiamen University, Xiamen 361003,
Fujian Province, China. (2)Department of Ophthalmology, Xi'an No.1 Hospital,
Shaanxi Institute of Ophthalmology, Shaanxi Provincial Key Laboratory of
Ophthalmology, Xi'an 710002, Shaanxi Province, China. (3)State Key Laboratory for
Cellular Stress Biology, School of Life Sciences, Xiang'an Campus, Xiamen
University, Xiang'an District, Xiamen 361102, Fujian Province, China.
AIM: To investigate the cross-talk between oxidative stress and the epidermal
growth factor receptor (EGFR)/AKT signaling pathway in retinal pigment epithelial
(RPE) cells.
METHODS: Human RPE cell lines (ARPE-19 cell) were treated with different doses of
epidermal growth factor (EGF) and hydrogen peroxide (H2O2). Cell viability was
determined by a methyl thiazolyl tetrazolium assay. Cell proliferation was
examined by a bromodeoxyuridine (BrdU) incorporation assay. EGFR/AKT signaling
was detected by Western blot. EGFR localization was also detected by
immunofluorescence. In addition, EGFR/AKT signaling was intervened upon by EGFR
inhibitor (erlotinib), PI3K inhibitor (A66) and AKT inhibitor (MK-2206),
respectively. H2O2-induced oxidative stress was blocked by antioxidant
N-acetylcysteine (NAC).
RESULTS: EGF treatment increased ARPE-19 cell viability and proliferation through
inducing phosphorylation of EGFR and AKT. H2O2 inhibited ARPE-19 cell viability
and proliferation and also suppressed EGF-stimulated increase of RPE cell
viability and proliferation by affecting the EGFR/AKT signaling pathway. EGFR
inhibitor erlotinib blocked EGF-induced phosphorylation of EGFR and AKT, while
A66 and MK-2206 only blocked EGF-induced phosphorylation of AKT. EGF-induced
phosphorylation and endocytosis of EGFR were also affected by H2O2 treatment. In
addition, antioxidant NAC attenuated H2O2-induced inhibition of ARPE-19 cell
viability through alleviating reduction of EGFR, and phosphorylated and total AKT
proteins.
CONCLUSION: Oxidative stress affects RPE cell viability and proliferation through
interfering with the EGFR/AKT signaling pathway. The EGFR/AKT signaling pathway
may be an important target in oxidative stress-induced RPE cell dysfunction.
DOI: 10.18240/ijo.2017.04.02
PMCID: PMC5406625
PMID: 28503420
25. Int J Chron Obstruct Pulmon Dis. 2017 May 5;12:1363-1374. doi:
10.2147/COPD.S117866. eCollection 2017.
Serum cytokine levels related to exposure to volatile organic compounds and PM2.5
in dwellings and workplaces in French farmers - a mechanism to explain nonsmoking
COPD.
Audi C(1), BaÃ¯z N(1), Maesano CN(1), Ramousse O(2), Reboulleau D(3), Magnan A(3),
Caillaud D(4), Annesi-Maesano I(1).
Author information:
(1)Sorbonne UniversitÃ©s, UPMC Univ Paris 06, INSERM, Institut Pierre Louis
d'EpidÃ©miologie et de SantÃ© Publique, UMRS 1136, Epidemiology of Allergic and
Respiratory Diseases Department, Medical School Saint-Antoine, Paris.
(2)MutualitÃ© Sociale Agricole, Clermont-Ferrand, Auvergne. (3)Centre du Thorax de
Nantes INSERM, UMR1087, Institut du thorax, Nantes. (4)Respiratory Diseases
Department, CHU Clermont-Ferrand, Clermont-Ferrand, Auvergne, France.
Although French farmers smoke less on average than individuals from the general
population, they suffer more from COPD. Exposure to biological and chemical air
pollutants in the farm may be the cause of these higher COPD rates. This study
investigates the role of bio-contaminants, including the relationship of exposure
to volatile organic compounds (VOCs) and fine particulate matter (of diameter of
2.5 Âµm [PM2.5]) objectively measured in the farm settings (dwellings and
workplaces) to serum cytokines involved in COPD, in a sample of 72 farmers from
50 farms in the Auvergne region, France. Mean concentrations of VOCs were highest
inside the home, while levels of PM2.5 were highest in workplaces (stables and
granaries). After adjusting for confounders, high exposure to PM2.5 was
significantly associated with a decreased level of serum cytokines (among others,
IL13: Î²: -0.94, CI: -1.5 to -0.2, P-value =0.004; IL8: Î²: -0.82, CI: -1.4 to
-0.2, P-value =0.005) and high exposure to VOCs according to a VOC global score
with a decreased IL13 level (Î²: -0.5, CI: -0.9 to -0.1, P-value =0.01). Moreover,
respiratory symptoms and diseases, including COPD, were associated with a
decreased level of serum cytokines significantly in the case of IL5. An
alteration of immune response balance in terms of cytokine levels in relation to
indoor chemical air pollution exposure may contribute to respiratory health
impairment in farmers.
DOI: 10.2147/COPD.S117866
PMCID: PMC5426466
PMID: 28503065
Conflict of interest statement: Disclosure The authors report no conflicts of
interest in this work.
26. Pharmacogn Rev. 2017 Jan-Jun;11(21):8-12. doi: 10.4103/phrev.phrev_54_16.
Reflections about Osteoarthritis and Curcuma longa.
Akuri MC(1), Barbalho SM(1,)(2), Val RM(1), Guiguer EL(1,)(2).
Author information:
(1)Department of Biochemistry and Pharmacology, School of Medicine, University of
MarÃ­lia, Brazil. (2)Department of Biochemistry and Nutrition, Faculty of Food
Technology of MarÃ­lia, MarÃ­lia - SP, Brazil.
Osteoarthritis (OA) is a chronic inflammatory degenerative process that affects
joints such as the hands, hips, shoulders, feet, spine, and especially knees in
millions of people worldwide. Some authors have shown that Curcuma longa
components may exhibit benefic effects in the treatment of degenerative diseases
as OA. This plant belongs to the family Zingiberaceae and it is popularly known
as turmeric or saffron. This review intended to perform a retrospective search to
identify studies involving humans and animal models. This review was based on
articles linking OA and C. longa. Databases as Medline, Science Direct, and
Lilacs were consulted and a retrospective search was carried out in order to
identify studies involving humans and animal models. The curcuminoids from C.
longa exhibit actions at different locations in the pathogenesis of OA once it
may play an important role as anti-inflammatory, down-regulating enzymes as
phospholipase A2, cyclooxygenase-2, and lipoxygenases, and reducing tumor
necrosis factor-alpha-and interleukins such as interleukin-1Î² (IL-1Î²), IL-6, and
IL-8. They also act as inducer of apoptosis in synoviocytes, decreasing the
inflammation process and may also reduce the synthesis of reactive oxygen
species. For these reasons, new pharmaceutical technology and pharmacological
studies should be proposed to determine the dose, the best delivery vehicle,
pharmaceutical formulation and route of administration of this plant so its use
as an adjunct in the treatment of OA may become a reality in clinical practice.
DOI: 10.4103/phrev.phrev_54_16
PMCID: PMC5414457
PMID: 28503046
Conflict of interest statement: There are no conflicts of interest.
27. Anal Chim Acta. 2017 Jun 22;973:59-67. doi: 10.1016/j.aca.2017.03.044. Epub 2017
Apr 10.
Non-proximate mass spectrometry using a heated 1-m long PTFE tube and an
air-tight APCI ion source.
Usmanov DT(1), Hiraoka K(2), Wada H(3), Matsumura M(4), Sanada-Morimura S(4),
Nonami H(5), Yamabe S(6).
Author information:
(1)Clean Energy Research Center, University of Yamanashi, Takeda-4, Kofu,
Yamanashi, 400-8511, Japan; Institute of Ion-Plasma and Laser Technologies,
Durmon Yoli Street 33, 100125, Tashkent, Uzbekistan. (2)Clean Energy Research
Center, University of Yamanashi, Takeda-4, Kofu, Yamanashi, 400-8511, Japan.
Electronic address: hiraoka@yamanashi.ac.jp. (3)Kyushu Okinawa Agricultural
Research Center, National Agriculture and Food Research Organization, 496 Izumi,
Chikugo, Fukuoka 833-0041, Japan. (4)Kyushu Okinawa Agricultural Research Center,
National Agriculture and Food Research Organization, Suya 2421, shiKo, Kumamoto
861-1192, Japan. (5)Plant Biophysics/Biochemistry Research Laboratory, Faculty of
Agriculture, Ehime University, 3-5-7 T Tarumi, 790-0905, Matsuyama, Japan.
(6)Department of Material Science, Nara Institute of Science and Technology,
Takayama-cho, 8916-5, Ikoma, Nara, 630-0101, Japan. Electronic address:
yamabesh@gmail.com.
Direct and rapid trace-level gas analysis is highly needed in various fields such
as safety and security, quality control, food analysis, and forensic medicine. In
many cases, the real samples are bulky and are not accessible to the
space-limited ion source of the mass spectrometer. In order to circumvent this
problem, we developed an airtight atmospheric-pressure chemical ionization (APCI)
ion source equipped with a flexible 1-m-long, 2-mm-i.d. PTFE sniffing tube. The
ambient air bearing sample gas was sucked into the heated PTFE tube (130Â Â°C) and
was transported to the air-tight ion source without using any extra pumping
system or a Venturi device. Analytes were ionized by an ac corona discharge
located at 1.5Â mm from the inlet of the mass spectrometer. By using the airtight
ion source, all the ionized gas in the ion source was introduced into the vacuum
of the mass spectrometer via only the evacuation of the mass spectrometer
(1.6Â lÂ min(-1)). Sub-pg limits of detection were obtained for carbaryl and
trinitrotoluene. Owing to its flexibility and high sensitivity, the sniffing tube
coupled with a mass spectrometer can be used as the stethoscope for the
high-sensitive gas analysis. The experimental results obtained for drugs,
hydrogen peroxide and small alkanes were discussed by DFT calculations.
Copyright Â© 2017 Elsevier B.V. All rights reserved.
DOI: 10.1016/j.aca.2017.03.044
PMID: 28502428
28. Cancer Chemother Pharmacol. 2017 Jun;79(6):1129-1140. doi:
10.1007/s00280-017-3330-9. Epub 2017 May 12.
CYT-Rx20 inhibits ovarian cancer cells in vitro and in vivo through oxidative
stress-induced DNA damage and cell apoptosis.
Wang YY(1), Chen YK(2,)(3,)(4), Hu SC(5,)(6), Hsu YL(1), Tsai CH(7), Chi TC(1),
Huang WL(1), Hsieh PW(8,)(9,)(10), Yuan SF(11,)(12,)(13,)(14).
Author information:
(1)Department of Medical Research, Kaohsiung Medical University Hospital,
Kaohsiung Medical University, Kaohsiung, Taiwan. (2)Division of Oral Pathology
and Maxillofacial Radiology, Kaohsiung Medical University Hospital, Kaohsiung,
Taiwan. (3)School of Dentistry, College of Dental Medicine, Kaohsiung Medical
University, Kaohsiung, Taiwan. (4)Oral and Maxillofacial Imaging Center, College
of Dental Medicine, Kaohsiung Medical University, Kaohsiung, Taiwan.
(5)Department of Dermatology, College of Medicine, Kaohsiung Medical University,
Kaohsiung, Taiwan. (6)Department of Dermatology, Kaohsiung Medical University
Hospital, Kaohsiung Medical University, Kaohsiung, Taiwan. (7)Graduate Institute
of Medicine, College of Medicine, Kaohsiung Medical University, Kaohsiung,
Taiwan. (8)Graduate Institute of Natural Products, School of Traditional Chinese
Medicine, Chang Gung University, Taoyuan, Taiwan. (9)Graduate Institute of
Biomedical Sciences, College of Medicine, Chang Gung University, Taoyuan, Taiwan.
(10)Department of Anesthesiology, Chang Gung Memorial Hospital, Taoyuan, Taiwan.
(11)Department of Medical Research, Kaohsiung Medical University Hospital,
Kaohsiung Medical University, Kaohsiung, Taiwan. yuanssf@kmu.edu.tw. (12)Graduate
Institute of Medicine, College of Medicine, Kaohsiung Medical University,
Kaohsiung, Taiwan. yuanssf@kmu.edu.tw. (13)Translational Research Center,
Kaohsiung Medical University Hospital, Kaohsiung Medical University, No.100,
Tzyou 1st Road, 807, Kaohsiung, Taiwan. yuanssf@kmu.edu.tw. (14)Department of
Obstetrics and Gynecology, Kaohsiung Medical University Hospital, Kaohsiung
Medical University, Kaohsiung, Taiwan. yuanssf@kmu.edu.tw.
PURPOSE: The Î²-nitrostyrene family has been previously reported to possess
anticancer property. However, the biological effects of Î²-nitrostyrenes on
ovarian cancer and the underlying mechanisms involved remain unclear. In the
present study, we synthesized a Î²-nitrostyrene derivative, CYT-Rx20
3'-hydroxy-4'-methoxy-Î²-methyl-Î²-nitrostyrene), and investigated its anticancer
effects and the putative pathways of action in ovarian cancer.
METHODS: The effects of CYT-Rx20 were analyzed using cell viability assay,
reactive oxygen species (ROS) generation assay, FACS analysis, annexin V
staining, immunostaining, comet assay, immunoblotting, soft agar assay, migration
assay, nude mice xenograft study and immunohistochemistry.
RESULTS: CYT-Rx20 induced cytotoxicity in ovarian cancer cells by promoting cell
apoptosis via ROS generation and DNA damage. CYT-Rx20-induced cell apoptosis, ROS
generation and DNA damage were reversed by thiol antioxidants. In addition,
CYT-Rx20 inhibited ovarian cancer cell migration by regulating the expression of
epithelial to mesenchymal transition (EMT) markers. In nude mice, CYT-Rx20
inhibited ovarian tumor growth accompanied by increased expression of DNA damage
marker Î³H2AX and decreased expression of EMT marker Vimentin.
CONCLUSIONS: CYT-Rx20 inhibits ovarian cancer cells in vitro and in vivo, and has
the potential to be further developed into an anti-ovarian cancer drug
clinically.
DOI: 10.1007/s00280-017-3330-9
PMID: 28500555
29. Free Radic Biol Med. 2017 May 9;108:874-895. doi:
10.1016/j.freeradbiomed.2017.05.011. [Epub ahead of print]
SPARC paucity alleviates superoxide-mediated oxidative stress, apoptosis, and
autophagy in diabetogenic hepatocytes.
Aseer KR(1), Silvester AJ(1), Kumar A(2), Choi MS(3), Yun JW(4).
Author information:
(1)Department of Biotechnology, Daegu University, Kyungsan, Kyungbuk 712-714,
Republic of Korea. (2)Bioinformatics and Documentation Laboratory, Uttarakhand
Council for Biotechnology, Dehradun 248007, India. (3)Department of Food Science
and Nutrition & Center for Food and Nutritional Genomics Research, Kyungpook
National University, Daegu 702-701, Republic of Korea. (4)Department of
Biotechnology, Daegu University, Kyungsan, Kyungbuk 712-714, Republic of Korea.
Electronic address: jwyun@daegu.ac.kr.
Secreted protein acidic and rich in cysteine (SPARC) is known to play a
previously unappreciated role in diabetes, but its precise mechanism in
liver/hepatocyte pathology remains unknown. Inhibition of SPARC is critical in
resolving candidate pathogenic events such as production of reactive oxygen
species (ROS), which are broadly considered for their roles in diabetes, and is
capable of protecting functional hepatocytes. Here, we provide in vitro and in
vivo evidence demonstrating pathological correlations between SPARC and
streptozotocin (STZ)-induced diabetic rat livers as well as cultured hepatocytes
induced by diabetogenic stimuli. Under these conditions, transient SPARC
silencing was carried out to investigate the role of SPARC in the pathogenesis of
pro-diabetic hepatocyte damage and dysfunction. The constitutive expression of
SPARC in hepatocytes was up-regulated under a diabetic environment. In addition,
Nox4-dependent superoxide generation contributed to increased expression of
SPARC, and this was inhibited by tiron and pharmacological or genetic
inactivation of Nox4-containing NADPH oxidase. Remarkably, SPARC deficiency
inhibited diabetic stimuli-induced elevation of superoxide production and
resolved salient features of hepatocyte damage such as impaired cytoprotection,
inflammation, apoptosis, and autophagy. At the same time, links between SPARC,
integrin-Î²1, Nox4-derived superoxide, and JNK signaling provide a basis for these
phenotypes. Taken together with the observations that SPARC deficiency had
protective effects on hepatocytes via a favorable inhibition profile, functional
knowledge of SPARC may offer a unique therapeutic approach to preserve
hepatocellular fate decisions in diabetes.
Copyright Â© 2017 Elsevier Inc. All rights reserved.
DOI: 10.1016/j.freeradbiomed.2017.05.011
PMID: 28499910
30. Air Med J. 2017 May - Jun;36(3):99-100. doi: 10.1016/j.amj.2017.02.002. Epub 2017
Mar 22.
Good People Don't Smoke Marijuana.
Clark JR.
DOI: 10.1016/j.amj.2017.02.002
PMID: 28499691
31. Oncotarget. 2017 Apr 27. doi: 10.18632/oncotarget.17494. [Epub ahead of print]
Interleukin-4 and interleukin-13 increase NADPH oxidase 1-related proliferation
of human colon cancer cells.
Liu H(1), Antony S(1), Roy K(1), Juhasz A(2), Wu Y(2), Lu J(2), Meitzler JL(2),
Jiang G(2), Polley E(1), Doroshow JH(1,)(2).
Author information:
(1)Division of Cancer Treatment and Diagnosis, National Cancer Institute,
Bethesda, Maryland, USA. (2)The Center for Cancer Research, National Cancer
Institute, Bethesda, Maryland, USA.
Human colon cancers express higher levels of NADPH oxidase 1 [NOX1] than adjacent
normal epithelium. It has been suggested that reactive oxygen species [ROS]
derived from NOX1 contribute to DNA damage and neoplastic transformation in the
colon, particularly during chronic inflammatory stress. However, the mechanism(s)
underlying increased NOX1 expression in malignant tumors or chronic inflammatory
states involving the intestine are poorly characterized. We examined the effects
of two pro-inflammatory cytokines, IL-4 and IL-13, on the regulation of NOX1.
NOX1 expression was increased 4- to 5-fold in a time- and concentration-dependent
manner by both cytokines in human colon cancer cell lines when a functional Type
II IL-4 receptor was present. Increased NOX1 transcription following IL-4/IL-13
exposure was mediated by JAK1/STAT6 signaling, was associated with a ROS-related
inhibition of protein tyrosine phosphatase activity, and was dependent upon
activation and specific binding of GATA3 to the NOX1 promoter. NOX1-mediated ROS
production increased cell cycle progression through S-phase leading to a
significant increase in cellular proliferation. Evaluation of twenty pairs of
surgically-resected colon cancers and their associated uninvolved adjacent
colonic epithelium demonstrated a significant increase in the active form of
NOX1, NOX1-L, in tumors compared to normal tissues, and a significant correlation
between the expression levels of NOX1 and the Type II IL-4 receptor in tumor and
the uninvolved colon. These studies imply that NOX1 expression, mediated by
IL-4/IL-13, could contribute to an oxidant milieu capable of supporting the
initiation or progression of colonic cancer, suggesting a role for NOX1 as a
therapeutic target.
DOI: 10.18632/oncotarget.17494
PMID: 28498822
32. Hernia. 2017 May 11. doi: 10.1007/s10029-017-1617-8. [Epub ahead of print]
Tobacco use is not associated with groin hernia repair, a population-based study.
Hemberg A(1,)(2), Holmberg H(3), Norberg M(4), Nordin P(5).
Author information:
(1)Department of Surgical and Perioperative Sciences, UmeÃ¥ University, UmeÃ¥,
Sweden. hemberg.anders@gmail.com. (2), Viskgatan 2c, 252 47, Helsingborg, Sweden.
hemberg.anders@gmail.com. (3)Epidmiology and Global Health Unit, Department of
Public Health and Clinical Medicine, UmeÃ¥ University, UmeÃ¥, Sweden. (4)Unit of
Epidemiology and Global Health, Department of Public Health and Clinical
Medicine, UmeÃ¥ University, UmeÃ¥, Sweden. (5)Department of Surgical and
Perioperative Sciences, UmeÃ¥ University, UmeÃ¥, Sweden.
PURPOSE: The pathogenesis of groin hernia is not fully understood and some
suggested risk factors are debatable. This population-based study evaluates the
association between groin hernia repair and tobacco use.
METHOD: An observational study based on register linkage between the Swedish
Hernia Register and the VÃ¤sterbotten Intervention Program (VIP). All primary
groin hernia repairs performed from 2001 to 2013 in the county of VÃ¤sterbotten,
Sweden, were included.
RESULTS: VIP provided data on the use of tobacco in 102,857 individuals. Neither
smoking nor the use of snus, increased the risk for requiring a groin hernia
repair. On the contrary, heavy smoking decreased the risk for men, HR 0.75 (95%
CI 0.58-0.96), as did having a BMI over 30Â kg/m(2) HR (men) 0.33 (95% CI
0.27-0.40).
CONCLUSION: Tobacco use is not a risk factor for requiring a groin hernia repair,
whereas having a low BMI significantly increases the risk.
DOI: 10.1007/s10029-017-1617-8
PMID: 28497407
33. Free Radic Biol Med. 2017 May 8;108:918-928. doi:
10.1016/j.freeradbiomed.2017.05.009. [Epub ahead of print]
Nrf2 in keratinocytes modulates UVB-induced DNA damage and apoptosis in
melanocytes through MAPK signaling.
Jeayeng S(1), Wongkajornsilp A(1), Slominski AT(2), Jirawatnotai S(1),
Sampattavanich S(1), Panich U(3).
Author information:
(1)Siriraj Laboratory for Systems Pharmacology, Department of Pharmacology,
Faculty of Medicine Siriraj Hospital, Mahidol University, Bangkok 10700,
Thailand. (2)Department of Dermatology, University of Alabama at Birmingham,
Birmingham, AL 35294, USA; Comprehensive Cancer Center, Cancer Chemoprevention
Program, University of Alabama at Birmingham, Birmingham, AL 35294, USA;
Nutrition Obesity Research Center, University of Alabama at Birmingham,
Birmingham, AL 35294, USA; VA Medical Center, Birmingham, AL 35233, USA.
(3)Siriraj Laboratory for Systems Pharmacology, Department of Pharmacology,
Faculty of Medicine Siriraj Hospital, Mahidol University, Bangkok 10700,
Thailand. Electronic address: uraiwan.pan@mahidol.ac.th.
Responses of melanocytes (MC) to ultraviolet (UV) irradiation can be influenced
by their neighbouring keratinocytes (KC). We investigated the role of Nrf2 in
regulating paracrine effects of KC on UVB-induced MC responses through
phosphorylation of MAPKs in association with oxidative stress in primary human MC
cocultured with primary human KC using a transwell co-culture system and
small-interfering RNA-mediated silencing of Nrf2 (siNrf2). The mechanisms by
which Nrf2 modulated paracrine factors including Î±-melanocyte-stimulating hormone
(Î±-MSH) and paracrine effects of KC on UVB-mediated apoptosis were also assessed.
Our findings showed that co-culture of MC with siNrf2-transfected KC enhanced
UVB-mediated cyclobutane pyrimidine dimer (CPD) formation, apoptosis and oxidant
formation, together with phosphorylation of ERK, JNK and p38 in MC. Treatment of
MC with conditioned medium (CM) from Nrf2-depleted KC also increased UVB-mediated
MC damage, suggesting that KC modulated UVB-mediated MC responses via paracrine
effects. Additionally, depletion of Nrf2 in KC suppressed UVB-induced Î±-MSH
levels as early as 30min post-irradiation, although pretreatment with
N-acetylcysteine (NAC) elevated its levels in CM from siNrf2-transfected KC.
Furthermore, NAC reversed the effect of CM from Nrf2-depleted KC on UVB-induced
apoptosis and inflammatory response in MC. Our study demonstrates for the first
time that KC provided a rescue effect on UVB-mediated MC damage, although
depletion of Nrf2 in KC reversed its protective effects on MC in a paracrine
fashion in association with elevation of ROS levels and activation of MAPK
pathways in MC. Nrf2 may indirectly regulate the paracrine effects of KC probably
by affecting levels of the paracrine factor Î±-MSH via a ROS-dependent mechanism.
Copyright Â© 2017 The Authors. Published by Elsevier Inc. All rights reserved.
DOI: 10.1016/j.freeradbiomed.2017.05.009
PMID: 28495448
34. Lancet Glob Health. 2017 Jun;5(6):e578-e592. doi: 10.1016/S2214-109X(17)30170-5.
Tobacco use among people living with HIV: analysis of data from Demographic and
Health Surveys from 28 low-income and middle-income countries.
Mdege ND(1), Shah S(2), Ayo-Yusuf OA(3), Hakim J(4), Siddiqi K(2).
Author information:
(1)Department of Health Sciences, Faculty of Science, University of York,
Heslington, York, UK. Electronic address: noreen.mdege@york.ac.uk. (2)Department
of Health Sciences, Faculty of Science, University of York, Heslington, York, UK.
(3)School of Oral Health Sciences, Sefako Makgatho Health Sciences University,
Medunsa, Pretoria, South Africa. (4)Department of Medicine, College of Health
Sciences, University of Zimbabwe, Harare, Zimbabwe.
BACKGROUND: Tobacco use among people living with HIV results in excess morbidity
and mortality. However, very little is known about the extent of tobacco use
among people living with HIV in low-income and middle-income countries (LMICs).
We assessed the prevalence of tobacco use among people living with HIV in LMICs.
METHODS: We used Demographic and Health Survey data collected between 2003 and
2014 from 28 LMICs where both tobacco use and HIV test data were made publicly
available. We estimated the country-specific, regional, and overall prevalence of
current tobacco use (smoked, smokeless, and any tobacco use) among 6729
HIV-positive men from 27 LMICs (aged 15-59 years) and 11â€ˆ495 HIV-positive women
from 28 LMICs (aged 15-49 years), and compared them with those in 193â€ˆ763
HIV-negative men and 222â€ˆ808 HIV-negative women, respectively. We estimated
prevalence separately for males and females as a proportion, and the analysis
accounted for sampling weights, clustering, and stratification in the sampling
design. We computed pooled regional and overall prevalence estimates through
meta-analysis with the application of a random-effects model. We computed
country, regional, and overall relative prevalence ratios for tobacco smoking,
smokeless tobacco use, and any tobacco use separately for males and females to
study differences in prevalence rates between HIV-positive and HIV-negative
individuals.
FINDINGS: The overall prevalence among HIV-positive men was 24Â·4% (95% CI
21Â·1-27Â·8) for tobacco smoking, 3Â·4% (1Â·8-5Â·6) for smokeless tobacco use, and
27Â·1% (22Â·8-31Â·7) for any tobacco use. We found a higher prevalence in
HIV-positive men of any tobacco use (risk ratio [RR] 1Â·41 [95% CI 1Â·26-1Â·57]) and
tobacco smoking (1Â·46 [1Â·30-1Â·65]) than in HIV-negative men (both p<0Â·0001). The
difference in smokeless tobacco use prevalence between HIV-positive and
HIV-negative men was not significant (1Â·26 [1Â·00-1Â·58]; p=0Â·050). The overall
prevalence among HIV-positive women was 1Â·3% (95% CI 0Â·8-1Â·9) for tobacco
smoking, 2Â·1% (1Â·1-3Â·4) for smokeless tobacco use, and 3Â·6% (95% CI 2Â·3-5Â·2) for
any tobacco use. We found a higher prevalence in HIV-positive women of any
tobacco use (RR 1Â·36 [95% CI 1Â·10-1Â·69]; p=0Â·0050), tobacco smoking (1Â·90
[1Â·38-2Â·62]; p<0Â·0001), and smokeless tobacco use (1Â·32 [1Â·03-1Â·69]; p=0Â·030)
than in HIV-negative women.
INTERPRETATION: The high prevalence of tobacco use in people living with HIV in
LMICs mandates targeted policy, practice, and research action to promote tobacco
cessation and to improve the health outcomes in this population.
FUNDING: South African Medical Research Council and the UK Medical Research
Council.
Copyright Â© 2017 Elsevier Ltd. All rights reserved.
DOI: 10.1016/S2214-109X(17)30170-5
PMID: 28495263
35. J Contam Hydrol. 2017 Jun;201:39-47. doi: 10.1016/j.jconhyd.2017.04.008. Epub
2017 Apr 24.
Sorption and speciation of iodine in groundwater system: The roles of organic
matter and organic-mineral complexes.
Li J(1), Zhou H(1), Wang Y(2), Xie X(1), Qian K(1).
Author information:
(1)State Key Laboratory of Biogeology and Environmental Geology, School of
Environmental Studies, China University of Geosciences, 430074 Wuhan, China.
(2)State Key Laboratory of Biogeology and Environmental Geology, School of
Environmental Studies, China University of Geosciences, 430074 Wuhan, China.
Electronic address: yx.wang@cug.edu.cn.
Characterizing the properties of main host of iodine in soil/sediment and the
geochemical behaviors of iodine species are critical to understand the mechanisms
of iodine mobilization in groundwater systems. Four surface soil and six
subsurface sediment samples were collected from the iodine-affected area of
Datong basin in northern China to conduct batch experiments and to evaluate the
effects of NOM and/or organic-mineral complexes on iodide/iodate geochemical
behaviors. The results showed that both iodine contents and kf-iodate values had
positive correlations with solid TOC contents, implying the potential host of NOM
for iodine in soil/sediment samples. The results of chemical removal of easily
extracted NOM indicated that the NOM of surface soils is mainly composed of
surface embedded organic matter, while sediment NOM mainly occurs in the form of
organic-mineral complexes. After the removal of surface sorbed NOM, the decrease
in kf-iodate value of treated surface soils indicates that surface sorbed NOM
enhances iodate adsorption onto surface soil. By contrast, kf-iodate value
increases in several H2O2-treated sediment samples, which was considered to
result from exposed rod-like minerals rich in Fe/Al oxyhydroxide/oxides. After
chemical removal of organic-mineral complexes, the lowest kf-iodate value for
both treated surface soils and sediments suggests the dominant role of
organic-mineral complexes on controlling the iodate geochemical behavior. In
comparison with iodate, iodide exhibited lower affinities on all (un)treated
soil/sediment samples. The understanding of different geochemical behaviors of
iodine species helps to explain the occurrence of high iodine groundwater with
iodate and iodide as the main species in shallow (oxidizing conditions) and deep
(reducing conditions) groundwater.
Copyright Â© 2017 Elsevier B.V. All rights reserved.
DOI: 10.1016/j.jconhyd.2017.04.008
PMID: 28495233
36. Anal Chim Acta. 2017 Jun 15;972:1-11. doi: 10.1016/j.aca.2017.04.007. Epub 2017
Apr 10.
Simultaneous measurements of cations and anions using diffusive gradients in thin
films with a ZrO-Chelex mixed binding layer.
Wang Y(1), Ding S(2), Shi L(1), Gong M(1), Xu S(3), Zhang C(4).
Author information:
(1)State Key Laboratory of Lake Science and Environment, Nanjing Institute of
Geography and Limnology, Chinese Academy of Sciences, Nanjing 210008, China.
(2)State Key Laboratory of Lake Science and Environment, Nanjing Institute of
Geography and Limnology, Chinese Academy of Sciences, Nanjing 210008, China.
Electronic address: smding@niglas.ac.cn. (3)Central Laboratory, Jiangsu Academy
of Agricultural Science, Nanjing 210008, China. (4)International Network for
Environment and Health, School of Geography and Archaeology, National University
of Ireland, Galway, Ireland.
A new method for the simultaneous measurements of eight cations [Fe(II), Mn(II),
Co(II), Ni(II), Cu(II), Zn(II), Cd(II), and Pb(II)] and eight oxyanions [P(V),
V(V), Cr(VI), As(III)/As(V), Se(VI), Mo(VI), Sb(V), and W(VI)] was established in
this study using the diffusive gradients in thin films (DGT) technique with an
improved ZrO-Chelex binding gel. The binding kinetics of each analyte in a mixed
solution indicated a rapid uptake on the ZrO-Chelex gel. The anions exhibited
slower absorption rates compared to the cations, which did not affect the DGT
uptake. Stable elution efficiencies for these cations and anions were obtained
based on a two-step extraction procedure using 1.0Â M HNO3 for elution of the
cations followed by a mixed solution containing 0.2Â M NaOH and 0.5Â MÂ H2O2 for
elution of the anions. Simultaneous measurements of the cations and anions with
the ZrO-Chelex DGT were validated in mixed solutions and found to be independent
of solution pH (5-9) and ionic strength (2-3Â mM to 750Â mM). The capacities of the
ZrO-Chelex DGT for single measurements of Fe(II), P(V), Cd(II), As(III), and
As(V) were determined at 99.5, 127.6, 301.2, 33.3, and 87.4Â Î¼gÂ cm(-2). Except for
Se(VI) in seawater, accurate measurements of all of these cations and anions in
natural freshwater and seawater were obtained using the ZrO-Chelex DGT. The
performance of this technique for simultaneous measurements of 16 elements was
also tested in sediments.
Copyright Â© 2017. Published by Elsevier B.V.
DOI: 10.1016/j.aca.2017.04.007
PMID: 28495089
37. Vet Immunol Immunopathol. 2017 May;187:55-63. doi: 10.1016/j.vetimm.2017.04.004.
Epub 2017 Apr 13.
A ROS-dependent and Caspase-3-mediated apoptosis in sheep bronchial epithelial
cells in response to Mycoplasma Ovipneumoniae infections.
Xue D(1), Li Y(2), Jiang Z(3), Deng G(4), Li M(5), Liu X(6), Wang Y(7).
Author information:
(1)Key Laboratory of Ministry of Education for Conservation and Utilization of
Special Biological Resources in the Western, China; College of Life Science,
Ningxia University, Yinchuan, Ningxia 750021, China. Electronic address:
xue_di@yeah.net. (2)Key Laboratory of Ministry of Education for Conservation and
Utilization of Special Biological Resources in the Western, China; College of
Life Science, Ningxia University, Yinchuan, Ningxia 750021, China. Electronic
address: 13519575266@163.com. (3)Key Laboratory of Ministry of Education for
Conservation and Utilization of Special Biological Resources in the Western,
China; College of Life Science, Ningxia University, Yinchuan, Ningxia 750021,
China. Electronic address: 908345440@qq.com. (4)Key Laboratory of Ministry of
Education for Conservation and Utilization of Special Biological Resources in the
Western, China; College of Life Science, Ningxia University, Yinchuan, Ningxia
750021, China. Electronic address: nx_dgc@163.com. (5)Key Laboratory of Ministry
of Education for Conservation and Utilization of Special Biological Resources in
the Western, China; College of Life Science, Ningxia University, Yinchuan,
Ningxia 750021, China. Electronic address: limingfm@126.com. (6)Key Laboratory of
Ministry of Education for Conservation and Utilization of Special Biological
Resources in the Western, China; College of Life Science, Ningxia University,
Yinchuan, Ningxia 750021, China; Ningxia Key Laboratory of Clinical and
Pathogenic Microbiology, the General Hospital of Ningxia Medical University,
Yinchuan, Ningxia, 750004, China. Electronic address: liuxiaoming@nxmu.edu.cn.
(7)Key Laboratory of Ministry of Education for Conservation and Utilization of
Special Biological Resources in the Western, China; College of Life Science,
Ningxia University, Yinchuan, Ningxia 750021, China. Electronic address:
wyj@nxu.edu.cn.
Mycoplasma Ovipneumoniae (M. ovipneumoniae) is a primary etiological agent of
enzootic pneumonia in sheep and goats. It can enter and colonize ovine
respiratory epithelial cells to establish an infection, which leads a serious
cell death of epithelial cells. However, the nature of the interaction between
pathogen of M. ovipneumoniae and host cells in the cell injury is currently not
well understood. In this study, we investigated the epithelial cell apoptosis
caused by an infection of M. ovipneumoniae in sheep primary air-liquid interface
(ALI) epithelial cultures. The results showed that M. ovipneumoniae could
specifically bind to ciliated cells at early stage of infection. Flow cytometric
analysis demonstrated that an infection of M. ovipneumoniae induced a
time-dependent cell apoptotic cell death, accompanied with an increased
production of extracellular nitric oxide (NO), intracellular reactive oxygen
species (ROS) production and activation of caspase-3 signaling in sheep bronchial
epithelial cells. The induced cell apoptosis was further confirmed by a
transferase-mediated deoxyuridine triphosphate-biotin nick end-labeling (TUNEL)
assay. Interestingly, the M. ovipneumoniae-induced apoptosis and activation of
caspase-3 were correlated with the production of ROS but not NO. Mechanistically,
M. ovipneumoniae-induced cell apoptosis was mediated by a mechanism by increasing
the expression of phosphorylation of p38 and pro-apoptotic proteins, and
activating caspase-3, caspase-8 and poly ADP-ribose polymerase (PARP) cleavage.
These results suggest a ROS-dependent and caspase-3-mediated cell apoptosis in
sheep bronchial epithelial cells in response to M. ovipneumoniae infections.
Copyright Â© 2017. Published by Elsevier B.V.
DOI: 10.1016/j.vetimm.2017.04.004
PMID: 28494930
38. PLoS One. 2017 May 11;12(5):e0177106. doi: 10.1371/journal.pone.0177106.
eCollection 2017.
Protective effects and functional mechanisms of Lactobacillus gasseri SBT2055
against oxidative stress.
Kobatake E(1), Nakagawa H(2), Seki T(1), Miyazaki T(2).
Author information:
(1)Milk Science Research Institute, Megmilk Snow Brand Co., Ltd., Saitama, Japan.
(2)Department of Probiotics Immunology, Institute for Genetic Medicine, Hokkaido
University, Sapporo, Japan.
Lactobacillus gasseri SBT2055 (LG2055) is one of the probiotic lactic acid
bacteria. Recently, we demonstrated that feeding with LG2055 extended the
lifespan of Caenorhabditis elegans and that the prolongevity effect was dependent
upon the regulation of oxidative stress response. In this study, we assessed
whether LG2055 regulated the oxidative stress response of mammalian cells. In
NIH-3T3 cells and primary mouse embryonic fibroblast cells, low cell
proliferation rates and high reactive oxygen species levels were observed
following paraquat treatment. LG2055 treatment suppressed these responses in
paraquat-treated cells, indicating that LG2055 protected against oxidative stress
in mammalian cells. The mRNA expression of oxidative stress-related genes, total
nuclear factor-erythroid-2-related factor 2 (Nrf2) protein levels, and the
nuclear translocation of Nrf2 were increased by LG2055 treatment. These results
suggested that the Nrf2-antioxidant response element (ARE) signaling pathway was
activated by LG2055. Furthermore, c-Jun NH2-terminal kinase (JNK) was activated
by LG2055 treatment and the inhibition of JNK suppressed the activation of the
Nrf2-ARE signaling pathway in LG2055-treated cells. Together, these findings
suggest that LG2055 activated the Nrf2-ARE signaling pathway by JNK activation,
thus strengthening the defense system against oxidative stress in mammalian
cells.
DOI: 10.1371/journal.pone.0177106
PMID: 28493927
39. Thromb Haemost. 2017 May 11. doi: 10.1160/TH16-11-0857. [Epub ahead of print]
Lipopolysaccharide as trigger of platelet aggregation via eicosanoid
over-production.
Nocella C, Carnevale R, Bartimoccia S, Novo M, Cangemi R, Pastori D, Calvieri C,
Pignatelli P, Violi F(1).
Author information:
(1)Francesco Violi, Department of Internal Medicine and Medical Specialties,
Viale del Policlinico 155, Rome, 00161, Italy, Tel.: +39 064461933, Fax: +39
0649970103, E-mail: francesco.violi@uniroma1.it.
The effect of lipopolysaccharide (LPS) on platelet aggregation is still
controversial. We performed in vitro and ex vivo studies in controls and in
patients with community-acquired pneumonia (CAP) to assess the effect of LPS on
platelet activation (PA). LPS (15-100 pg/ml) significantly increased PA only if
combined with sub-threshold concentrations (STC) of collagen or ADP; this effect
was associated with increased platelet H2O2 production, Nox2 activation, PLA2
phosphorylation, thromboxane (Tx)A2 and 8-iso-PGF2Î±-III, and was inhibited by
aspirin, TxA2 receptor antagonist or by Toll-like receptor 4 blocking peptide
(TLR4bp). Analysis of up-stream signalling potentially responsible for Nox2 and
PLA2 activation demonstrated that LPS-mediated PA was associated with
phosphorylation of AKT, p38 and p47phox translocation. In 10 consecutive CAP
patients serum endotoxins were significantly higher compared to 10 controls (145
[115-187] vs 18 [6-21] pg/ml; p<0.01). Ex vivo study showed that
agonist-stimulated platelets were associated with enhanced PA (p<0.01), Toll-like
receptor 4 (TLR4) expression (p<0.05), thromboxane (Tx)A2 (p<0.01) and
8-iso-PGF2Î±-III (p<0.01) production in CAP patients compared to controls. The
study provides evidence that LPS amplifies the platelet response to common
agonists via TLR4-mediated eicosanoid production and suggests LPS as a potential
trigger for PA in CAP.
DOI: 10.1160/TH16-11-0857
PMID: 28492699
40. Front Pharmacol. 2017 Apr 26;8:226. doi: 10.3389/fphar.2017.00226. eCollection
2017
Sodium 4-Carboxymethoxyimino-(4-HPR) a Novel Water-Soluble Derivative of
4-Oxo-4-HPR Endowed with In Vivo Anticancer Activity on Solid Tumors.
Tiberio P(1), Cavadini E(1), Cleris L(1), Dallavalle S(2), Musso L(2), Daidone
MG(1), Appierto V(1).
Author information:
(1)Biomarkers Unit, Department of Experimental Oncology and Molecular Medicine,
Fondazione IRCCS Istituto Nazionale dei TumoriMilan, Italy. (2)Division of
Chemistry and Molecular Biology, Department of Food, Environmental and
Nutritional Sciences, UniversitÃ degli Studi di MilanoMilan, Italy.
4-oxo-N-(4-hydroxyphenyl)retinamide (4-oxo-4-HPR), an active polar metabolite of
the synthetic retinoid N-(4-hydroxyphenyl)retinamide (4-HPR), was shown to exert
promising antitumor activity through at least two independent mechanisms of
action. Specifically, differently from 4-HPR and other retinoids, 4-oxo-4-HPR
targets microtubules and inhibits tubulin polymerization causing mitotic arrest
and on the other hand, analogously to the parent drug, it induces apoptosis
through the activation of a signaling cascade involving the generation of
reactive oxygen species (ROS). However, the potential in vivo use of 4-oxo-4-HPR
is impaired by its poor solubility. By chemical modification of 4-oxo-4-HPR, a
new class of compounds with improved solubility and in vivo bioavailability was
obtained. We demonstrated here that, among them, the most promising molecule,
sodium 4-carboxymethoxyimino-(4-HPR), was endowed with in vitro antitumor
efficacy and entirely preserved the double mechanism of action of the parent drug
in cancer cells of different histotypes. In fact, the retinoid induced the
activation of the apoptotic cascade related to the generation of ROS through
endoplasmic reticulum stress response and upregulation of phospho c-Jun
N-terminal kinases and PLAcental Bone morphogenetic protein, leading to cell
death through caspase-3 cleavage. Otherwise, sodium 4-carboxymethoxyimino-(4-HPR)
caused a marked mitotic arrest coupled with multipolar spindle formation and
tubulin depolymerization. To assess the compound antitumor activity, in vivo
experiments were performed in three mouse xenograft models (ovarian and breast
cancers and mesothelioma). The in vivo results demonstrated that retinoid
administration as single agent significantly increased the survival in ovarian
cancer xenografts, induced a statistically significant decrease in tumor growth
in breast cancer xenografts, and caused a 30% reduction in tumor growth in a
mesothelioma mouse model. Even though further studies investigating sodium
4-carboxymethoxyimino-(4-HPR) toxicity and in vitro and in vivo activities in
combination with other drugs are required, the double mechanism of action of the
retinoid coupled with its in vivo antitumor efficacy and potential low toxicity
suggest a promising therapeutic potential for the compound in different solid
tumors.
DOI: 10.3389/fphar.2017.00226
PMCID: PMC5405676
PMID: 28491037
41. Mol Med Rep. 2017 Jun;15(6):4280-4285. doi: 10.3892/mmr.2017.6510. Epub 2017 Apr
25
Role of ataxia-telangiectasia mutated in hydrogen peroxide preconditioning
against oxidative stress in Neuro-2a cells.
Wu J(1), Wang F(1), Su Z(2), Liu J(3), Hu S(1), Li H(1), Hu P(1), Wu D(1).
Author information:
(1)Department of Pharmacy, Zhongnan Hospital of Wuhan University, Wuhan, Hubei
430071, P.R. China. (2)Department of Pharmacy, The First Affiliated Hospital of
Guangzhou University of Traditional Chinese Medicine, Guangzhou, Guangdong
510405, P.R. China. (3)Department of Pharmacy, The Central Hospital of Wuhan,
Tongji Medical College, Huazhong University of Science and Technology, Wuhan,
Hubei 430014, P.R. China.
Ischemic preconditioning is an endogenous protective mechanism that may be
triggered by exposure to hydrogen peroxide (H2O2). However, the exact mechanisms
underlying preconditioning remain to be fully understood. Ataxia-telangiectasia
mutated (ATM) is regarded as an essential endogenous protective protein against
stress. The aim of the present study was therefore to investigate whether ATM
mediates H2O2 preconditioning. Preconditioning of Neuroâ€‘2a (N2a) cells with
100Â ÂµM H2O2 for 90Â min resulted in protection from injury induced by a long
period of exposure to 600Â ÂµM H2O2. In addition, preconditioning with 100Â ÂµM H2O2
activated ATM and increased ATM mRNA and protein expression levels in N2a cells.
Furthermore, the protective effects induced by H2O2 preconditioning were
attenuated by pretreatment with the ATM inhibitor, Ku55933, or ATM small
interfering RNA. In conclusion, these findings suggested that ATM is involved in
H2O2 preconditioningâ€‘mediated protection against oxidative stressâ€‘induced injury
in N2a cells. To the best of our knowledge, the present study demonstrated, for
the first time, that the ATM protein is a key mediator of H2O2 preconditioning.
DOI: 10.3892/mmr.2017.6510
PMID: 28487983
42. Mol Med Rep. 2017 Jun;15(6):3977-3982. doi: 10.3892/mmr.2017.6532. Epub 2017 Apr
28
MALAT1 participates in ultraviolet B-induced photo-aging via regulation of the
ERK/MAPK signaling pathway.
Lei L(1), Zeng Q(1), Lu J(1), Ding S(1), Xia F(2), Kang J(1), Tan L(1), Gao L(1),
Kang L(1), Cao K(2), Zhou J(3), Xiao R(4), Chen J(1), Huang J(1).
Author information:
(1)Department of Dermatology, Third Xiangya Hospital of Central South University,
Changsha, Hunan 410013, P.R. China. (2)Department of Oncology, Third Xiangya
Hospital of Central South University, Changsha, Hunan 410013, P.R. China.
(3)Department of Plastic and Reconstructive Surgery, Third Xiangya Hospital of
Central South University, Changsha, Hunan 410013, P.R. China. (4)Department of
Dermatology, Second Xiangya Hospital, Central South University, Changsha, Hunan
410011, P.R. China.
Long non-coding RNA (lncRNA), transcripts of >200Â bp in length that do not appear
to exhibit any coding capacity, are important in the occurrence and development
of cancer, cardiovascular and neurological diseases. However, effects of lncRNAs
on photoâ€‘aging remain to be elucidated. To explore the potential effects of the
lncRNA metastasisâ€‘associated lung adenocarcinoma transcript 1 (MALAT1) on
photoâ€‘aging in fibroblasts, MALAT1 expression was silenced in fibroblasts using
small interference RNA. Reverse transcriptionâ€‘quantitative polymerase chain
reaction (RTâ€‘qPCR) was used to examine MALAT1 expression in normal and silenced
fibroblasts following irradiation with 60Â mJ/cm2 ultraviolet B (UVB) and an ELISA
assay was used to identify matrix metalloproteinaseâ€‘1 (MMPâ€‘1) content in the
cellular supernatant. A Î²-galactosidase kit was applied to measure the number of
senescent cells and a western blot assay was used to detect extracellular
signalâ€‘regulated kinase (ERK), câ€‘Jun Nâ€‘terminal kinase (JNK) and p38
phosphorylation levels. RTâ€‘qPCR was additionally used to detect changes in MALAT1
expression following suppression of UVBâ€‘induced reactive oxygen species (ROS)
generation with Nâ€‘acetylâ€‘Lâ€‘cysteine (NAC). Fibroblasts irradiated with 60Â mJ/cm2
UVB demonstrated increased MALAT1 expression, MMPâ€‘1 secretory volume and number
of senescent cells, and greater levels of ERK, p38 and JNK phosphorylation.
Following silencing of MALAT1 expression in photoâ€‘aged fibroblasts, decreases
were observed in MMPâ€‘1 secretory volume, number of senescent cells and
phosphorylation levels of ERK. NAC reduced ROS content, however, it did not
affect MALAT1 expression. Therefore, it was concluded that MALAT1 may participate
in UVBâ€‘induced photoâ€‘aging via regulation of the ERK/mitogenâ€‘activated protein
kinase signaling pathway and UVBâ€‘induced MALAT1 expression is independent of ROS
generation.
DOI: 10.3892/mmr.2017.6532
PMCID: PMC5436239
PMID: 28487970
43. Int J Mol Med. 2017 Jun;39(6):1548-1554. doi: 10.3892/ijmm.2017.2971. Epub 2017
Apr 27.
Oligomeric proanthocyanidins protects A549 cells against H2O2-induced oxidative
stress via the Nrf2-ARE pathway.
Sun C(1), Jin W(1), Shi H(1).
Author information:
(1)Department of Cardiothoracic Surgery, Northern Jiangsu People's Hospital
Affiliated to Yangzhou University, Yangzhou, Jiangsu 225001, P.R. China.
Oxidative signaling and oxidative stress contribute to aging, cancer and diseases
resulting from lung fibrosis. In this study, we explored the anti-oxidative
potential of oligomeric proanthocyanidinsÂ (OPCs), natural flavonoid compounds. We
examined the protective effects of OPCs against hydrogen peroxideÂ (H2O2)-induced
oxidative stress in non-small cell lung cancer cellsÂ (A549). We demonstrated that
OPC markedly attenuated H2O2-induced A549 cell viability, as shown by by
3-[4,5-dimethylthiazol-2-yl)]-2,5-diphenyl-tetrazolium bromideÂ (MTT) assay. At
the same time, OPC inhibited H2O2-induced oxidative stress by significantly
increasing the activities of superoxide dismutase, catalase and glutathione, and
reducing the levels of reactive oxygen speciesÂ (ROS) and malondialdehydeÂ (MDA).
Treatment of the A549 cells with OPC significantly promoted the nuclear
translocation of NF-E2-related factorÂ 2Â (Nrf2) and significantly enhanced the
expression of its target genesÂ [heme oxygenase-1Â (HO-1), NAD(P)H quinone
dehydrogenaseÂ 1Â (NQO1) and thioredoxin reductaseÂ 1Â (TXNRD1)] with different fold
change values at both the mRNA and protein level. The knockout of Nrf2 using
CRISPR/Cas9 technology attenuated OPC-mediated ARE gene transcription, and almost
abolished the OPC-mediated protective effects against H2O2-induced oxidative
stress. On the whole, our study suggests that OPC plays an important role in
controlling the antioxidant response of A549 cells via the Nrf2-ARE pathway.
DOI: 10.3892/ijmm.2017.2971
PMID: 28487966
44. Mol Med Rep. 2017 Jun;15(6):4132-4138. doi: 10.3892/mmr.2017.6517. Epub 2017 Apr
27
Effects of the cyclophilin-type peptidylprolyl cis-trans isomerase from Pyropia
yezoensis against hydrogen peroxide-induced oxidative stress in HepG2 cells.
Kim EY(1), Choi YH(1), Choi CG(2), Nam TJ(1).
Author information:
(1)Institute of Fisheries Sciences, Pukyong National University, Ilgwangâ€‘myeon,
Gijangâ€‘gun, Busan 46041, Republic of Korea. (2)Department of Ecological
Engineering, Pukyong National University, Namâ€‘Gu, Busan 48513, Republic of Korea.
The present study aimed to describe the expression and purification of
cyclophilin-type peptidylprolyl cis-trans isomerase (PPI) from the red alga
Pyropia yezoensis. The antioxidant activity of the purified protein was also
demonstrated, based on its ability to act against oxidative stress in HepG2 human
hepatocellular carcinoma cells. HepG2 cells that were treated with recombinant
PPI protein exhibited a reduction in the formation of hydrogen peroxide
(H2O2)â€‘mediated reactive oxygen species (ROS). In HepG2 cells, treatment of
recombinant PPI protein expression diminished H2O2â€‘mediated oxidative stress and
restored both the expression and the activity of certain antioxidant enzymes,
including superoxide dismutase (SOD), catalase (CAT), glutathione peroxidase
(GPx) and thioredoxin reductase (TRR). CAT, SOD and TRR activities were
upregulated by treatment with the purified protein. CAT mRNA expression was
significantly increased in HepG2 cells treated with recombinant PPI protein.
These enzymes are the first line of antioxidant defense against ROS generated in
times of oxidative stress. Accordingly, data from the present study indicate that
the recombinant PPI protein is able to regulate the expression of antioxidant
enzymes. Recombinant PPI has antioxidant properties that prevent oxidative
stressâ€‘induced toxicity, enhance cell viability, decrease ROS production and
inhibit oxidative damage and mitochondrial dysfunction in HepG2 cells. Therefore,
the present study hypothesizes that the recombinant PPI protein has the potential
to protect the liver against oxidative stressâ€‘induced cell damage and should be
considered as an antioxidant.
DOI: 10.3892/mmr.2017.6517
PMCID: PMC5436269
PMID: 28487964
45. Int J Mol Med. 2017 Jun;39(6):1421-1427. doi: 10.3892/ijmm.2017.2977. Epub 2017
May 5.
Ghrelin suppresses inflammation in HUVECs by inhibiting ubiquitin-mediated
uncoupling proteinÂ 2 degradation.
Zhang R(1).
Author information:
(1)Department of Cardiology, Harrison International Peace Hospital, Hengshui,
Hebei 053000, P.R. China.
Atherosclerosis is considered the major cause of heart attack, stroke and
gangrene of the extremities, which is responsible for 50%Â of all mortality in
Western countries. The pathogenesis and causes of atherosclerosis remain elusive.
Recent studies highlight inflammation as a contributing factor for
atherosclerosis in all stages of the disease process. In this study, we
demonstrate that the treatment of human umbilical vein endothelial cellsÂ (HUVECs)
with ghrelin inhibits the oxidized low-density lipoproteinÂ (oxLDL)-induced
inflammatory response, In addition, treatment with ghrelin led to the
accumulation of uncoupling proteinÂ 2Â (UCP2) in the cells, thus decreasing
reactive oxygen speciesÂ (ROS) generation. Moreover, the siRNA-mediated knockdown
of UCP2 expression suggested that the inhibitory effects of ghrelin on the
inflammatory response relied on its ability to induce the accumulation of
cellular UCP2 levels. Further analysis indicated that the accumulation of UCP2 in
the ghrelin-treated cells was due to the ability of ghrelin to inhibit the
ubiquitination of UCP2 and prevent UCP2 degradation, resulting in the extended
protein half-life of UCP2. On the whole, our data indicate that ghrelin inhibits
the oxLDL-induced inflammatory response in HUVECs, and may thus have potential
for use as an anti-atherosclerotic agent. Our data may also provide valuable
insight into the pathogenesis of atherosclerosis.
DOI: 10.3892/ijmm.2017.2977
PMCID: PMC5428956
PMID: 28487946
46. Mol Med Rep. 2017 Jun;15(6):4319-4325. doi: 10.3892/mmr.2017.6516. Epub 2017 Apr
26
Nox4 is involved in high glucose-induced apoptosis in renal tubular epithelial
cells via Notch pathway.
Yao M(1), Gao F(2), Wang X(2), Shi Y(3), Liu S(3), Duan H(3).
Author information:
(1)Department of Biochemistry, Hebei Medical University, Shijiazhuang, Hebei
050017, P.R. China. (2)Department of Pathology, The Third Hospital of Hebei
Medical University, Shijiazhuang, Hebei 050051, P.R. China. (3)Department of
Pathology, Hebei Medical University, Shijiazhuang, Hebei 050017, P.R. China.
It has previously been demonstrated that nicotinamide adenine dinucleotide
phosphateâ€‘oxidase (NADPH) oxidaseÂ 4 (Nox4), is important in the pathogenesis of
diabetic nephropathy (DN), however the exact mechanisms remain to be elucidated.
The present study aimed to examine the effect of Nox4 on the alteration of the
Notch pathway and cell apoptosis in the renal tubular epithelial cell line, HKC,
under conditions of high glucose (HG; 30Â mmol/l glucose). Nox4 and the Notch
pathway were inhibited by Nâ€‘acetylcysteine (NAC), diphenylene iodonium (DPI) or
Î³â€‘secretase inhibitor (DAPT). The protein levels of Nox4, Notch1, Notch
intracellular domainÂ 1 (NICD1), phosphorylated (p) Rasâ€‘related C3 botulinum toxin
substrateÂ 1 (Rac1), Rac1, Bâ€‘cell lymphoma 2 apoptosis regulator (Bclâ€‘2), Bclâ€‘2
associated protein X apoptosis regulator (Bax) and cleaved caspaseâ€‘3 were
determined by western blotting. The Nox4 and Notch1 mRNA levels were detected by
reverse transcriptionâ€‘quantitative polymerase chain reaction. Intracellular
reactive oxygen species (ROS) levels were detected via
chloromethylâ€‘2',7'â€‘dichlorodihydrofluorescein diacetate. Apoptotic cells were
determined using an Annexin V/propidium iodide apoptosis detection kit. HG
upregulated Nox4, Notch1, NICD1, pâ€‘Rac1, Bax and cleaved caspaseâ€‘3 expression
levels and downregulated Bclâ€‘2 expression in cultured HKC cells, compared with
cells cultured in normal glucose levels. Inhibition of the Notch pathway via DAPT
increased Bclâ€‘2 expression, decreased Bax and cleaved caspaseâ€‘3 levels and
prevented HKC cell apoptosis. Inhibition of Nox4 by NAC and DPI inhibited the
Notch signaling pathway and ROS generation, which prevented HKC cell apoptosis.
These findings indicated that Nox4 potentially mediates HGâ€‘induced HKC cell
apoptosis via the Notch pathway, and may be involved in renal tubular epithelial
cell injury in DN.
DOI: 10.3892/mmr.2017.6516
PMID: 28487945
47. Mol Med Rep. 2017 Jun;15(6):4027-4034. doi: 10.3892/mmr.2017.6515. Epub 2017 Apr
26
Astragalus polysaccharide ameliorates H2O2-induced human umbilical vein
endothelial cell injury.
Han R(1), Tang F(1), Lu M(1), Xu C(1), Hu J(1), Mei M(1), Wang H(2).
Author information:
(1)Key Laboratory of Cardiovascular and Cerebrovascular Drug Research of Liaoning
Province, Drug Research Institute, Jinzhou Medical University, Jinzhou, Liaoning
121001, P.R. China. (2)Department of Pharmacology, Key Laboratory of
Cardiovascular and Cerebrovascular Drug Research of Liaoning Drug Research
Institute, Jinzhou Medical University, Jinzhou, Liaoning 121001, P.R. China.
Endothelial dysfunction caused by reactive oxygen species (ROS) has been
implicated in numerous cardiovascular diseases. Astragalus polysaccharide (APS),
an important bioactive component extracted from the Chinese herb
AstragalusÂ membranaceus, has been widely used for the treatment of cardiovascular
disease. The present study aimed to investigate the effects of APS on hydrogen
peroxide (H2O2)â€‘induced human umbilical vein endothelial cell (HUVEC) injury.
Following treatment withÂ 400Â ÂµM H2O2 forÂ 24Â h, cell viability was decreased and
apoptosis was increased. However, pretreatment with APS for 1Â h significantly
attenuated H2O2â€‘induced injury in HUVECs. In addition, APS decreased
intracellular ROS levels, increased the protein expression of endothelial nitric
oxide synthase and copperâ€‘zinc superoxide dismutase, elevated intracellular
cyclic guanosine monophosphate (an activity marker for nitric oxide) levels and
restored the mitochondrial membrane potential, compared with cells treated with
H2O2 only. In conclusion, the results of the present study suggested that APS may
protect HUVECs from injury induced by H2O2 via increasing the cell antioxidant
capacity and nitric oxide (NO) bioavailability, which may contribute to the
improvement of the imbalance between ROS and NO levels.
DOI: 10.3892/mmr.2017.6515
PMCID: PMC5436204
PMID: 28487940
48. Mol Genet Metab Rep. 2017 Apr 25;11:46-53. doi: 10.1016/j.ymgmr.2017.04.005.
eCollection 2017 Jun.
Oxidative profile exhibited by Mucopolysaccharidosis type IVA patients at
diagnosis: Increased keratan urinary levels.
Donida B(1), Marchetti DP(1), Jacques CED(1), Ribas G(2,)(3), Deon M(4,)(3),
Manini P(5), da Rosa HT(1), Moura DJ(5), Saffi J(5), Giugliani R(3,)(6), Vargas
CR(1,)(4,)(3).
Author information:
(1)Programa de PÃ³s-GraduaÃ§Ã£o em CiÃªncias BiolÃ³gicas, BioquÃ­mica, UFRGS, Porto
Alegre, RS, Brazil. (2)Programa de PÃ³s GraduaÃ§Ã£o em SaÃºde da CrianÃ§a e do
Adolescente, UFRGS, Porto Alegre, RS, Brazil. (3)ServiÃ§o de GenÃ©tica MÃ©dica,
HCPA, Porto Alegre, RS, Brazil. (4)Programa de PÃ³s-GraduaÃ§Ã£o em CiÃªncias
FarmacÃªuticas, UFRGS, Porto Alegre, RS, Brazil. (5)LaboratÃ³rio de GenÃ©tica
ToxicolÃ³gica, UFCSPA, Porto Alegre, RS, Brazil. (6)Departamento de GenÃ©tica, e
Programa de PÃ³s-GraduaÃ§Ã£o em GenÃ©tica e Biologia Molecular, Instituto de
BiociÃªncias, UFRGS, Porto Alegre, RS, Brazil.
Morquio A disease (Mucopolysaccharidosis type IVA, MPS IVA) is one of the 11
mucopolysaccharidoses (MPSs), a heterogeneous group of inherited lysosomal
storage disorders (LSDs) caused by deficiency in enzymes need to degrade
glycosaminoglycans (GAGs). Morquio A is characterized by a decrease in
N-acetylgalactosamine-6-sulfatase activity and subsequent accumulation of keratan
sulfate and chondroitin 6-sulfate in cells and body fluids. As the
pathophysiology of this LSD is not completely understood and considering the
previous results of our group concerning oxidative stress in Morquio A patients
receiving enzyme replacement therapy (ERT), the aim of this study was to
investigate oxidative stress parameters in Morquio A patients at diagnosis. It
was studied 15 untreated Morquio A patients, compared with healthy individuals.
The affected individuals presented higher lipid peroxidation, assessed by urinary
15-F2t-isoprostane levels and no protein damage, determined by sulfhydryl groups
in plasma and di-tyrosine levels in urine. Furthermore, Morquio A patients showed
DNA oxidative damage in both pyrimidines and purines bases, being the DNA damage
positively correlated with lipid peroxidation. In relation to antioxidant
defenses, affected patients presented higher levels of reduced glutathione (GSH)
and increased activity of glutathione peroxidase (GPx), while superoxide
dismutase (SOD) and glutathione reductase (GR) activities were similar to
controls. Our findings indicate that Morquio A patients present at diagnosis
redox imbalance and oxidative damage to lipids and DNA, reinforcing the idea
about the importance of antioxidant therapy as adjuvant to ERT, in this disorder.
DOI: 10.1016/j.ymgmr.2017.04.005
PMCID: PMC5408501
PMID: 28487826
49. Nicotine Tob Res. 2017 Jun 1;19(6):663-669. doi: 10.1093/ntr/ntx002.
Beyond Cue Reactivity: Non-Drug-Related Motivationally Relevant Stimuli Are
Necessary to Understand Reactivity to Drug-Related Cues.
Versace F(1), Engelmann JM(2), Deweese MM(2), Robinson JD(2), Green CE(3), Lam
CY(4), Minnix JA(2), Karam-Hage MA(2), Wetter DW(4), Schembre SM(2), Cinciripini
PM(2).
Author information:
(1)Oklahoma Tobacco Research Center, Stephenson Cancer Center, University of
Oklahoma Health Sciences Center, Oklahoma City, OK. (2)Department of Behavioral
Science, University of Texas MD Anderson Cancer Center, Houston, TX.
(3)Department of Pediatrics, University of Texas-Houston Medical School, Houston,
TX. (4)Department of Psychology, Rice University, Houston, TX.
Implications: The cue reactivity paradigm (ie, comparing responses evoked by
drug-related cues to those evoked by neutral cues) cannot provide conclusive
information about the motivational relevance of drug-related cues. Responses to
non-drug-related motivationally relevant stimuli should be used to appropriately
gauge the level of motivational relevance that substance-dependent individuals
attribute to drug-related cues.
DOI: 10.1093/ntr/ntx002
PMCID: PMC5423099 [Available on 2018-06-01]
PMID: 28486715
50. Nicotine Tob Res. 2017 Jun 1;19(6):723-728. doi: 10.1093/ntr/ntw272.
Development of a Self-Report Measure of Reward Sensitivity:A Test in Current and
Former Smokers.
Hughes JR(1,)(2), Callas PW(3), Priest JS(3), Etter JF(4), Budney AJ(5), Sigmon
SC(1,)(2).
Author information:
(1)Vermont Center for Behavior and Health, Department of Psychiatry, University
of Vermont, Burlington, VT. (2)Vermont Center for Behavior and Health, Department
of Psychological Science, University of Vermont, Burlington, VT. (3)Department of
Mathematics and Statistics, University of Vermont, Burlington, VT. (4)Institute
of Global Health, University of Geneva, Geneva, Switzerland. (5)Department of
Psychiatry, Geisel School of Medicine, Hanover, NH.
Introduction: Tobacco use or abstinence may increase or decrease reward
sensitivity. Most existing measures of reward sensitivity were developed decades
ago, and few have undergone extensive psychometric testing.
Methods: We developed a 58-item survey of the anticipated enjoyment from, wanting
for, and frequency of common rewards (the Rewarding Events Inventory-REI). The
current analysis focuses on ratings of anticipated enjoyment. The first
validation study recruited current and former smokers from Internet sites. The
second study recruited smokers who wished to quit and monetarily reinforced them
to stay abstinent in a laboratory study and a comparison group of former smokers.
In both studies, participants completed the inventory on two occasions, 3-7 days
apart. They also completed four anhedonia scales and a behavioral test of reduced
reward sensitivity.
Results: Half of the enjoyment ratings loaded on four factors: socializing,
active hobbies, passive hobbies, and sex/drug use. Cronbach's alpha coefficients
were all â‰¥0.73 for overall mean and factor scores. Test-retest correlations were
all â‰¥0.83. Correlations of the overall and factor scores with frequency of
rewards and anhedonia scales were 0.19-0.53, except for the sex/drugs factor. The
scores did not correlate with behavioral tests of reward and did not differ
between current and former smokers. Lower overall mean enjoyment score predicted
a shorter time to relapse.
Discussion: Internal reliability and test-retest reliability of the enjoyment
outcomes of the REI are excellent, and construct and predictive validity are
modest but promising. The REI is comprehensive and up-to-date, yet is short
enough to use on repeated occasions. Replication tests, especially predictive
validity tests, are needed.
Implications: Both use of and abstinence from nicotine appear to increase or
decrease how rewarding nondrug rewards are; however, self-report scales to test
this have limitations. Our inventory of enjoyment from 58 rewards appears to be
reliable and valid as well as comprehensive and up-to-date, yet is short enough
to use on repeated occasions. Replication tests, especially of the predictive
validity of our scale, are needed.
DOI: 10.1093/ntr/ntw272
PMID: 28486712
51. Nicotine Tob Res. 2017 Jun 1;19(6):710-715. doi: 10.1093/ntr/ntw252.
Association Between Reward Reactivity and Drug Use Severity is Substance
Dependent: Preliminary Evidence From the Human Connectome Project.
Peechatka AL(1,)(2), Janes AC(1).
Author information:
(1)McLean Imaging Center, McLean Hospital, Harvard Medical School, Belmont, MA.
(2)Department of Psychology, Suffolk University, Boston, MA.
Introduction: Blunted nucleus accumbens (NAc) reactivity to reward is common
across drug users. One theory is that individuals abuse substances due to this
[truncated: 1,046,706+ more rows]

## Sheet: Sup Data S5 KE4_pubmed_result
1. Arch Med Sci. 2017 Apr 1;13(3):677-685. doi: 10.5114/aoms.2017.67286. Epub 2017
[truncated: 70,229 more rows]

[truncated: 1 more sheets: Sup Data S6 KE5_pubmed_result]
