# Supplementary material for: Application of text mining to develop AOP-based mucus hypersecretion genesets and confirmation with in vitro and clinical samples
Source: Sci Rep. 2021 Mar 17;11:6091. doi: 10.1038/s41598-021-85345-9 (PMC7969622; doi:10.1038/s41598-021-85345-9)
Supplement: Supplementary file 3 — Supplementary Information 3. [file 41598_2021_85345_MOESM3_ESM.xlsx]

## Sheet: Sup Table S7 KE1_top60_cosines
	EGFR	EGF	MUC5AC	KRAS	ADAM17	MUC1	ALK	HGF	NOX4	TP53	STAT3	PTEN	DCN	MMP14	BRAF	DUOX1	CD44	PIK3CA	RPE	CYP2A13	NOX1	ANG	ERBB2	UCP2	CD4	CYP1A1	LPO	WNT10A	AQP3	BAX	CYLD	MMP9	MPO	MUC5B	AREG	CALM3	MPI	CYBA	HDC	PAK6	SOD1	SOD2	STAT1	TRAP1	ARF6	DUOX2	HBEGF	JAK2	PRDX6
EGFR	1	0.339057	0.174775	0.175059	0.135866	0.0483581	0.0904848	0.074165	0.0994571	0.0601904	0.0726436	0.0510333	0.0156546	0.0313093	0.0590374	0.0948636	0.0968934	0.0606383	0.10891	0.0156546	0.0709549	0.0392854	0.0222505	0	0	0.0628047	0	0	0.0313093	0.0172877	0	0.0389289	0	0.0626186	0.0880144	0.0313093	0.0525642	0	0.023482	0.00782732	0.0136256	0.0280039	0.0330054	0.00782732	0.00782732	0.0313093	0.0437513	0.055667	0.00782732
EGF	0.339057	1	0.0262105	0.00657048	0.228242	0	0	0.00588343	0.00469908	0.00555693	0.0222277	0.0178218	0	0	0.00740924	0	0.0450485	0.00798443	0.0751063	0	0.00412981	0.0228654	0.00446794	0	0	0.0646731	0	0	0.125739	0	0	0	0	0	0	0	0.216008	0	0	0	0	0	0.0392742	0	0	0	0	0.0288465	0
MUC5AC	0.174775	0.0262105	1	0	0.0429258	0.00494056	0	0	0	0	0	0.0104277	0	0.0735712	0	0	0.193598	0	0	0	0	0	0	0	0	0	0	0	0	0	0	0.277582	0	0.0367856	0	0	0	0	0	0	0	0	0	0	0	0	0	0	0
KRAS	0.175059	0.00657048	0	1	0	0	0.109309	0	0	0.080058	0	0.0164588	0	0	0.369498	0	0	0.163698	0	0	0	0	0.0321845	0	0	0.00537541	0	0	0	0	0	0	0	0	0	0	0	0	0	0	0	0	0.0108811	0	0	0.0278693	0	0	0
ADAM17	0.135866	0.228242	0.0429258	0	1	0	0	0	0.00363415	0	0	0	0	0	0	0.167679	0	0	0	0	0.201215	0	0	0	0	0.0600199	0	0	0	0	0	0.125078	0	0	0.212616	0	0	0	0	0	0	0	0	0	0	0	0	0	0
MUC1	0.0483581	0	0.00494056	0	0	1	0	0	0	0	0	0	0	0	0	0	0	0	0	0	0	0	0	0	0	0	0	0	0	0	0	0	0	0	0	0	0	0	0	0	0	0	0	0	0	0	0	0	0
ALK	0.0904848	0	0	0.109309	0	0	1	0	0	0.0145969	0	0.0104031	0	0	0.12975	0	0	0.0699113	0	0	0	0	0.0039121	0	0	0	0	0	0	0	0	0	0	0	0	0	0	0	0	0	0	0	0	0	0	0	0	0	0
HGF	0.074165	0.00588343	0	0	0	0	0	1	0	0	0	0	0	0	0	0	0	0	0	0	0	0	0	0	0	0	0	0	0	0	0	0	0	0	0.306915	0	0	0	0	0	0	0	0	0	0	0	0	0	0
NOX4	0.0994571	0.00469908	0	0	0.00363415	0	0	0	1	0	0	0	0	0	0	0	0	0	0	0	0.0589176	0	0	0	0	0	0	0	0	0	0	0	0	0	0	0	0	0	0	0	0	0	0	0	0	0	0	0	0
TP53	0.0601904	0.00555693	0	0.080058	0	0	0.0145969	0	0	1	0	0	0	0	0.0208333	0	0	0.0112253	0	0	0	0	0.00628149	0	0	0	0	0	0	0	0	0	0	0	0	0	0	0	0	0	0	0	0	0	0	0	0	0	0
STAT3	0.0726436	0.0222277	0	0	0	0	0	0	0	0	1	0	0	0	0	0	0	0	0	0	0	0	0	0	0	0	0	0	0	0.0195217	0	0	0	0	0	0	0	0	0	0	0	0	0.496942	0	0	0	0	0.912495	0
PTEN	0.0510333	0.0178218	0.0104277	0.0164588	0	0	0.0104031	0	0	0	0	1	0	0	0.0222718	0	0	0.0240008	0	0	0	0	0	0	0	0	0	0	0.0944911	0	0	0	0	0	0	0	0	0	0	0	0	0	0	0	0	0	0	0	0
DCN	0.0156546	0	0	0	0	0	0	0	0	0	0	0	1	0	0	0	0	0	0	0	0	0	0	0	0	0	0	0	0	0	0	0	0	0	0	0	0	0	0	0	0	0	0	0	0	0	0	0	0
MMP14	0.0313093	0	0.0735712	0	0	0	0	0	0	0	0	0	0	1	0	0	0	0	0	0	0	0	0	0	0	0	0	0	0	0	0	0.171499	0	0	0	0	0	0	0	0	0	0	0	0	0	0	0	0	0
BRAF	0.0590374	0.00740924	0	0.369498	0	0	0.12975	0	0	0.0208333	0	0.0222718	0	0	1	0	0	0.179605	0	0	0	0	0.00837532	0	0	0	0	0	0	0	0	0	0	0	0	0	0	0	0	0	0	0	0	0	0	0	0	0	0
DUOX1	0.0948636	0	0	0	0.167679	0	0	0	0	0	0	0	0	0	0	1	0	0	0	0	0	0	0	0	0	0	0	0	0	0	0	0	0	0	0	0	0	0	0	0	0	0	0	0	0	0.11824	0	0	0
CD44	0.0968934	0.0450485	0.193598	0	0	0	0	0	0	0	0	0	0	0	0	0	1	0	0	0	0	0	0	0	0	0	0	0	0	0	0	0	0	0.592999	0	0	0	0	0	0	0	0	0	0	0	0	0	0	0
PIK3CA	0.0606383	0.00798443	0	0.163698	0	0	0.0699113	0	0	0.0112253	0	0.0240008	0	0	0.179605	0	0	1	0	0	0	0	0.00902551	0	0	0	0	0	0	0	0	0	0	0	0	0	0	0	0	0	0	0	0	0	0	0	0	0	0
RPE	0.10891	0.0751063	0	0	0	0	0	0	0	0	0	0	0	0	0	0	0	0	1	0	0	0	0	0	0	0	0	0	0	0	0	0	0	0	0	0	0	0	0	0	0	0	0	0	0	0	0	0	0
CYP2A13	0.0156546	0	0	0	0	0	0	0	0	0	0	0	0	0	0	0	0	0	0	1	0	0	0	0	0	0	0	0	0	0	0	0	0	0	0	0	0	0	0	0	0	0	0	0	0	0	0	0	0
NOX1	0.0709549	0.00412981	0	0	0.201215	0	0	0	0.0589176	0	0	0	0	0	0	0	0	0	0	0	1	0	0	0	0	0	0	0	0	0	0	0	0	0	0	0	0	0	0	0	0	0	0	0	0	0	0	0	0
ANG	0.0392854	0.0228654	0	0	0	0	0	0	0	0	0	0	0	0	0	0	0	0	0	0	0	1	0	0	0	0	0	0	0	0	0	0	0	0	0	0	0	0	0	0	0	0	0	0	0	0	0	0	0
ERBB2	0.0222505	0.00446794	0	0.0321845	0	0	0.0039121	0	0	0.00628149	0	0	0	0	0.00837532	0	0	0.00902551	0	0	0	0	1	0	0	0	0	0	0	0	0	0	0	0	0	0	0	0	0	0	0	0	0	0	0	0	0	0	0
UCP2	0	0	0	0	0	0	0	0	0	0	0	0	0	0	0	0	0	0	0	0	0	0	0	1	0	0	0	0	0	0	0	0	0	0	0	0	0	0	0	0	0	0	0	0	0	0	0	0	0
CD4	0	0	0	0	0	0	0	0	0	0	0	0	0	0	0	0	0	0	0	0	0	0	0	0	1	0	0	0	0	0	0	0	0	0	0	0	0	0	0	0	0	0	0	0	0	0	0	0	0
CYP1A1	0.0628047	0.0646731	0	0.00537541	0.0600199	0	0	0	0	0	0	0	0	0	0	0	0	0	0	0	0	0	0	0	0	1	0	0	0	0	0	0	0	0	0	0	0	0	0	0	0	0	0	0	0	0	0	0	0
LPO	0	0	0	0	0	0	0	0	0	0	0	0	0	0	0	0	0	0	0	0	0	0	0	0	0	0	1	0	0	0	0	0	0	0	0	0	0	0	0	0	0	0	0	0	0	0	0	0	0
WNT10A	0	0	0	0	0	0	0	0	0	0	0	0	0	0	0	0	0	0	0	0	0	0	0	0	0	0	0	1	0	0	0	0	0	0	0	0	0	0	0	0	0	0	0	0	0	0	0	0	0
AQP3	0.0313093	0.125739	0	0	0	0	0	0	0	0	0	0.0944911	0	0	0	0	0	0	0	0	0	0	0	0	0	0	0	0	1	0	0	0	0	0	0	0	0	0	0	0	0	0	0	0	0	0	0	0	0
BAX	0.0172877	0	0	0	0	0	0	0	0	0	0.0195217	0	0	0	0	0	0	0	0	0	0	0	0	0	0	0	0	0	0	1	0	0	0	0	0	0	0	0	0	0	0	0	0	0	0	0	0	0	0
CYLD	0	0	0	0	0	0	0	0	0	0	0	0	0	0	0	0	0	0	0	0	0	0	0	0	0	0	0	0	0	0	1	0	0	0	0	0	0	0	0	0	0	0	0	0	0	0	0	0	0
MMP9	0.0389289	0	0.277582	0	0.125078	0	0	0	0	0	0	0	0	0.171499	0	0	0	0	0	0	0	0	0	0	0	0	0	0	0	0	0	1	0	0	0	0	0	0	0	0	0	0	0	0	0	0	0	0	0
MPO	0	0	0	0	0	0	0	0	0	0	0	0	0	0	0	0	0	0	0	0	0	0	0	0	0	0	0	0	0	0	0	0	1	0	0	0	0	0.187317	0	0	0	0	0	0	0	0	0	0	0
MUC5B	0.0626186	0	0.0367856	0	0	0	0	0	0	0	0	0	0	0	0	0	0.592999	0	0	0	0	0	0	0	0	0	0	0	0	0	0	0	0	1	0	0	0	0	0	0	0	0	0	0	0	0	0	0	0
AREG	0.0880144	0	0	0	0.212616	0	0	0.306915	0	0	0	0	0	0	0	0	0	0	0	0	0	0	0	0	0	0	0	0	0	0	0	0	0	0	1	0	0	0	0	0	0	0.209529	0	0	0	0	0	0	0
CALM3	0.0313093	0	0	0	0	0	0	0	0	0	0	0	0	0	0	0	0	0	0	0	0	0	0	0	0	0	0	0	0	0	0	0	0	0	0	1	0	0	0	0	0	0	0	0	0	0	0	0	0
MPI	0.0525642	0.216008	0	0	0	0	0	0	0	0	0	0	0	0	0	0	0	0	0	0	0	0	0	0	0	0	0	0	0	0	0	0	0	0	0	0	1	0	0	0	0	0	0	0	0	0	0	0	0
CYBA	0	0	0	0	0	0	0	0	0	0	0	0	0	0	0	0	0	0	0	0	0	0	0	0	0	0	0	0	0	0	0	0	0.187317	0	0	0	0	1	0	0	0	0	0	0	0	0	0	0	0
HDC	0.023482	0	0	0	0	0	0	0	0	0	0	0	0	0	0	0	0	0	0	0	0	0	0	0	0	0	0	0	0	0	0	0	0	0	0	0	0	0	1	0	0	0	0	0	0	0	0	0	0
PAK6	0.00782732	0	0	0	0	0	0	0	0	0	0	0	0	0	0	0	0	0	0	0	0	0	0	0	0	0	0	0	0	0	0	0	0	0	0	0	0	0	0	1	0	0	0	0	0	0	0	0	0
SOD1	0.0136256	0	0	0	0	0	0	0	0	0	0	0	0	0	0	0	0	0	0	0	0	0	0	0	0	0	0	0	0	0	0	0	0	0	0	0	0	0	0	0	1	0	0	0	0	0	0	0	0
SOD2	0.0280039	0	0	0	0	0	0	0	0	0	0	0	0	0	0	0	0	0	0	0	0	0	0	0	0	0	0	0	0	0	0	0	0	0	0.209529	0	0	0	0	0	0	1	0	0	0	0	0	0	0
STAT1	0.0330054	0.0392742	0	0.0108811	0	0	0	0	0	0	0.496942	0	0	0	0	0	0	0	0	0	0	0	0	0	0	0	0	0	0	0	0	0	0	0	0	0	0	0	0	0	0	0	1	0	0	0.249878	0	0.644917	0
TRAP1	0.00782732	0	0	0	0	0	0	0	0	0	0	0	0	0	0	0	0	0	0	0	0	0	0	0	0	0	0	0	0	0	0	0	0	0	0	0	0	0	0	0	0	0	0	1	0	0	0	0	0
ARF6	0.00782732	0	0	0	0	0	0	0	0	0	0	0	0	0	0	0	0	0	0	0	0	0	0	0	0	0	0	0	0	0	0	0	0	0	0	0	0	0	0	0	0	0	0	0	1	0	0	0	0
DUOX2	0.0313093	0	0	0.0278693	0	0	0	0	0	0	0	0	0	0	0	0.11824	0	0	0	0	0	0	0	0	0	0	0	0	0	0	0	0	0	0	0	0	0	0	0	0	0	0	0.249878	0	0	1	0	0	0
HBEGF	0.0437513	0	0	0	0	0	0	0	0	0	0	0	0	0	0	0	0	0	0	0	0	0	0	0	0	0	0	0	0	0	0	0	0	0	0	0	0	0	0	0	0	0	0	0	0	0	1	0	0
JAK2	0.055667	0.0288465	0	0	0	0	0	0	0	0	0.912495	0	0	0	0	0	0	0	0	0	0	0	0	0	0	0	0	0	0	0	0	0	0	0	0	0	0	0	0	0	0	0	0.644917	0	0	0	0	1	0
PRDX6	0.00782732	0	0	0	0	0	0	0	0	0	0	0	0	0	0	0	0	0	0	0	0	0	0	0	0	0	0	0	0	0	0	0	0	0	0	0	0	0	0	0	0	0	0	0	0	0	0	0	1
XIAP	0.028269	0	0	0	0	0	0	0	0	0	0.0212814	0	0	0	0	0	0	0	0	0	0	0	0	0	0	0	0	0	0	0.0132944	0	0	0	0	0	0	0	0	0	0	0	0	0	0	0	0	0	0	0
ZBTB10	0.0122805	0	0	0	0	0	0	0	0	0	0	0	0	0	0	0	0	0	0	0	0	0	0	0	0	0	0	0	0	0	0	0	0	0	0	0	0	0	0	0	0	0	0	0	0	0	0	0	0
KEAP1	0.0396035	0	0	0.0330489	0	0	0.15667	0	0	0	0	0	0	0	0.33541	0	0	0	0	0	0	0	0	0	0	0	0	0	0	0	0	0	0	0	0	0	0	0	0	0	0	0	0	0	0	0	0	0	0
MC1R	0.0156546	0	0	0	0	0	0	0	0	0	0	0	0	0	0	0	0	0	0	0	0	0	0	0	0	0	0	0	0	0	0	0	0	0	0	0	0	0	0	0	0	0	0	0	0	0	0	0	0
MET	0.0233631	0	0	0.163398	0	0	0.0234726	0	0	0	0	0.0201456	0	0	0.0502519	0	0	0.0812296	0	0	0	0	0	0	0	0	0	0	0	0	0	0	0	0	0	0	0	0	0	0	0	0	0	0	0	0	0	0	0
TLR4	0.0351504	0.0855545	0.0300353	0	0	0	0	0	0	0	0	0	0	0	0	0	0	0	0	0	0	0	0	0	0	0	0	0	0	0	0	0	0	0	0	0	0	0	0	0	0	0	0	0	0	0	0	0	0
TNF	0.109574	0.023904	0.18691	0	0.0655438	0	0	0	0.00775054	0	0	0	0	0	0	0	0	0	0	0	0.0715217	0	0	0	0	0	0	0	0	0	0	0.0355671	0	0	0	0	0	0	0	0	0	0	0.0485834	0	0	0	0	0	0
TUSC2	0.0156546	0	0	0	0	0	0	0	0	0	0	0	0	0	0	0	0	0	0	0	0	0	0	0	0	0	0	0	0	0	0	0	0	0	0	0	0	0	0	0	0	0	0	0	0	0	0	0	0
EML4	0.0953086	0	0	0.191182	0	0	0.509797	0	0	0	0	0.0162051	0	0	0.101057	0	0	0.108902	0	0	0	0	0	0	0	0	0	0	0	0	0	0	0	0	0	0	0	0	0	0	0	0	0	0	0	0	0	0	0
PINK1	0.0313093	0.0628695	0	0	0	0	0	0	0	0	0	0.0944911	0	0	0	0	0	0	0	0	0	0	0	0	0	0	0	0	0	0	0	0	0	0	0	0	0	0	0	0	0	0	0	0	0	0	0	0	0
PI3	0.0723057	0.153257	0	0	0	0	0	0	0	0	0	0	0	0	0	0	0	0	0	0	0	0	0	0	0	0	0	0	0	0	0	0	0	0	0	0	0.781447	0	0	0	0	0	0	0	0	0	0	0	0
[truncated: 11 more columns]

## Sheet: Sup Table S8 KE2_top60_cosines
	CAT	PTEN	EGFR	LPO	RPE	SOD1	PINK1	XIAP	TNF	C6	SIRT1	SOD2	BAX	EGF	STAT3	HGF	BCL2	CYP2E1	ATM	TRPV1	NOX4	SFN	MPO	NQO1	TLR4	TRPM2	EPO	ANG	NGF	MSC	GPX1	TG	CRP	UCP2	NLRP3	STS	PCNA	PDK1	MB	BDNF	HMGB1	NOX1	AKT1	HP	TP53	CFTR	G6PD	FADD	ACR
CAT	1	0	0.00105772	0.168325	0.00695786	0.0944046	0	0.000158559	0.0272916	0.0103288	0.00434486	0.0887878	0.00543576	0.00256366	0.00102709	0.00265124	0.00189225	0.00597035	0.000536152	0	0.0027875	0	0.0607328	0.020581	0.00219793	0	0.00392258	0.00292266	0.012486	0.0319959	0.0652787	0.0206851	0.0189056	0.000213393	0.00476864	0.00086583	0.00391533	0	0.0267386	0.00778525	0.00190655	0.00211492	0	0.0155002	0.000291616	0	0.0190161	0	0.00746836
PTEN	0	1	0.0141188	0.00159585	0.0119191	0	0.0533913	0.000620845	0.00389002	0	0.0222663	0.00978241	0	0.00228138	0.000287259	0	0.000463074	0.00123038	0.0300903	0	0	0	0.00475603	0	0	0.0043383	0	0	0	0	0.026667	0.000809932	0	0	0	0.0330543	0.00058964	0.00469068	0.000513215	0	0	0.00920115	0.00596079	0.00074014	0.00399641	0	0	0	0
EGFR	0.00105772	0.0141188	1	0	0.0307319	0.000385083	0.00980662	0.0134464	0.0094163	0	0.00180618	0.0135814	0.0140296	0.22202	0.00953969	0.000394447	0.000668626	0	0.000505196	0	0.0210125	0	0	0	0.00564827	0	0	0	0	0	0	0	0	0	0	0	0	0	0.0163025	0	0	0.0398562	0.0172134	0.00267169	0.00989205	0	0	0.00584357	0
LPO	0.168325	0.00159585	0	1	0.00434202	0.00108814	0	0	0.0175053	0	0	0.00307021	0.00755125	0	0	0.00891684	0.00188936	0.00878498	0	0	0	0.00479714	0.0396182	0.000587131	0	0	0	0	0	0.000756144	0.00205288	0.0107398	0.00343213	0	0.000865701	0	0.00721727	0	0.00523486	0	0.000846063	0	0	0.0015099	0	0	0.00174593	0	0
RPE	0.00695786	0.0119191	0.0307319	0.00434202	1	0	0	0.0111488	0.00485622	0	0.0269559	0.0135129	0.0128409	0.0223461	0.00422055	0.0218527	0	0	0.00285594	0	0	0	0	0.000939685	0	0	0.0302022	0	0	0	0	0	0	0.0163684	0	0	0.00192517	0	0	0	0	0.00150208	0.00619243	0	0	0	0	0.00792829	0
SOD1	0.0944046	0	0.000385083	0.00108814	0	1	0	0.00888992	0.00608503	0.0032316	0	0.198568	0.0227155	0	0	0.00838231	0.0104198	0.00188762	0.000715721	0	0.00148844	0	0.00567516	0.00824222	0	0	0	0	0.000793706	0	0.152327	0	0.00086037	0	0.00173612	0.00433431	0.00241231	0	0.0104982	0.00222701	0	0.00282325	0.00110848	0.000757008	0.00116785	0	0.000875344	0.00331148	0
PINK1	0	0.0533913	0.00980662	0	0	0	1	0	0.000165559	0	0	0.0103444	0.00468674	0.00891336	0	0	0.00134017	0	0	0	0	0	0	0	0	0	0	0	0	0	0	0	0	0	0	0	0	0	0	0	0	0	0	0	0	0	0	0	0
XIAP	0.000158559	0.000620845	0.0134464	0	0.0111488	0.00888992	0	1	0.0171618	0.0037614	0.0125091	0	0.0132198	0.00108637	0.00478763	0	0.0121281	0	0	0	0	0.00909808	0	0.00479675	0	0	0	0	0	0	0	0.0019284	0	0	0.00202075	0.00100898	0	0	0.00977549	0	0	0	0	0.000881115	0	0	0	0.0134903	0
TNF	0.0272916	0.00389002	0.0094163	0.0175053	0.00485622	0.00608503	0.000165559	0.0171618	1	0.00221814	0.00373228	0.00726379	0.012587	0.00120121	0.00428539	0.00575354	0.00162547	0.0191648	0.00184224	0.00056682	0.00957797	0.0108337	0.0539092	0.0416727	0.0181939	0.0255295	0.000612644	0.00401696	0.00919338	0.00130106	0.00176615	0.00319837	0.0284202	0	0.00186196	0.00111564	0.00258717	0.00561309	0.0056296	0.00525456	0.00254761	0.00363348	0.00190212	0.0103921	0	0	0.00150207	0.0390667	0
C6	0.0103288	0	0	0	0	0.0032316	0	0.0037614	0.00221814	1	0.00545665	0	0	0	0	0	0	0	0	0	0	0	0	0	0.001896	0	0.0101512	0	0.00940307	0	0	0	0	0	0	0	0	0	0.0198997	0	0	0	0	0	0	0	0	0	0
SIRT1	0.00434486	0.0222663	0.00180618	0	0.0269559	0	0	0.0125091	0.00373228	0.00545665	1	0.000721981	0	0	0	0.00943586	0.00799735	0	0.0208134	0	0.00349066	0	0	0	0	0	0	0	0	0	0.00868949	0	0	0.00801669	0	0	0.0113146	0	0	0	0	0	0	0	0.00109553	0	0	0.00155321	0
SOD2	0.0887878	0.00978241	0.0135814	0.00307021	0.0135129	0.198568	0.0103444	0	0.00726379	0	0.000721981	1	0.0413927	0	0.03233	0	0.0200452	0.00266297	0.00201941	0	0.00209982	0	0.0377438	0.00415277	0	0.0125195	0	0	0.00111972	0	0.104544	0	0	0	0	0.00611465	0.00680635	0	0.00444313	0	0	0.00398292	0.00156379	0.00427181	0	0	0.00493958	0	0
BAX	0.00543576	0	0.0140296	0.00755125	0.0128409	0.0227155	0.00468674	0.0132198	0.012587	0	0	0.0413927	1	0.000809632	0.00509721	0.000969493	0.174199	0	0.0062085	0	0	0.00730205	0	0.00408554	0.00138826	0	0	0	0.0495718	0.0026308	0.0107137	0	0	0	0.00150599	0	0.00627765	0	0.00546399	0.0173863	0	0	0.00576927	0.00131333	0.0141827	0	0	0.043088	0
EGF	0.00256366	0.00228138	0.22202	0	0.0223461	0	0.00891336	0.00108637	0.00120121	0	0	0	0.000809632	1	0.0010053	0.00525826	0.00324119	0	0	0	0.00190985	0	0	0	0	0	0	0	0.0203685	0.00259432	0	0.0106293	0	0.00292412	0	0	0	0	0.00134705	0.00571506	0	0.00161004	0.00094821	0.00194267	0	0	0	0	0
STAT3	0.00102709	0.000287259	0.00953969	0	0.00422055	0	0	0.00478763	0.00428539	0	0	0.03233	0.00509721	0.0010053	1	0.000601901	0.0153042	0	0	0	0.00320637	0.0259052	0	0	0	0	0	0	0.0153881	0	0	0.00446126	0	0	0	0	0.0064957	0	0.00678454	0	0	0.118595	0.00238787	0	0	0	0	0	0
HGF	0.00265124	0	0.000394447	0.00891684	0.0218527	0.00838231	0	0	0.00575354	0	0.00943586	0	0.000969493	0.00525826	0.000601901	1	0.00097029	0	0	0	0	0	0	0	0	0	0.0109712	0	0	0	0.00737986	0	0	0	0	0	0.00123549	0	0	0.00228117	0	0	0.00113543	0	0	0	0	0	0
BCL2	0.00189225	0.000463074	0.000668626	0.00188936	0	0.0104198	0.00134017	0.0121281	0.00162547	0	0.00799735	0.0200452	0.174199	0.00324119	0.0153042	0.00097029	1	0.00218501	0.00248544	0	0	0	0	0.00511112	0	0.00725114	0	0	0	0.0078989	0.0107225	0.0028767	0	0	0	0.0030103	0.0209427	0	0.000911414	0.0174006	0.0250416	0	0.00384934	0	0.0243332	0	0	0.00287489	0
CYP2E1	0.00597035	0.00123038	0	0.00878498	0	0.00188762	0	0	0.0191648	0	0	0.00266297	0	0	0	0	0.00218501	1	0	0	0.00343334	0	0.00280516	0	0.000922902	0	0	0	0	0	0.00118706	0.00477707	0	0	0	0	0.0013911	0	0	0	0.00195691	0	0	0	0	0	0.0030287	0	0
ATM	0.000536152	0.0300903	0.000505196	0	0.00285594	0.000715721	0	0	0.00184224	0	0.0208134	0.00201941	0.0062085	0	0	0	0.00248544	0	1	0	0	0	0	0.000772365	0.00419919	0	0	0	0	0.0009947	0.00405082	0	0	0.00112115	0	0	0	0	0	0	0	0	0	0	0.0398353	0	0	0	0
TRPV1	0	0	0	0	0	0	0	0	0.00056682	0	0	0	0	0	0	0	0	0	0	1	0	0	0	0	0	0.286359	0	0	0	0	0	0	0	0	0	0	0	0	0	0	0	0	0	0.0953366	0	0	0	0.00601506	0
NOX4	0.0027875	0	0.0210125	0	0	0.00148844	0	0	0.00957797	0	0.00349066	0.00209982	0	0.00190985	0.00320637	0	0	0.00343334	0	0	1	0	0	0	0.00873277	0	0	0	0	0	0.00280807	0.0022601	0.0046947	0	0.0189467	0	0	0	0.00071606	0	0	0.041081	0.0105849	0.00206535	0	0	0	0	0
SFN	0	0	0	0.00479714	0	0	0	0.00909808	0.0108337	0	0	0	0.00730205	0	0.0259052	0	0	0	0	0	0	1	0	0	0	0	0	0	0	0	0	0	0	0	0	0	0	0	0	0	0	0	0	0	0	0	0	0	0
MPO	0.0607328	0.00475603	0	0.0396182	0	0.00567516	0	0	0.0539092	0	0	0.0377438	0	0	0	0	0	0.00280516	0	0	0	0	1	0	0.00832414	0	0	0	0	0	0.00611811	0	0	0	0.00387002	0	0.00358489	0	0.0039003	0	0.0100859	0	0	0.00674984	0	0	0.0195125	0	0
NQO1	0.020581	0	0	0.000587131	0.000939685	0.00824222	0	0.00479675	0.0416727	0	0	0.00415277	0.00408554	0	0	0	0.00511112	0	0.000772365	0	0	0	0	1	0	0	0	0	0	0	0.00666416	0	0.000928461	0	0.00281028	0	0.00260323	0	0	0.00360489	0	0	0.00239241	0.000816919	0	0	0	0	0
TLR4	0.00219793	0	0.00564827	0	0	0	0	0	0.0181939	0.001896	0	0	0.00138826	0	0	0	0	0.000922902	0.00419919	0	0.00873277	0	0.00832414	0	1	0	0	0	0	0.00444843	0	0	0	0	0.0993129	0	0	0	0	0.00489976	0.00622179	0	0	0	0	0	0	0	0
TRPM2	0	0.0043383	0	0	0	0	0	0	0.0255295	0	0	0.0125195	0	0	0	0	0.00725114	0	0	0.286359	0	0	0	0	0	1	0	0	0	0	0	0	0	0	0	0	0	0	0	0	0	0	0	0.0753326	0.00111748	0	0	0.00158431	0
EPO	0.00392258	0	0	0	0.0302022	0	0	0	0.000612644	0.0101512	0	0	0	0	0	0.0109712	0	0	0	0	0	0	0	0	0	0	1	0	0	0	0	0	0	0	0	0	0	0	0	0.0437223	0	0	0	0	0	0	0	0	0
ANG	0.00292266	0	0	0	0	0	0	0	0.00401696	0	0	0	0	0	0	0	0	0	0	0	0	0	0	0	0	0	0	1	0	0	0	0	0	0	0	0	0	0	0.00900937	0	0	0	0	0	0	0	0	0	0
NGF	0.012486	0	0	0	0	0.000793706	0	0	0.00919338	0.00940307	0	0.00111972	0.0495718	0.0203685	0.0153881	0	0	0	0	0	0	0	0	0	0	0	0	0	1	0	0	0	0	0	0	0	0	0	0	0.0890999	0	0	0	0	0	0	0	0	0
MSC	0.0319959	0	0	0.000756144	0	0	0	0	0.00130106	0	0	0	0.0026308	0.00259432	0	0	0.0078989	0	0.0009947	0	0	0	0	0	0.00444843	0	0	0	0	1	0	0	0	0	0	0	0	0	0	0	0	0	0	0	0	0	0	0	0
GPX1	0.0652787	0.026667	0	0.00205288	0	0.152327	0	0	0.00176615	0	0.00868949	0.104544	0.0107137	0	0	0.00737986	0.0107225	0.00118706	0.00405082	0	0.00280807	0	0.00611811	0.00666416	0	0	0	0	0	0	1	0	0	0	0	0	0.00455104	0	0	0	0	0.00355088	0	0	0.00220326	0	0	0	0
TG	0.0206851	0.000809932	0	0.0107398	0	0	0	0.0019284	0.00319837	0	0	0	0	0.0106293	0.00446126	0	0.0028767	0.00477707	0	0	0.0022601	0	0	0	0	0	0	0	0	0	0	1	0.00130642	0	0	0	0.00183147	0	0.00239114	0	0	0	0.00673263	0.00459788	0	0	0	0	0
CRP	0.0189056	0	0	0.00343213	0	0.00086037	0	0	0.0284202	0	0	0	0	0	0	0	0	0	0	0	0.0046947	0	0	0.000928461	0	0	0	0	0	0	0	0.00130642	1	0	0	0	0	0	0.00165563	0	0	0	0	0.00238769	0	0	0	0	0
UCP2	0.000213393	0	0	0	0.0163684	0	0	0	0	0	0.00801669	0	0	0.00292412	0	0	0	0	0.00112115	0	0	0	0	0	0	0	0	0	0	0	0	0	0	1	0	0	0	0	0	0	0	0	0	0	0	0	0	0	0
NLRP3	0.00476864	0	0	0.000865701	0	0.00173612	0	0.00202075	0.00186196	0	0	0	0.00150599	0	0	0	0	0	0	0	0.0189467	0	0.00387002	0.00281028	0.0993129	0	0	0	0	0	0	0	0	0	1	0	0	0	0	0	0.00134988	0	0	0	0	0	0	0.00263454	0
STS	0.00086583	0.0330543	0	0	0	0.00433431	0	0.00100898	0.00111564	0	0	0.00611465	0	0	0	0	0.0030103	0	0	0	0	0	0	0	0	0	0	0	0	0	0	0	0	0	0	1	0	0	0	0	0	0	0	0	0	0.0512215	0	0	0
PCNA	0.00391533	0.00058964	0	0.00721727	0.00192517	0.00241231	0	0	0.00258717	0	0.0113146	0.00680635	0.00627765	0	0.0064957	0.00123549	0.0209427	0.0013911	0	0	0	0	0.00358489	0.00260323	0	0	0	0	0	0	0.00455104	0.00183147	0	0	0	0	1	0	0.00464207	0	0	0	0	0.00334731	0.0180739	0	0	0.00366065	0
PDK1	0	0.00469068	0	0	0	0	0	0	0.00561309	0	0	0	0	0	0	0	0	0	0	0	0	0	0	0	0	0	0	0	0	0	0	0	0	0	0	0	0	1	0	0	0	0	0.00177235	0	0	0	0	0	0
MB	0.0267386	0.000513215	0.0163025	0.00523486	0	0.0104982	0	0.00977549	0.0056296	0.0198997	0	0.00444313	0.00546399	0.00134705	0.00678454	0	0.000911414	0	0	0	0.00071606	0	0.0039003	0	0	0	0	0.00900937	0	0	0	0.00239114	0.00165563	0	0	0	0.00464207	0	1	0	0	0	0	0.00801201	0	0	0	0.00477928	0.0169279
BDNF	0.00778525	0	0	0	0	0.00222701	0	0	0.00525456	0	0	0	0.0173863	0.00571506	0	0.00228117	0.0174006	0	0	0	0	0	0	0.00360489	0.00489976	0	0.0437223	0	0.0890999	0	0	0	0	0	0	0	0	0	0	1	0	0	0	0	0	0	0	0	0
HMGB1	0.00190655	0	0	0.000846063	0	0	0	0	0.00254761	0	0	0	0	0	0	0	0.0250416	0.00195691	0	0	0	0	0.0100859	0	0.00622179	0	0	0	0	0	0	0	0	0	0.00134988	0	0	0	0	0	1	0	0	0	0	0	0	0.00257477	0
NOX1	0.00211492	0.00920115	0.0398562	0	0.00150208	0.00282325	0	0	0.00363348	0	0	0.00398292	0	0.00161004	0.118595	0	0	0	0	0	0.041081	0	0	0	0	0	0	0	0	0	0.00355088	0	0	0	0	0	0	0	0	0	0	1	0.0172092	0	0	0	0	0	0
AKT1	0	0.00596079	0.0172134	0	0.00619243	0.00110848	0	0	0.00190212	0	0	0.00156379	0.00576927	0.00094821	0.00238787	0.00113543	0.00384934	0	0	0	0.0105849	0	0	0.00239241	0	0	0	0	0	0	0	0.00673263	0	0	0	0	0	0.00177235	0	0	0	0.0172092	1	0.00461436	0	0	0	0	0
HP	0.0155002	0.00074014	0.00267169	0.0015099	0	0.000757008	0	0.000881115	0.0103921	0	0	0.00427181	0.00131333	0.00194267	0	0	0	0	0	0.0953366	0.00206535	0	0.00674984	0.000816919	0	0.0753326	0	0	0	0	0	0.00459788	0.00238769	0	0	0	0.00334731	0	0.00801201	0	0	0	0.00461436	1	0	0	0	0	0
TP53	0.000291616	0.00399641	0.00989205	0	0	0.00116785	0	0	0	0	0.00109553	0	0.0141827	0	0	0	0.0243332	0	0.0398353	0	0	0	0	0	0	0.00111748	0	0	0	0	0.00220326	0	0	0	0	0	0.0180739	0	0	0	0	0	0	0	1	0	0	0.00354441	0
CFTR	0	0	0	0	0	0	0	0	0	0	0	0	0	0	0	0	0	0	0	0	0	0	0	0	0	0	0	0	0	0	0	0	0	0	0	0.0512215	0	0	0	0	0	0	0	0	0	1	0	0	0
G6PD	0.0190161	0	0	0.00174593	0	0.000875344	0	0	0.00150207	0	0	0.00493958	0	0	0	0	0	0.0030287	0	0	0	0	0.0195125	0	0	0	0	0	0	0	0	0	0	0	0	0	0	0	0	0	0	0	0	0	0	0	1	0	0
FADD	0	0	0.00584357	0	0.00792829	0.00331148	0	0.0134903	0.0390667	0	0.00155321	0	0.043088	0	0	0	0.00287489	0	0	0.00601506	0	0	0	0	0	0.00158431	0	0	0	0	0	0	0	0	0.00263454	0	0.00366065	0	0.00477928	0	0.00257477	0	0	0	0.00354441	0	0	1	0
ACR	0.00746836	0	0	0	0	0	0	0	0	0	0	0	0	0	0	0	0	0	0	0	0	0	0	0	0	0	0	0	0	0	0	0	0	0	0	0	0	0	0.0169279	0	0	0	0	0	0	0	0	0	1
JAK2	0.000501039	0	0	0	0	0	0	0.00116775	0.00387359	0	0	0.00566149	0.00174057	0	0.372813	0.0411068	0	0	0	0	0	0.0221149	0	0	0	0	0.0039394	0	0	0	0	0	0	0	0	0	0	0	0.00579187	0	0	0	0	0	0	0	0	0	0
PI3	0.00024646	0.059349	0.00209008	0	0	0	0	0.00114883	0.00762165	0	0	0.00278488	0	0.0227964	0.00212622	0.0272975	0.00171378	0	0.00129488	0	0.00134644	0	0.00146679	0	0.0173727	0	0.0310045	0	0.0114878	0.0109739	0	0.00149873	0	0	0	0.014115	0	0.0867979	0.00569803	0	0	0.0136209	0	0	0	0	0	0.00299557	0
C2	0.00179044	0.0128527	0	0	0.00190745	0	0	0.00139098	0.00410137	0.052384	0.00224209	0	0.00207329	0.00817814	0	0.00367234	0	0	0	0	0	0	0	0	0.0280458	0	0	0	0	0	0	0	0	0	0	0.00569667	0	0	0	0	0	0	0	0	0	0	0	0	0
LOX	0.0128891	0.00491569	0	0	0	0	0	0.000780264	0.00833986	0	0	0	0	0	0.00144408	0	0.00349189	0	0	0	0	0	0	0	0.113076	0	0	0	0	0	0	0	0	0	0	0	0	0	0.00193499	0	0	0	0	0	0	0	0	0.00610359	0
TF	0.00817659	0	0	0	0	0	0	0	0.0100967	0	0	0	0	0	0	0	0	0	0	0	0.00279186	0	0	0	0	0	0	0.0117089	0	0	0	0	0	0	0	0	0	0	0.00984574	0	0	0	0	0.0212987	0	0	0	0	0
TH	0.0149416	0.0180013	0.000812244	0.0149187	0	0.0115072	0.124544	0.0053575	0.0103667	0.0122694	0	0	0.00199638	0.000984345	0	0	0	0	0	0	0.00156976	0	0	0.00372538	0	0	0	0	0.00334829	0	0	0.0017473	0	0	0	0.016456	0	0	0.00775027	0.00939475	0	0	0	0.00479021	0	0	0	0	0
CD4	0.0145185	0.0062177	0	0.0244625	0	0.00181697	0	0.00528713	0.0175381	0	0	0	0	0	0	0	0.00157742	0.00104779	0	0.00550065	0	0	0	0	0	0	0.00475628	0	0	0.0025252	0	0	0.0229237	0	0	0.00433064	0	0	0	0	0	0	0	0.00252122	0	0	0	0	0
SI	0.0114003	0	0.000716139	0.00101181	0.00242906	0	0	0.0165326	0.00174097	0.00841373	0	0	0.00352033	0	0.00327835	0.00831392	0	0	0	0	0.00138403	0	0	0.00218973	0	0	0	0	0	0	0	0.00154056	0.00800015	0	0	0	0	0.00324439	0.00683325	0	0.00631084	0	0	0	0	0	0	0	0
KY	0.0214966	0.00420853	0	0	0	0.0200874	0.00405993	0	0.0240056	0	0.00807577	0.0283384	0.00248925	0	0	0	0.0024913	0	0	0	0.00587192	0	0	0	0	0	0.0187795	0	0	0.0219349	0	0	0	0	0	0	0.0126888	0.00917651	0.00828315	0	0	0.00247507	0	0	0	0	0	0.00435462	0
INS	0.0132659	0.00546769	0	0	0	0.0018641	0	0	0.0163936	0.00441681	0.00349732	0.00394468	0.00970203	0	0.00602342	0	0.004855	0	0	0	0	0	0	0	0	0	0	0	0	0	0.00351679	0	0	0.00146002	0	0.0296198	0	0	0.000896783	0	0	0.00160779	0	0	0	0	0	0	0
PGC	0.00668999	0.000727636	0	0	0	0	0.0363256	0.00086623	0.000957797	0	0.00418879	0.00314973	0.00129114	0	0	0	0.0038766	0	0	0.00630848	0	0	0	0	0	0	0	0	0	0.0248233	0.00140404	0	0	0.00816055	0	0.00118253	0	0	0	0.00759496	0	0	0	0	0	0	0	0	0
[truncated: 11 more columns]

## Sheet: Sup Table S9 KE3_top60_cosines
	EGFR	EGF	TNF	HGF	CAT	RPE	ANG	MPO	VIP	LPO	CYP2E1	STAT3	CRP	TLR4	GCLC	SOD1	ATM	SIRT1	HP	PAH	NOX4	CBS	ALDH2	FHIT	SOD2	NLRP3	C6	NQO1	UCP2	PTEN	CYP1A1	CFTR	GSTM1	KRAS	TLR2	NGF	PON1	BDNF	NOX1	HMGB1	TH	TG	C2	TP53	CAD	TRPA1	GSTP1	PCNA	MB
EGFR	1	0.217716	0.00690665	0.0181015	0	0.0209692	0.00774697	0	0	0	0.00285978	0.0403763	0	0.00168343	0.000258053	0	0.000216002	0	0.00175185	0.000465796	0.00744589	0	0	0.00345512	0.00661062	0.0021274	0	0.00143464	0	0.00460949	0.000953525	0	0	0.129927	0.00182769	0.0113481	0	0	0.0197506	0	0.00409895	0	0	0.0184259	0	0	0	0	0.00768207
EGF	0.217716	1	0.00788429	0.00329676	0.00327365	0.00868362	0.00273301	0	0.00151568	0	0.000814189	0.0183154	0	0.00359459	0.000440812	0.00270163	0	0	0.00382381	0.000596761	0.00211987	0	0	0	0.000235258	0.00181704	0	0.000490138	0.000870083	0.00207211	0.00542943	0	0	0.00212499	0.000223007	0.0226159	0	0.00158869	0.000790743	0.00176635	0.000933587	0.00510449	0.00224475	0.000890818	0	0	0	0.00710918	0.0457471
TNF	0.00690665	0.00788429	1	0.00569005	0.00818051	0.00222663	0.0132191	0.0259486	0.000339182	0.0105406	0.010021	0.0134037	0.0119594	0.0387857	0.00235106	0.0115272	0.0015138	0.00967071	0.000954912	0	0.00831059	0.00341176	0	0	0.00270252	0.00167731	0.0211722	0.0351903	0.00285573	0.00136019	0.000668255	0	0	0	0.012443	0.00340845	0	0.00412798	0.00367671	0.00706559	0.00248963	0.00119669	0.000230237	0	0	0	0	0.000265151	0.00672975
HGF	0.0181015	0.00329676	0.00569005	1	0.00464944	0.0109334	0.000236551	0	0	0.00497072	0	0.0149243	0	0	0.0184855	0.00562763	0	0.00477914	0.000546811	0	0.00232411	0	0	0	0	0	0	0	0	0	0	0	0	0	0	0	0	0.00261262	0	0.0010893	0.00575737	0.000399734	0.00138432	0	0	0	0	0.00159425	0.000299728
CAT	0	0.00327365	0.00818051	0.00464944	1	0	0	0.00985672	0	0.0548975	0.00841248	0.00142073	0	0.00116064	0.00379552	0.0581545	0	0.000695067	0.00286297	0	0.00202808	0.0025061	0	0	0.0389936	0.0078226	0.00716682	0.0116056	0	0	0	0	0.00298286	0	0	0.00596111	0	0.00683953	0.00340426	0	0.00452163	0.00418582	0	0.000639183	0.00175309	0.00104735	0.000564548	0.00139118	0.00353094
RPE	0.0209692	0.00868362	0.00222663	0.0109334	0	1	0	0	0	0.00370792	0	0	0	0	0.000865212	0.000353511	0	0	0	0	0.00323619	0	0	0	0	0.0133741	0	0.000962027	0	0	0	0.00497405	0	0	0	0	0	0	0.0010347	0	0	0	0.00110148	0	0	0	0	0.00507406	0
ANG	0.00774697	0.00273301	0.0132191	0.000236551	0	0	1	0	0	0	0	0.00206007	0	0	0	0.00899459	0	0	0	0	0	0	0	0	0	0	0	0	0	0	0	0	0	0	0	0	0	0	0.00713007	0	0	0	0	0	0.0474504	0	0	0.00672408	0.00568875
MPO	0	0	0.0259486	0	0.00985672	0	0	1	0	0.0125136	0.00101123	0	0	0.00520859	0	0	0	0	0.000688291	0.00205884	0	0.00550853	0	0	0.000486987	0	0	0.00507296	0	0	0.0011239	0.0083059	0.00057369	0	0	0	0	0	0	0	0.000483134	0.00150948	0	0	0	0.0050359	0	0	0.00150912
VIP	0	0.00151568	0.000339182	0	0	0	0	0	1	0	0	0	0.00300538	0	0	0	0	0	0.00165692	0	0.000469495	0.000663035	0	0	0.00375144	0	0	0	0	0.00206513	0	0	0	0	0	0	0	0	0	0	0.00790875	0	0.0100673	0	0	0.000969836	0	0	0
LPO	0	0	0.0105406	0.00497072	0.0548975	0.00370792	0	0.0125136	0	1	0.0089001	0	0.0032048	0	0.000602328	0.000984404	0	0	0.000454337	0	0	0	0	0	0	0	0	0.00133945	0	0	0	0	0	0	0	0	0.0115356	0	0	0	0.00127566	0.0106283	0	0	0	0	0	0.00618165	0
CYP2E1	0.00285978	0.000814189	0.010021	0	0.00841248	0	0	0.00101123	0	0.0089001	1	0	0.000394637	0	0.0160949	0	0	0	0	0.0117145	0	0	0.00531473	0	0	0	0	0.0294416	0	0	0.0613902	0	0.0150154	0	0	0	0	0	0	0	0	0.0171774	0.0125584	0	0	0	0.00185339	0.000761203	0
STAT3	0.0403763	0.0183154	0.0134037	0.0149243	0.00142073	0	0.00206007	0	0	0	0	1	0	0.00643507	0	0	0	0	0.00396837	0.0313376	0	0	0	0	0.0151618	0	0.0158943	0	0	0	0	0	0	0.00563583	0.0106461	0.00991525	0	0	0	0	0	0.00290099	0	0	0	0	0	0	0.00609061
CRP	0	0	0.0119594	0	0	0	0	0	0.00300538	0.0032048	0.000394637	0	1	0	0	0	0	0	0.000805825	0	0	0	0	0	0	0	0	0	0	0	0	0	0	0	0	0	0	0	0	0	0.00226254	0.00765805	0	0	0.00723701	0	0	0	0.00220852
TLR4	0.00168343	0.00359459	0.0387857	0	0.00116064	0	0	0.00520859	0	0	0	0.00643507	0	1	0	0.000468275	0	0	0	0	0.0685886	0.00432424	0	0	0	0.00531475	0.00144273	0	0	0	0	0	0	0	0.211051	0	0	0.00206527	0	0.0752015	0.000606823	0	0.0116726	0	0	0	0	0	0
GCLC	0.000258053	0.000440812	0.00235106	0.0184855	0.00379552	0.000865212	0	0	0	0.000602328	0.0160949	0	0	0	1	0.00574256	0	0.00102953	0.00159024	0.000634236	0.00600798	0	0	0	0.00825105	0.000724178	0	0.0648542	0	0	0	0	0.0229747	0	0	0	0	0	0.0050424	0	0.0111624	0.00232502	0	0.000946759	0	0	0.0292673	0.00412125	0.00464891
SOD1	0	0.00270163	0.0115272	0.00562763	0.0581545	0.000353511	0.00899459	0	0	0.000984404	0	0	0	0.000468275	0.00574256	1	0.000480677	0.00504781	0	0	0.00061369	0	0	0	0.0992984	0.00177532	0.00361443	0.00319257	0.000566739	0	0	0	0	0.00553656	0	0	0	0.0027595	0	0	0.000608103	0	0	0.00077366	0	0	0.000683322	0	0.000949735
ATM	0.000216002	0	0.0015138	0	0	0	0	0	0	0	0	0	0	0	0	0.000480677	1	0.00430882	0	0.00477794	0	0	0	0	0	0	0	0.00261618	0.000580524	0.0442407	0.000724509	0	0	0	0	0	0	0	0	0	0.000622894	0	0	0.0261518	0	0	0	0	0.0029185
SIRT1	0	0	0.00967071	0.00477914	0.000695067	0	0	0	0	0	0	0	0	0	0.00102953	0.00504781	0.00430882	1	0	0	0	0	0	0	0.0230771	0	0	0.00114474	0.00457226	0.0406518	0	0	0	0	0	0	0	0.000618408	0	0	0	0	0.00131068	0	0	0	0	0.00754717	0.000851348
HP	0.00175185	0.00382381	0.000954912	0.000546811	0.00286297	0	0	0.000688291	0.00165692	0.000454337	0	0.00396837	0.000805825	0	0.00159024	0	0	0	1	0.0081329	0.000566479	0.0032	0	0	0	0	0	0.00530454	0	0	0.000652893	0.00355529	0.0019996	0	0	0	0	0	0	0	0.00336793	0.00175377	0	0	0	0	0.000630754	0	0.00350669
PAH	0.000465796	0.000596761	0	0	0	0	0	0.00205884	0	0	0.0117145	0.0313376	0	0	0.000634236	0	0.00477794	0	0.0081329	1	0.00542231	0	0	0	0.0473882	0	0	0.00775726	0	0	0.0656193	0	0.0183426	0	0	0	0	0	0	0.00254141	0.0248499	0	0	0.0153804	0	0	0	0	0.0131117
NOX4	0.00744589	0.00211987	0.00831059	0.00232411	0.00202808	0.00323619	0	0	0.000469495	0	0	0	0	0.0685886	0.00600798	0.00061369	0	0	0.000566479	0.00542231	1	0.000566706	0	0	0	0.0123825	0	0	0	0	0	0	0	0	0	0	0	0	0.0718488	0	0.000795262	0.0033129	0.00860471	0	0	0	0	0	0.00248408
CBS	0	0	0.00341176	0	0.0025061	0	0	0.00550853	0.000663035	0	0	0	0	0.00432424	0	0	0	0	0.0032	0	0.000566706	1	0	0	0	0	0	0	0	0.00697962	0	0	0	0	0	0	0	0	0.00634169	0	0	0.000584822	0.0013502	0	0	0.00351194	0	0	0
ALDH2	0	0	0	0	0	0	0	0	0	0	0.00531473	0	0	0	0	0	0	0	0	0	0	0	1	0	0	0	0	0	0	0	0.0136313	0	0.00208741	0	0	0	0	0	0	0	0	0.000610261	0.000704468	0	0.015676	0	0.00197536	0	0
FHIT	0.00345512	0	0	0	0	0	0	0	0	0	0	0	0	0	0	0	0	0	0	0	0	0	0	1	0	0	0	0	0	0	0	0	0	0.00739165	0	0	0	0	0	0	0	0	0	0.019437	0	0	0	0	0
SOD2	0.00661062	0.000235258	0.00270252	0	0.0389936	0	0	0.000486987	0.00375144	0	0	0.0151618	0	0	0.00825105	0.0992984	0	0.0230771	0	0.0473882	0	0	0	0	1	0.00231893	0	0.00417014	0.00740276	0.00070519	0	0	0	0	0	0	0	0	0	0	0.000794306	0	0	0	0	0	0.00178511	0	0.00124055
NLRP3	0.0021274	0.00181704	0.00167731	0	0.0078226	0.0133741	0	0	0	0	0	0	0	0.00531475	0.000724178	0.00177532	0	0	0	0	0.0123825	0	0	0	0.00231893	1	0	0.000805211	0	0	0	0	0	0	0.0161199	0	0	0	0	0	0	0	0	0	0	0	0	0	0.00179652
C6	0	0	0.0211722	0	0.00716682	0	0	0	0	0	0	0.0158943	0	0.00144273	0	0.00361443	0	0	0	0	0	0	0	0	0	0	1	0.00295084	0	0	0	0	0	0	0	0.00185248	0	0	0	0	0.0355971	0	0.0326597	0	0	0	0	0	0.0241401
NQO1	0.00143464	0.000490138	0.0351903	0	0.0116056	0.000962027	0	0.00507296	0	0.00133945	0.0294416	0	0	0	0.0648542	0.00319257	0.00261618	0.00114474	0.00530454	0.00775726	0	0	0	0	0.00417014	0.000805211	0.00295084	1	0	0	0.0789178	0	0.0412658	0.0234374	0	0	0	0	0	0	0.00165486	0	0.00696327	0.0063162	0	0	0.008368	0.0045824	0.0122767
UCP2	0	0.000870083	0.00285573	0	0	0	0	0	0	0	0	0	0	0	0	0.000566739	0.000580524	0.00457226	0	0	0	0	0	0	0.00740276	0	0	0	1	0	0	0	0	0	0	0	0	0.0116645	0.00414699	0	0	0	0	0	0	0	0	0	0
PTEN	0.00460949	0.00207211	0.00136019	0	0	0	0	0	0.00206513	0	0	0	0	0	0	0	0.0442407	0.0406518	0	0	0	0.00697962	0	0	0.00070519	0	0	0	0	1	0	0	0	0.00353872	0	0	0	0	0.00316035	0	0.00069961	0	0	0	0	0	0	0	0
CYP1A1	0.000953525	0.00542943	0.000668255	0	0	0	0	0.0011239	0	0	0.0613902	0	0	0	0	0	0.000724509	0	0.000652893	0.0656193	0	0	0.0136313	0	0	0	0	0.0789178	0	0	1	0	0.265563	0.000927231	0	0	0	0.00103982	0	0	0	0.000954565	0.0132231	0.00349834	0	0	0.0628269	0.00253805	0.00357876
CFTR	0	0	0	0	0	0.00497405	0	0.0083059	0	0	0	0	0	0	0	0	0	0	0.00355529	0	0	0	0	0	0	0	0	0	0	0	0	1	0	0	0	0	0	0	0	0	0	0	0	0	0	0	0	0	0.00612478
GSTM1	0	0	0	0	0.00298286	0	0	0.00057369	0	0	0.0150154	0	0	0	0.0229747	0	0	0	0.0019996	0.0183426	0	0	0.00208741	0	0	0	0	0.0412658	0	0	0.265563	0	1	0	0	0	0	0	0	0	0.000935724	0.000974509	0.00112495	0.0238095	0	0	0.238683	0	0
KRAS	0.129927	0.00212499	0	0	0	0	0	0	0	0	0	0.00563583	0	0	0	0.00553656	0	0	0	0	0	0	0	0.00739165	0	0	0	0.0234374	0	0.00353872	0.000927231	0	0	1	0	0	0	0	0.00540168	0	0	0	0	0.0395545	0	0	0	0	0
TLR2	0.00182769	0.000223007	0.012443	0	0	0	0	0	0	0	0	0.0106461	0	0.211051	0	0	0	0	0	0	0	0	0	0	0	0.0161199	0	0	0	0	0	0	0	0	1	0	0	0	0	0.00925972	0.000752942	0	0	0	0	0	0	0	0
NGF	0.0113481	0.0226159	0.00340845	0	0.00596111	0	0	0	0	0	0	0.00991525	0	0	0	0	0	0	0	0	0	0	0	0	0	0	0.00185248	0	0	0	0	0	0	0	0	1	0	0.0530366	0	0	0.00155834	0	0	0	0	0	0	0	0.00365071
PON1	0	0	0	0	0	0	0	0	0	0.0115356	0	0	0	0	0	0	0	0	0	0	0	0	0	0	0	0	0	0	0	0	0	0	0	0	0	0	1	0	0	0	0	0	0	0	0.121564	0	0	0	0
BDNF	0	0.00158869	0.00412798	0.00261262	0.00683953	0	0	0	0	0	0	0	0	0.00206527	0	0.0027595	0	0.000618408	0	0	0	0	0	0	0	0	0	0	0.0116645	0	0.00103982	0	0	0	0	0.0530366	0	1	0	0	0.000893986	0	0	0	0	0	0	0	0.00349056
NOX1	0.0197506	0.000790743	0.00367671	0	0.00340426	0.0010347	0.00713007	0	0	0	0	0	0	0	0.0050424	0	0	0	0	0	0.0718488	0.00634169	0	0	0	0	0	0	0.00414699	0.00316035	0	0	0	0.00540168	0	0	0	0	1	0	0	0	0	0	0	0	0	0	0.000694948
HMGB1	0	0.00176635	0.00706559	0.0010893	0	0	0	0	0	0	0	0	0	0.0752015	0	0	0	0	0	0.00254141	0	0	0	0	0	0	0	0	0	0	0	0	0	0	0.00925972	0	0	0	0	1	0	0	0	0	0	0	0	0	0
TH	0.00409895	0.000933587	0.00248963	0.00575737	0.00452163	0	0	0.000483134	0.00790875	0.00127566	0	0	0.00226254	0.000606823	0.0111624	0.000608103	0.000622894	0	0.00336793	0.0248499	0.000795262	0	0	0	0.000794306	0	0.0355971	0.00165486	0	0.00069961	0	0	0.000935724	0	0.000752942	0.00155834	0	0.000893986	0	0	1	0.000820685	0	0	0	0.00246416	0.000885495	0	0
TG	0	0.00510449	0.00119669	0.000399734	0.00418582	0	0	0.00150948	0	0.0106283	0.0171774	0.00290099	0.00765805	0	0.00232502	0	0	0	0.00175377	0	0.0033129	0.000584822	0.000610261	0	0	0	0	0	0	0	0.000954565	0	0.000974509	0	0	0	0	0	0	0	0.000820685	1	0	0	0.00954565	0	0.000922198	0	0.0044861
C2	0	0.00224475	0.000230237	0.00138432	0	0.00110148	0	0	0.0100673	0	0.0125584	0	0	0.0116726	0	0	0	0.00131068	0	0	0.00860471	0.0013502	0.000704468	0	0	0	0.0326597	0.00696327	0	0	0.0132231	0	0.00112495	0	0	0	0	0	0	0	0	0	1	0	0	0	0.00319368	0	0.000739804
TP53	0.0184259	0.000890818	0	0	0.000639183	0	0	0	0	0	0	0	0	0	0.000946759	0.00077366	0.0261518	0	0	0.0153804	0	0	0	0.019437	0	0	0	0.0063162	0	0	0.00349834	0	0.0238095	0.0395545	0	0	0	0	0	0	0	0	0	1	0	0	0	0.00971653	0
CAD	0	0	0	0	0.00175309	0	0.0474504	0	0	0	0	0	0.00723701	0	0	0	0	0	0	0	0	0	0.015676	0	0	0	0	0	0	0	0	0	0	0	0	0	0.121564	0	0	0	0	0.00954565	0	0	1	0	0	0	0.000715752
TRPA1	0	0	0	0	0.00104735	0	0	0.0050359	0.000969836	0	0	0	0	0	0	0	0	0	0	0	0	0.00351194	0	0	0	0	0	0	0	0	0	0	0	0	0	0	0	0	0	0	0.00246416	0	0	0	0	1	0	0	0
GSTP1	0	0	0	0	0.000564548	0	0	0	0	0	0.00185339	0	0	0	0.0292673	0.000683322	0	0	0.000630754	0	0	0	0.00197536	0	0.00178511	0	0	0.008368	0	0	0.0628269	0	0.238683	0	0	0	0	0	0	0	0.000885495	0.000922198	0.00319368	0	0	0	1	0	0
PCNA	0	0.00710918	0.000265151	0.00159425	0.00139118	0.00507406	0.00672408	0	0	0.00618165	0.000761203	0	0	0	0.00412125	0	0	0.00754717	0	0	0	0	0	0	0	0	0	0.0045824	0	0	0.00253805	0	0	0	0	0	0	0	0	0	0	0	0	0.00971653	0	0	0	1	0.000851991
MB	0.00768207	0.0457471	0.00672975	0.000299728	0.00353094	0	0.00568875	0.00150912	0	0	0	0.00609061	0.00220852	0	0.00464891	0.000949735	0.0029185	0.000851348	0.00350669	0.0131117	0.00248408	0	0	0	0.00124055	0.00179652	0.0241401	0.0122767	0	0	0.00357876	0.00612478	0	0	0	0.00365071	0	0.00349056	0.000694948	0	0	0.0044861	0.000739804	0	0.000715752	0	0	0.000851991	1
TF	0	0	0.00889357	0	0	0	0.00419602	0	0	0.00275538	0	0	0.0812466	0.00655358	0	0	0	0.00706448	0.00181865	0	0	0	0	0	0	0	0	0	0	0	0	0	0.0030317	0.000860944	0	0	0	0	0	0	0	0	0	0	0	0	0	0	0.00265833
BMP4	0	0	0	0	0	0.0163058	0	0	0	0	0	0	0	0.00246849	0	0.000618424	0	0	0	0	0.0687444	0	0	0	0.000807786	0	0	0.00168295	0	0	0	0	0	0	0	0	0	0	0.0380115	0	0.00320558	0	0	0	0.0130498	0	0	0	0
CD40	0	0	0.0127445	0	0	0	0	0	0	0	0	0	0	0.0460502	0	0	0	0.00954618	0	0	0.000928466	0	0	0	0	0.00984839	0	0	0	0	0	0	0	0	0	0	0	0	0	0.00522202	0.000920014	0	0	0	0	0	0	0	0
KY	0	0.000532815	0.01246	0.00306678	0	0	0	0	0.000531019	0	0	0	0	0	0.00254823	0.00138822	0	0.00311103	0.00640713	0.000766609	0.00181548	0.00769163	0.00535081	0	0	0	0	0.000944458	0	0.00319424	0.00104621	0	0	0	0	0	0	0	0	0	0.00539686	0.00562055	0.00216273	0	0	0.0487531	0	0.0049814	0.0182624
LOX	0	0.000602687	0.000865419	0	0.00162166	0	0.0200654	0.000311893	0	0	0	0.00179823	0.00730305	0.0285971	0	0	0	0	0.000724735	0	0	0	0	0	0	0	0.000604739	0	0	0.00677462	0	0	0.00241627	0	0.00631891	0	0	0	0	0.00336873	0.00254358	0	0	0	0	0	0	0	0
CD4	0	0	0.00708111	0	0	0	0	0.00345754	0	0	0.000655763	0.00199346	0.000674661	0	0	0	0	0	0.00133903	0	0	0	0	0	0	0.0128054	0	0	0	0	0.00327972	0	0.00223217	0	0	0	0	0	0	0	0.0084592	0	0	0	0	0	0.00105617	0	0
PI3	0.0145281	0.0231986	0.0172645	0.0235114	0.00058066	0	0	0.000558389	0	0	0	0.00128777	0.00130748	0	0.00774066	0	0.000719918	0	0	0	0.0027574	0	0	0	0.00183606	0	0	0.00765051	0	0.0113202	0	0	0	0	0	0.00720428	0	0.00929913	0.00822842	0	0.000910767	0.000948517	0.00109494	0	0	0	0	0	0.00568974
SDS	0.00857441	0.0029294	0.000801223	0	0	0	0	0.00303194	0	0.0120082	0	0	0	0.00634694	0.00155668	0.0228972	0	0	0.00352262	0	0	0.00587338	0	0	0	0	0	0	0	0	0	0	0	0	0	0	0	0	0	0	0	0.00171675	0	0	0	0	0.0203756	0	0.00514902
SI	0.00118827	0.00575117	0.00860529	0.0100142	0.0123798	0	0	0	0.00876626	0	0	0	0	0.00175916	0	0.0026443	0.00180575	0.0308148	0	0	0.00115272	0.00244185	0	0	0.0333886	0	0.00950477	0.00239869	0	0	0	0	0	0.011555	0.008731	0	0	0	0	0	0.00456889	0	0	0	0.0092999	0	0	0.00316288	0.00267588
KL	0	0.00704486	0.00660634	0.00165505	0.00433274	0.102718	0	0	0	0.00137516	0	0	0	0.00130831	0.00481324	0	0	0.0105773	0.0096817	0	0.00171459	0.0012107	0	0	0.0154127	0.00826678	0	0	0.00950046	0	0.0217375	0.00461184	0	0	0.00324669	0	0	0	0	0	0.0118928	0.0053082	0	0	0	0	0	0	0.00530692
PGC	0.00730174	0	0	0.0003205	0.000839031	0	0	0	0	0	0	0	0	0	0	0.0157411	0	0.0327725	0	0.0280406	0	0	0.00489297	0	0.0397955	0	0	0	0.0147181	0.000584186	0	0	0	0	0	0	0	0	0.00148622	0	0	0	0.00158215	0	0	0	0	0	0.00462456
[truncated: 11 more columns]

## Sheet: Sup Table S10 KE4_top60_cosines
	CFTR	MUC5AC	MMP9	EGFR	CTGF	NOX4	MMP2	ANG	RPE	SIRT1	SP1	STAT3	EGF	SENP3	TNF	MARCKS	TLR4	CD36	MPO	MUC5B	NOX1	HSPB1	TG	IL13	SIRT3	ATM	CAT	CYP2E1	SMAD3	ASL	BRCA1	CD44	MCC	MMP12	CDK4	HMGB1	PML	GCLC	PLTP	SOD1	SOD2	UCP2	ZBTB10	CRP	DUOX1	NGF	BLM	TIMP1	TP53
CFTR	1	0	0	0	0	0	0	0	0.0122042	0	0	0	0	0	0.00167009	0	0.00555314	0	0.0303069	0	0.00710234	0	0	0	0	0	0	0	0	0.158884	0.000691296	0	0.0878854	0	0	0	0	0	0	0	0	0	0	0	0.00369216	0	0	0	0
MUC5AC	0	1	0.0297018	0.416942	0	0.00608194	0	0	0	0	0.0024032	0	0.0392686	0	0.100072	0	0.0629143	0	0	0.119768	0.00231795	0	0.00147165	0.0140966	0	0	0	0	0	0	0	0.107552	0	0	0	0	0	0	0	0	0	0	0	0	0	0	0	0	0
MMP9	0	0.0297018	1	0.0252355	0.0146059	0	0.457914	0	0	0.118485	0	0.0256083	0	0	0.158911	0	0.016321	0.00374567	0.00251417	0	0.0162354	0	0	0	0	0	0	0	0	0	0.0124445	0	0	0.205813	0	0	0	0	0	0	0	0	0	0	0	0	0	0.168492	0
EGFR	0	0.416942	0.0252355	1	0.0276494	0	0	0	0	0	0	0	0.204508	0	0.0398389	0	0.00600758	0	0	0.144742	0	0	0.00189709	0	0	0	0	0	0.0711507	0	0	0.265572	0	0	0	0	0	0	0	0	0	0	0.0240303	0	0	0	0	0	0
CTGF	0	0	0.0146059	0.0276494	1	0.0199743	0.0347007	0	0.0193907	0	0	0	0.0194207	0	0.000758148	0	0	0	0	0	0	0	0	0	0	0	0	0	0.0379126	0	0	0	0	0	0	0.00889997	0	0	0	0.0116797	0	0	0	0	0	0	0.0101939	0.0482313	0
NOX4	0	0.00608194	0	0	0.0199743	1	0	0	0	0	0	0	0	0	0	0.00775373	0	0	0	0	0.0365693	0	0	0	0	0	0	0	0.0967532	0	0	0	0	0	0	0	0	0	0	0	0	0	0	0	0	0	0.0216791	0	0
MMP2	0	0	0.457914	0	0.0347007	0	1	0	0	0	0	0.0139177	0	0	0.0857122	0	0	0.00732856	0	0	0	0	0	0	0	0	0	0	0	0	0	0	0	0.172578	0	0	0	0	0	0.0258912	0	0	0	0	0	0	0	0.338571	0
ANG	0	0	0	0	0	0	0	1	0	0	0	0	0	0	0	0	0	0	0	0	0.0241219	0	0	0	0	0	0	0	0	0	0	0	0	0	0	0	0	0	0	0	0	0	0	0	0	0	0	0	0
RPE	0.0122042	0	0	0	0.0193907	0	0	0	1	0	0.00838002	0	0.0547723	0	0	0	0	0	0	0	0	0	0	0	0	0	0	0	0	0	0	0	0	0	0	0	0	0	0	0	0	0	0	0	0	0	0	0	0
SIRT1	0	0	0.118485	0	0	0	0	0	0	1	0.0843635	0	0	0	0	0	0	0	0	0	0.0339046	0	0	0	0.314682	0	0	0	0	0	0	0	0	0	0	0	0	0	0	0	0	0	0	0	0	0	0	0	0.00317998
SP1	0	0.0024032	0	0	0	0	0	0	0.00838002	0.0843635	1	0	0.0269276	0	0.0244643	0	0	0	0.0671297	0	0	0	0	0	0.125733	0	0.0184522	0.145523	0	0	0	0	0	0	0	0	0	0	0	0	0	0	0	0	0	0	0	0	0.050823
STAT3	0	0	0.0256083	0	0	0	0.0139177	0	0	0	0	1	0	0.154891	0.00206772	0	0	0	0	0	0	0	0	0	0	0	0	0	0	0	0	0	0	0	0	0	0	0	0	0	0	0	0	0	0	0	0	0.164429	0
EGF	0	0.0392686	0	0.204508	0.0194207	0	0	0	0.0547723	0	0.0269276	0	1	0	0.0139913	0	0	0	0	0.0121999	0	0	0	0	0	0	0.0884433	0	0.0124939	0	0	0.0833238	0	0	0	0	0	0	0	0	0	0	0	0	0	0	0	0	0
SENP3	0	0	0	0	0	0	0	0	0	0	0	0.154891	0	1	0	0	0	0	0	0	0	0	0	0	0	0	0	0	0	0	0	0	0	0	0	0	0.276678	0	0	0	0	0	0	0	0	0	0	0	0
TNF	0.00167009	0.100072	0.158911	0.0398389	0.000758148	0	0.0857122	0	0	0	0.0244643	0.00206772	0.0139913	0	1	0	0.0741275	0.0313027	0.0292326	0.0114303	0	0	0	0	0	0.00923923	0.0276213	0	0.0175586	0	0.00129191	0	0	0.0396803	0	0	0	0.0131477	0	0.168289	0	0	0	0.0229496	0	0.00675315	0.00279771	0.0397112	0
MARCKS	0	0	0	0	0	0.00775373	0	0	0	0	0	0	0	0	0	1	0	0	0	0	0.00591021	0	0	0	0	0	0	0	0	0	0	0	0	0	0	0	0	0	0	0	0	0	0	0	0	0	0	0	0
TLR4	0.00555314	0.0629143	0.016321	0.00600758	0	0	0	0	0	0	0	0	0	0	0.0741275	0	1	0	0	0	0.224171	0	0	0	0	0	0	0	0	0	0.00306835	0	0	0	0	0	0	0	0	0	0	0	0	0	0	0	0	0	0
CD36	0	0	0.00374567	0	0	0	0.00732856	0	0	0	0	0	0	0	0.0313027	0	0	1	0	0	0	0	0.0163318	0	0	0	0	0	0	0	0	0	0	0	0	0	0	0	0	0	0	0	0	0	0	0	0	0	0
MPO	0.0303069	0	0.00251417	0	0	0	0	0	0	0	0.0671297	0	0	0	0.0292326	0	0	0	1	0	0	0	0	0	0	0	0.0661461	0	0	0	0	0	0	0	0	0	0	0	0	0	0	0	0	0	0	0	0	0	0
MUC5B	0	0.119768	0	0.144742	0	0	0	0	0	0	0	0	0.0121999	0	0.0114303	0	0	0	0	1	0	0	0	0	0	0	0	0	0	0	0	0.423559	0	0	0	0	0	0	0	0	0	0	0	0	0	0	0	0	0
NOX1	0.00710234	0.00231795	0.0162354	0	0	0.0365693	0	0.0241219	0	0.0339046	0	0	0	0	0	0.00591021	0.224171	0	0	0	1	0	0	0	0	0	0	0	0	0	0	0	0	0.00721143	0	0	0	0	0	0	0	0	0	0	0.0652078	0	0	0	0
HSPB1	0	0	0	0	0	0	0	0	0	0	0	0	0	0	0	0	0	0	0	0	0	1	0	0	0	0	0	0	0	0	0	0	0	0	0	0	0	0	0	0	0	0	0	0	0	0	0	0	0
TG	0	0.00147165	0	0.00189709	0	0	0	0	0	0	0	0	0	0	0	0	0	0.0163318	0	0	0	0	1	0	0	0	0	0	0	0	0	0	0	0	0	0	0	0	0	0	0	0	0	0.00764988	0	0	0	0	0
IL13	0	0.0140966	0	0	0	0	0	0	0	0	0	0	0	0	0	0	0	0	0	0	0	0	0	1	0	0	0	0	0	0	0	0	0	0.035085	0	0	0	0	0	0	0	0	0	0	0	0	0	0	0
SIRT3	0	0	0	0	0	0	0	0	0	0.314682	0.125733	0	0	0	0	0	0	0	0	0	0	0	0	0	1	0	0	0	0.0972295	0	0	0	0	0	0	0	0	0	0	0	0.0599071	0	0	0	0	0	0	0	0
ATM	0	0	0	0	0	0	0	0	0	0	0	0	0	0	0.00923923	0	0	0	0	0	0	0	0	0	0	1	0	0	0	0	0	0	0	0	0	0	0	0	0	0	0	0	0	0	0	0	0	0	0
CAT	0	0	0	0	0	0	0	0	0	0	0.0184522	0	0.0884433	0	0.0276213	0	0	0	0.0661461	0	0	0	0	0	0	0	1	0	0	0	0	0	0	0	0	0	0	0	0	0.0773678	0.019342	0	0	0	0	0	0	0	0
CYP2E1	0	0	0	0	0	0	0	0	0	0	0.145523	0	0	0	0	0	0	0	0	0	0	0	0	0	0	0	0	1	0	0	0	0	0	0	0	0	0	0	0	0	0	0	0	0	0	0	0	0	0
SMAD3	0	0	0	0.0711507	0.0379126	0.0967532	0	0	0	0	0	0	0.0124939	0	0.0175586	0	0	0	0	0	0	0	0	0	0.0972295	0	0	0	1	0	0	0	0	0	0	0	0	0	0	0	0.0150278	0	0	0	0	0	0	0	0
ASL	0.158884	0	0	0	0	0	0	0	0	0	0	0	0	0	0	0	0	0	0	0	0	0	0	0	0	0	0	0	0	1	0	0	0.19747	0	0	0	0	0	0	0	0	0	0	0	0	0	0	0	0
BRCA1	0.000691296	0	0.0124445	0	0	0	0	0	0	0	0	0	0	0	0.00129191	0	0.00306835	0	0	0	0	0	0	0	0	0	0	0	0	0	1	0	0	0	0	0	0	0	0	0	0	0	0	0	0	0	0	0	0
CD44	0	0.107552	0	0.265572	0	0	0	0	0	0	0	0	0.0833238	0	0	0	0	0	0	0.423559	0	0	0	0	0	0	0	0	0	0	0	1	0	0	0	0	0	0	0	0	0	0	0	0	0	0	0	0	0
MCC	0.0878854	0	0	0	0	0	0	0	0	0	0	0	0	0	0	0	0	0	0	0	0	0	0	0	0	0	0	0	0	0.19747	0	0	1	0	0	0	0	0	0	0	0	0	0	0	0	0	0	0	0
MMP12	0	0	0.205813	0	0	0	0.172578	0	0	0	0	0	0	0	0.0396803	0	0	0	0	0	0.00721143	0	0	0.035085	0	0	0	0	0	0	0	0	0	1	0	0	0	0	0	0	0	0	0	0	0	0	0	0.0161817	0
CDK4	0	0	0	0	0	0	0	0	0	0	0	0	0	0	0	0	0	0	0	0	0	0	0	0	0	0	0	0	0	0	0	0	0	0	1	0	0	0	0.234114	0	0	0	0	0	0	0	0	0	0
HMGB1	0	0	0	0	0.00889997	0	0	0	0	0	0	0	0	0	0	0	0	0	0	0	0	0	0	0	0	0	0	0	0	0	0	0	0	0	0	1	0	0	0	0	0	0	0	0	0	0	0.024632	0	0
PML	0	0	0	0	0	0	0	0	0	0	0	0	0	0.276678	0	0	0	0	0	0	0	0	0	0	0	0	0	0	0	0	0	0	0	0	0	0	1	0	0	0	0	0	0	0	0	0	0	0	0
GCLC	0	0	0	0	0	0	0	0	0	0	0	0	0	0	0.0131477	0	0	0	0	0	0	0	0	0	0	0	0	0	0	0	0	0	0	0	0	0	0	1	0	0	0	0	0	0	0	0	0	0	0
PLTP	0	0	0	0	0	0	0	0	0	0	0	0	0	0	0	0	0	0	0	0	0	0	0	0	0	0	0	0	0	0	0	0	0	0	0.234114	0	0	0	1	0	0	0	0	0	0	0	0	0	0
SOD1	0	0	0	0	0.0116797	0	0.0258912	0	0	0	0	0	0	0	0.168289	0	0	0	0	0	0	0	0	0	0	0	0.0773678	0	0	0	0	0	0	0	0	0	0	0	0	1	0.0185185	0	0	0	0	0	0	0	0
SOD2	0	0	0	0	0	0	0	0	0	0	0	0	0	0	0	0	0	0	0	0	0	0	0	0	0.0599071	0	0.019342	0	0.0150278	0	0	0	0	0	0	0	0	0	0	0.0185185	1	0	0	0	0	0	0	0	0
UCP2	0	0	0	0	0	0	0	0	0	0	0	0	0	0	0	0	0	0	0	0	0	0	0	0	0	0	0	0	0	0	0	0	0	0	0	0	0	0	0	0	0	1	0	0	0	0	0	0	0
ZBTB10	0	0	0	0.0240303	0	0	0	0	0	0	0	0	0	0	0	0	0	0	0	0	0	0	0	0	0	0	0	0	0	0	0	0	0	0	0	0	0	0	0	0	0	0	1	0	0	0	0	0	0
CRP	0	0	0	0	0	0	0	0	0	0	0	0	0	0	0.0229496	0	0	0	0	0	0	0	0.00764988	0	0	0	0	0	0	0	0	0	0	0	0	0	0	0	0	0	0	0	0	1	0	0	0	0	0
DUOX1	0.00369216	0	0	0	0	0	0	0	0	0	0	0	0	0	0	0	0	0	0	0	0.0652078	0	0	0	0	0	0	0	0	0	0	0	0	0	0	0	0	0	0	0	0	0	0	0	1	0	0	0	0
NGF	0	0	0	0	0	0	0	0	0	0	0	0	0	0	0.00675315	0	0	0	0	0	0	0	0	0	0	0	0	0	0	0	0	0	0	0	0	0	0	0	0	0	0	0	0	0	0	1	0	0	0
BLM	0	0	0	0	0.0101939	0.0216791	0	0	0	0	0	0	0	0	0.00279771	0	0	0	0	0	0	0	0	0	0	0	0	0	0	0	0	0	0	0	0	0.024632	0	0	0	0	0	0	0	0	0	0	1	0	0
TIMP1	0	0	0.168492	0	0.0482313	0	0.338571	0	0	0	0	0.164429	0	0	0.0397112	0	0	0	0	0	0	0	0	0	0	0	0	0	0	0	0	0	0	0.0161817	0	0	0	0	0	0	0	0	0	0	0	0	0	1	0
TP53	0	0	0	0	0	0	0	0	0	0.00317998	0.050823	0	0	0	0	0	0	0	0	0	0	0	0	0	0	0	0	0	0	0	0	0	0	0	0	0	0	0	0	0	0	0	0	0	0	0	0	0	1
HGF	0	0	0.0127932	0	0	0	0.0250304	0	0.0169842	0	0	0	0.0496139	0	0	0	0	0	0	0	0	0	0	0	0	0	0	0	0	0	0	0	0	0	0	0	0	0	0	0	0	0	0	0	0	0	0	0	0
HSF1	0	0	0	0	0	0	0	0	0	0	0.00603012	0	0	0	0	0	0	0	0	0	0	0.14428	0	0	0	0	0	0	0	0	0	0	0	0	0	0.34679	0	0	0	0	0	0	0	0	0	0	0	0	0.00818271
LPO	0.0384789	0	0	0	0	0	0	0	0	0	0	0	0	0	0	0	0	0	0.0623631	0	0	0	0	0	0	0	0	0	0	0	0	0	0	0	0	0	0	0	0	0	0	0	0	0	0.0294401	0	0	0	0
MAPK14	0	0.00450441	0.015775	0.0116132	0	0	0.0231483	0	0	0	0	0	0	0	0	0	0	0	0	0	0	0	0	0	0	0	0	0	0	0	0	0	0	0	0	0	0	0	0	0	0.0220755	0	0	0	0	0	0	0	0.104786
SMAD2	0	0	0	0.0723304	0.0433588	0.0395186	0.0137309	0	0	0	0	0	0.0122474	0	0	0	0	0	0	0	0	0	0	0	0	0	0	0	0.215182	0	0	0	0	0	0	0	0	0	0	0.0196419	0	0	0	0	0	0	0	0	0
LOX	0	0	0.00720376	0	0	0	0	0	0	0	0	0	0	0	0.00523496	0	0	0	0	0	0	0	0	0	0	0	0	0	0	0	0	0	0	0	0	0	0	0	0	0	0	0	0	0	0	0	0	0	0
PGP	0	0	0.0369012	0	0	0	0	0	0	0	0	0	0	0	0	0	0	0	0	0	0	0	0	0	0	0	0	0	0	0	0	0	0	0	0	0	0	0	0	0	0	0	0	0	0	0	0	0	0
SUMO2	0	0	0	0	0	0	0	0	0	0	0	0.0569597	0	0.399546	0	0	0	0	0	0	0	0	0	0	0	0	0	0	0	0	0	0	0	0	0	0	0.348843	0	0	0	0	0	0	0	0	0	0	0	0
KY	0	0.0352642	0.0123499	0	0	0.00695435	0.0120816	0	0	0	0	0	0	0	0.0224366	0	0	0	0	0.0136948	0	0	0.026924	0	0	0	0	0	0	0	0	0	0	0	0	0	0	0	0	0	0	0	0	0	0	0	0	0	0
TAT	0	0	0	0	0	0	0	0	0	0	0	0	0	0	0.0443401	0	0	0	0	0	0	0	0	0	0	0	0	0	0	0	0	0	0	0	0	0	0	0	0	0	0	0	0	0	0	0	0	0	0
NRK	0	0	0	0	0.111719	0	0	0	0	0.0342917	0.0182686	0	0.131345	0	0	0	0	0	0	0	0	0.323781	0	0	0	0	0.060003	0	0	0	0	0	0	0	0	0	0	0	0	0	0	0	0	0	0	0	0	0	0
[truncated: 11 more columns]

## Sheet: Sup Table S11 KE5_top60_cosines
	IL13	MUC5AC	DUOX1	MB	NOX1	WIF1	ACR	ADSS	FPR1	HDC	PTGES	S100A8	AHR	FOXJ1	CD14	TP53	TP73	DUOX2	MPO	PRSS1	AGER	CA1	CD44	CXCR1	CXCR2	CYP1A1	DUOXA2	GSTP1	IL6	IL10	STAT3	STAT6	TNF	WNT3A	ALDH3A1	BMP2	CD4	CFTR	CLCA1	CLDN2	CTRC	DNAI2	FAP	FOXO1	GATA4	GATA5	IL5	IL8	IREB2
IL13	1	0.092688	0	0	0	0	0	0	0	0	0	0	0.410262	0	0.151988	0	0	0	0	0	0	0	0	0	0	0.215387	0	0.243783	0.16054	0.175863	0	0	0	0	0	0	0	0	0	0	0	0	0	0	0	0	0.152302	0.152302	0.143592
MUC5AC	0.092688	1	0	0	0	0	0	0	0	0	0	0	0	0.10351	0	0	0	0	0	0	0	0	0	0	0	0	0	0	0	0	0	0.0496904	0	0	0	0	0	0	0.258199	0	0	0.0912871	0	0	0	0	0	0	0
DUOX1	0	0	1	0	0	0	0	0	0	0	0	0	0	0	0	0	0	0.2616	0	0	0	0	0	0	0	0	0.0985329	0	0	0	0	0.28444	0	0	0	0	0	0	0	0	0	0	0	0	0	0	0	0	0
MB	0	0	0	1	0	0	0	0	0	0	0	0	0	0	0	0	0.0172825	0	0	0	0	0	0	0	0	0	0	0	0	0	0	0	0	0	0	0	0	0	0	0	0	0	0	0	0	0	0	0	0
NOX1	0	0	0	0	1	0	0	0	0	0	0	0	0	0	0	0	0	0	0	0	0	0	0	0	0	0	0	0	0	0	0	0.19245	0	0	0	0	0	0	0	0	0	0	0	0	0	0	0	0	0
WIF1	0	0	0	0	0	1	0	0	0	0	0	0	0	0	0	0	0	0	0	0	0	0	0	0	0	0	0	0	0	0	0	0	0	0.447214	0	0	0	0	0	0	0	0	0	0	0	0	0	0	0
ACR	0	0	0	0	0	0	1	0	0	0	0	0	0	0	0	0	0	0	0	0	0	0	0	0	0	0	0	0	0	0	0	0	0	0	0	0	0	0	0	0	0	0	0	0	0	0	0	0	0
ADSS	0	0	0	0	0	0	0	1	0	0	0	0	0	0	0	0	0	0	0	0	0	0	0	0	0	0	0	0	0	0	0	0	0	0	0	0	0	0	0	0	0	0	0	0	0	0	0	0	0
FPR1	0	0	0	0	0	0	0	0	1	0	0	0	0	0	0	0	0	0	0	0	0	0	0	0	0	0	0	0	0	0	0	0	0	0	0	0	0	0	0	0	0	0	0	0	0	0	0	0	0
HDC	0	0	0	0	0	0	0	0	0	1	0	0	0	0	0	0	0	0	0	0	0	0	0	0	0	0	0	0	0	0	0	0	0	0	0	0	0	0	0	0	0	0	0	0	0	0	0	0	0
PTGES	0	0	0	0	0	0	0	0	0	0	1	0	0	0	0	0	0	0	0	0	0	0	0	0	0	0	0	0	0	0	0	0	0	0	0	0	0	0	0	0	0	0	0	0	0	0	0	0	0
S100A8	0	0	0	0	0	0	0	0	0	0	0	1	0	0	0	0	0	0	0	0	0	0	0	0	0	0	0	0	0	0	0	0	0	0	0	0	0	0	0	0	0	0	0	0	0	0	0	0	0
AHR	0.410262	0	0	0	0	0	0	0	0	0	0	0	1	0	0	0	0	0	0	0	0	0	0	0	0	0	0	0	0	0	0	0	0.0220433	0	0	0	0	0	0	0	0	0	0	0	0	0	0	0	0
FOXJ1	0	0.10351	0	0	0	0	0	0	0	0	0	0	0	1	0	0	0	0	0	0	0	0	0	0	0	0	0	0	0	0	0	0	0	0	0	0	0	0	0	0	0	0.377964	0	0	0	0	0	0	0
CD14	0.151988	0	0	0	0	0	0	0	0	0	0	0	0	0	1	0	0	0	0	0	0	0	0	0	0	0	0	0	0.0860663	0.0785674	0	0	0	0	0	0	0	0	0	0	0	0	0	0	0	0	0	0.136083	0
TP53	0	0	0	0	0	0	0	0	0	0	0	0	0	0	0	1	0.925227	0	0	0	0	0	0	0	0	0	0	0	0	0	0	0	0	0	0	0	0	0	0	0	0	0	0	0	0	0	0	0	0
TP73	0	0	0	0.0172825	0	0	0	0	0	0	0	0	0	0	0	0.925227	1	0	0	0	0	0	0	0	0	0	0	0	0	0	0	0	0	0	0	0	0	0	0	0	0	0	0	0	0	0	0	0	0
DUOX2	0	0	0.2616	0	0	0	0	0	0	0	0	0	0	0	0	0	0	1	0	0	0	0	0	0	0	0	0.937043	0	0	0	0	0.240445	0	0	0	0	0	0	0	0	0	0	0	0	0	0	0	0	0
MPO	0	0	0	0	0	0	0	0	0	0	0	0	0	0	0	0	0	0	1	0	0	0	0	0	0	0	0	0	0	0	0	0	0.163663	0	0	0	0	0	0	0	0	0	0	0	0	0	0	0	0
PRSS1	0	0	0	0	0	0	0	0	0	0	0	0	0	0	0	0	0	0	0	1	0	0	0	0	0	0	0	0	0	0	0	0	0	0	0	0	0	1	0	0.707107	1	0	0	0	0	0	0	0	0
AGER	0	0	0	0	0	0	0	0	0	0	0	0	0	0	0	0	0	0	0	0	1	0	0	0	0	0	0	0	0	0	0	0	0	0.894427	0	0	0	0	0	0	0	0	0	1	0	0	0	0	0
CA1	0	0	0	0	0	0	0	0	0	0	0	0	0	0	0	0	0	0	0	0	0	1	0	0	0	0	0	0	0	0	0	0	0	0	0	0	0	0	0	0	0	0	0	0	0	0	0	0	0
CD44	0	0	0	0	0	0	0	0	0	0	0	0	0	0	0	0	0	0	0	0	0	0	1	0	0	0	0	0	0	0	0	0	0	0	0	0	0	0	0	0	0	0	1	0	0	0	0	0	0
CXCR1	0	0	0	0	0	0	0	0	0	0	0	0	0	0	0	0	0	0	0	0	0	0	0	1	1	0	0	0	0	0	0	0	0	0	0	0	0	0	0	0	0	0	0	0	0	0	0	0	0
CXCR2	0	0	0	0	0	0	0	0	0	0	0	0	0	0	0	0	0	0	0	0	0	0	0	1	1	0	0	0	0	0	0	0	0	0	0	0	0	0	0	0	0	0	0	0	0	0	0	0	0
CYP1A1	0.215387	0	0	0	0	0	0	0	0	0	0	0	0	0	0	0	0	0	0	0	0	0	0	0	0	1	0	0.970143	0	0	0	0	0	0	0	0	0	0	0	0	0	0	0	0	0	0	0	0	0
DUOXA2	0	0	0.0985329	0	0	0	0	0	0	0	0	0	0	0	0	0	0	0.937043	0	0	0	0	0	0	0	0	1	0	0	0	0	0.19245	0	0	0	0	0	0	0	0	0	0	0	0	0	0	0	0	0
GSTP1	0.243783	0	0	0	0	0	0	0	0	0	0	0	0	0	0	0	0	0	0	0	0	0	0	0	0	0.970143	0	1	0	0	0	0	0	0	0	0	0	0	0	0	0	0	0	0	0	0	0	0	0.242536
IL6	0.16054	0	0	0	0	0	0	0	0	0	0	0	0	0	0.0860663	0	0	0	0	0	0	0	0	0	0	0	0	0	1	0.912871	0	0	0	0	0	0	0	0	0	0	0	0	0	0	0	0	0	0.316228	0
IL10	0.175863	0	0	0	0	0	0	0	0	0	0	0	0	0	0.0785674	0	0	0	0	0	0	0	0	0	0	0	0	0	0.912871	1	0	0	0	0	0	0	0	0	0	0	0	0	0	0	0	0	0.288675	0.288675	0
STAT3	0	0	0	0	0	0	0	0	0	0	0	0	0	0	0	0	0	0	0	0	0	0	0	0	0	0	0	0	0	0	1	0.19245	0	0	0	0	0	0	0	0	0	0	0	0	0	0	0	0	0
STAT6	0	0.0496904	0.28444	0	0.19245	0	0	0	0	0	0	0	0	0	0	0	0	0.240445	0	0	0	0	0	0	0	0	0.19245	0	0	0	0.19245	1	0	0	0	0	0	0	0	0	0	0	0	0	0	0	0	0	0
TNF	0	0	0	0	0	0	0	0	0	0	0	0	0.0220433	0	0	0	0	0	0.163663	0	0	0	0	0	0	0	0	0	0	0	0	0	1	0	0	0	0	0	0	0	0	0	0	0	0	0	0	0	0
WNT3A	0	0	0	0	0	0.447214	0	0	0	0	0	0	0	0	0	0	0	0	0	0	0.894427	0	0	0	0	0	0	0	0	0	0	0	0	1	0	0	0	0	0	0	0	0	0	0.894427	0	0	0	0	0
ALDH3A1	0	0	0	0	0	0	0	0	0	0	0	0	0	0	0	0	0	0	0	0	0	0	0	0	0	0	0	0	0	0	0	0	0	0	1	0	0	0	0	0.707107	0	0	0	0	0	0	0	0	0
BMP2	0	0	0	0	0	0	0	0	0	0	0	0	0	0	0	0	0	0	0	0	0	0	0	0	0	0	0	0	0	0	0	0	0	0	0	1	0	0	0	0	0	0	0	0	1	1	0	0	0
CD4	0	0	0	0	0	0	0	0	0	0	0	0	0	0	0	0	0	0	0	0	0	0	0	0	0	0	0	0	0	0	0	0	0	0	0	0	1	0	0	0	0	0	0	0	0	0	0	0	0
CFTR	0	0	0	0	0	0	0	0	0	0	0	0	0	0	0	0	0	0	0	1	0	0	0	0	0	0	0	0	0	0	0	0	0	0	0	0	0	1	0	0.707107	1	0	0	0	0	0	0	0	0
CLCA1	0	0.258199	0	0	0	0	0	0	0	0	0	0	0	0	0	0	0	0	0	0	0	0	0	0	0	0	0	0	0	0	0	0	0	0	0	0	0	0	1	0	0	0	0	0	0	0	0	0	0
CLDN2	0	0	0	0	0	0	0	0	0	0	0	0	0	0	0	0	0	0	0	0.707107	0	0	0	0	0	0	0	0	0	0	0	0	0	0	0.707107	0	0	0.707107	0	1	0.707107	0	0	0	0	0	0	0	0
CTRC	0	0	0	0	0	0	0	0	0	0	0	0	0	0	0	0	0	0	0	1	0	0	0	0	0	0	0	0	0	0	0	0	0	0	0	0	0	1	0	0.707107	1	0	0	0	0	0	0	0	0
DNAI2	0	0.0912871	0	0	0	0	0	0	0	0	0	0	0	0.377964	0	0	0	0	0	0	0	0	0	0	0	0	0	0	0	0	0	0	0	0	0	0	0	0	0	0	0	1	0	0	0	0	0	0	0
FAP	0	0	0	0	0	0	0	0	0	0	0	0	0	0	0	0	0	0	0	0	0	0	1	0	0	0	0	0	0	0	0	0	0	0	0	0	0	0	0	0	0	0	1	0	0	0	0	0	0
FOXO1	0	0	0	0	0	0	0	0	0	0	0	0	0	0	0	0	0	0	0	0	1	0	0	0	0	0	0	0	0	0	0	0	0	0.894427	0	0	0	0	0	0	0	0	0	1	0	0	0	0	0
GATA4	0	0	0	0	0	0	0	0	0	0	0	0	0	0	0	0	0	0	0	0	0	0	0	0	0	0	0	0	0	0	0	0	0	0	0	1	0	0	0	0	0	0	0	0	1	1	0	0	0
GATA5	0	0	0	0	0	0	0	0	0	0	0	0	0	0	0	0	0	0	0	0	0	0	0	0	0	0	0	0	0	0	0	0	0	0	0	1	0	0	0	0	0	0	0	0	1	1	0	0	0
IL5	0.152302	0	0	0	0	0	0	0	0	0	0	0	0	0	0	0	0	0	0	0	0	0	0	0	0	0	0	0	0	0.288675	0	0	0	0	0	0	0	0	0	0	0	0	0	0	0	0	1	0.5	0
IL8	0.152302	0	0	0	0	0	0	0	0	0	0	0	0	0	0.136083	0	0	0	0	0	0	0	0	0	0	0	0	0	0.316228	0.288675	0	0	0	0	0	0	0	0	0	0	0	0	0	0	0	0	0.5	1	0
IREB2	0.143592	0	0	0	0	0	0	0	0	0	0	0	0	0	0	0	0	0	0	0	0	0	0	0	0	0	0	0.242536	0	0	0	0	0	0	0	0	0	0	0	0	0	0	0	0	0	0	0	0	1
LRP6	0	0	0	0	0	0	0	0	0	0	0	0	0	0	0	0	0	0	0	0	0	0	0	0	0	0	0	0	0	0	0	0	0	0	0	0	0	0	0	0	0	0	0	0	0	0	0	0	0
PVR	0	0	0	0	0	0	0	0	0	0	0	0	0	0	0	0	0	0	0	0	0	0	1	0	0	0	0	0	0	0	0	0	0	0	0	0	0	0	0	0	0	0	1	0	0	0	0	0	0
SIRT1	0	0	0	0	0	0	0	0	0	0	0	0	0	0	0	0	0	0	0	0	0	0	0	0	0	0	0	0	0	0	0	0	0	0	0	0	0	0	0	0	0	0	0	0	0	0	0	0	0
SPINK1	0	0	0	0	0	0	0	0	0	0	0	0	0	0	0	0	0	0	0	1	0	0	0	0	0	0	0	0	0	0	0	0	0	0	0	0	0	1	0	0.707107	1	0	0	0	0	0	0	0	0
TG	0	0	0	0	0	0	0	0	0	0	0	0	0	0	0	0	0	0	0	0	0	0	0	0	0	0	0	0	0	0	0	0	0	0	0	0	0	0	0	0	0	0	0	0	0	0	0	0	0
CCND1	0	0	0	0	0	0	0	0	0	0	0	0	0	0	0	0	0	0	0	0	1	0	0	0	0	0	0	0	0	0	0	0	0	0.894427	0	0	0	0	0	0	0	0	0	1	0	0	0	0	0
CEL	0	0	0	0	0	0	0	0	0	0	0	0	0	0	0	0	0	0	0	1	0	0	0	0	0	0	0	0	0	0	0	0	0	0	0	0	0	1	0	0.707107	1	0	0	0	0	0	0	0	0
DUOXA1	0	0	0.0985329	0	0	0	0	0	0	0	0	0	0	0	0	0	0	0.937043	0	0	0	0	0	0	0	0	1	0	0	0	0	0.19245	0	0	0	0	0	0	0	0	0	0	0	0	0	0	0	0	0
FAM13A	0.143592	0	0	0	0	0	0	0	0	0	0	0	0	0	0	0	0	0	0	0	0	0	0	0	0	0	0	0.242536	0	0	0	0	0	0	0	0	0	0	0	0	0	0	0	0	0	0	0	0	1
MARCO	0	0	0	0	0	0	0	0	0	0	0	0	0	0	0	0	0	0	0	0	0	0	0	0	0	0	0	0	0	0	0	0	0.154303	0	0	0	0	0	0	0	0	0	0	0	0	0	0	0	0
MYC	0	0	0	0	0	0.447214	0	0	0	0	0	0	0	0	0	0	0	0	0	0	0.894427	0	0	0	0	0	0	0	0	0	0	0	0	1	0	0	0	0	0	0	0	0	0	0.894427	0	0	0	0	0
[truncated: 11 more columns]
