# Supplementary material for: Application of text mining to develop AOP-based mucus hypersecretion genesets and confirmation with in vitro and clinical samples
Source: Sci Rep. 2021 Mar 17;11:6091. doi: 10.1038/s41598-021-85345-9 (PMC7969622; doi:10.1038/s41598-021-85345-9)
Supplement: Supplementary file 4 — Supplementary Information 4. [file 41598_2021_85345_MOESM4_ESM.xlsx]

## Sheet: Sup Table S12 KE1
Gene Name 'A'	Gene Name 'B'	Cosine Score	KEGG Pathways	IntAct IDs	Interaction Type	Reactome Pathways	Tissue-specific Expression	Cell Type-specific Expression	Subcellular Location	PMIDs
EGF	EGFR	0.33906	MAPK signaling pathway, ErbB signaling pathway, Ras signaling pathway, Rap1 signaling pathway, Cytokine-cytokine receptor interaction, HIF-1 signaling pathway, FoxO signaling pathway, Phospholipase D signaling pathway, PI3K-Akt signaling pathway, Focal adhesion, Gap junction, Regulation of actin cytoskeleton, Hepatitis C, Human papillomavirus infection, Pathways in cancer, Pancreatic cancer, Endo…	EBI-8618562, EBI-8618578, EBI-8618622, EBI-8618708, EBI-8618790, EBI-8618982, EBI-8619069, EBI-8619121, EBI-8619165, EBI-8619191, EBI-6593990, EBI-6624899, EBI-6624889, EBI-1565174, EBI-1565176, EBI-1593897, EBI-1593899, EBI-1617095	physical association, direct interaction	Adaptive Immune System, Constitutive Signaling by Aberrant PI3K in Cancer, Constitutive Signaling by EGFRvIII, Constitutive Signaling by Ligand-Responsive EGFR Cancer Variants, DAP12 interactions, DAP12 signaling, Disease, Diseases of signal transduction, Downstream signal transduction, Downstream signaling events of B Cell Receptor (BCR), Downstream signaling of activated FGFR1, Downstream signa…				28122935, 27911877, 27744404, 26919242, 26739349, 26169728, 26029857, 25231401, 25185988, 25032849, 24909166, 24906456, 24555532, 24355174, 24126683, 23872073, 23850346, 23686837, 23563653, 23440919, 23344263, 23314357, 23250920, 23046448, 22532030, 22523180, 22302097, 22222162, 22100870, 21964063, 21772844, 21289053, 21087961, 20610539, 20566383, 20504280, 20208558, 19339632, 19254950, 19188434,…
MUC5AC	EGFR	0.17478					adrenal gland, appendix, bone marrow, breast, bronchus, caudate, cerebellum, cerebral cortex, cervix, uterine, colon, duodenum, endometrium 1, endometrium 2, epididymis, esophagus, fallopian tube, gallbladder, heart muscle, hippocampus, kidney, liver, lung, lymph node, oral mucosa, ovary, pancreas, parathyroid gland, placenta, prostate, rectum, salivary gland, seminal vesicle, skeletal muscle, sk…	glandular cells, lymphoid tissue, hematopoietic cells, adipocytes, myoepithelial cells, respiratory epithelial cells, glial cells, neuronal cells, cells in granular layer, cells in molecular layer, Purkinje cells, endothelial cells, neuropil, cells in endometrial stroma, squamous epithelial cells, myocytes, cells in glomeruli, cells in tubules, bile duct cells, hepatocytes, macrophages, pneumocyt…		27036871, 22227411, 21544845, 20962773, 20525722, 20359552, 19855084, 19661247, 18757307, 18539955, 18006877, 17426222, 17026478, 16543607, 16443643, 16424381, 16148149, 16039106, 15531749, 15262961, 15121636, 11133506, 10640773
KRAS	EGFR	0.17506	MAPK signaling pathway, ErbB signaling pathway, Ras signaling pathway, Rap1 signaling pathway, FoxO signaling pathway, Phospholipase D signaling pathway, PI3K-Akt signaling pathway, Gap junction, Regulation of actin cytoskeleton, GnRH signaling pathway, Estrogen signaling pathway, Oxytocin signaling pathway, Relaxin signaling pathway, Hepatitis C, Human papillomavirus infection, Pathways in cance…			Adaptive Immune System, Axon guidance, Constitutive Signaling by EGFRvIII, Constitutive Signaling by Ligand-Responsive EGFR Cancer Variants, DAP12 interactions, DAP12 signaling, Developmental Biology, Disease, Diseases of signal transduction, Downstream signal transduction, Downstream signaling events of B Cell Receptor (BCR), Downstream signaling of activated FGFR1, Downstream signaling of activ…	adrenal gland, appendix, bone marrow, breast, bronchus, caudate, cerebellum, cerebral cortex, cervix, uterine, colon, duodenum, endometrium 1, endometrium 2, epididymis, esophagus, fallopian tube, gallbladder, heart muscle, hippocampus, kidney, liver, lung, lymph node, oral mucosa, ovary, pancreas, parathyroid gland, placenta, prostate, rectum, salivary gland, seminal vesicle, skeletal muscle, sk…	glandular cells, lymphoid tissue, hematopoietic cells, adipocytes, myoepithelial cells, respiratory epithelial cells, glial cells, neuronal cells, cells in granular layer, cells in molecular layer, Purkinje cells, endothelial cells, neuropil, cells in endometrial stroma, squamous epithelial cells, myocytes, cells in glomeruli, cells in tubules, bile duct cells, hepatocytes, macrophages, pneumocyt…		28145866, 27987580, 27597280, 26851496, 26739511, 26719345, 26461472, 26358312, 25745045, 25454198, 25439692, 24331409, 24077454, 24055406, 23997528, 23242442, 23098378, 23014527, 22510280, 22464348, 22459936, 22249257, 22009799, 19995647, 19841986, 18598932, 18559592, 17001163, 16533793, 15604253
ADAM17	EGFR	0.13587	Epithelial cell signaling in Helicobacter pylori infection			Immune System, Signal Transduction, Signaling by EGFR, Signaling by ERBB4, Signalling by NGF	adrenal gland, appendix, bone marrow, breast, bronchus, caudate, cerebellum, cerebral cortex, cervix, uterine, colon, duodenum, endometrium 1, endometrium 2, epididymis, esophagus, fallopian tube, gallbladder, heart muscle, hippocampus, kidney, liver, lung, lymph node, oral mucosa, ovary, pancreas, parathyroid gland, placenta, prostate, rectum, salivary gland, seminal vesicle, skeletal muscle, sk…	glandular cells, lymphoid tissue, hematopoietic cells, adipocytes, myoepithelial cells, respiratory epithelial cells, glial cells, neuronal cells, cells in granular layer, cells in molecular layer, Purkinje cells, endothelial cells, neuropil, cells in endometrial stroma, squamous epithelial cells, myocytes, cells in glomeruli, cells in tubules, bile duct cells, hepatocytes, macrophages, pneumocyt…		26947075, 26919242, 26815118, 25032849, 23850346, 22100870, 21289053, 20504280, 19846666, 19386603, 18371937, 17407446, 15905175, 15531749
TNF	EGFR	0.10957	MAPK signaling pathway, Cytokine-cytokine receptor interaction, Hepatitis C, Human papillomavirus infection, Proteoglycans in cancer			Signal Transduction				26815118, 26747779, 24612598, 22532030, 22227411, 19737091, 18375743, 18371937, 17142770, 16647095, 16632517, 16543607, 16148149, 15121636, 10640773
ADAM17	EGF	0.22824				Immune System, Signal Transduction, Signaling by EGFR, Signaling by ERBB4, Signalling by NGF				26919242, 25032849, 23850346, 22100870, 21289053, 20504280, 18371937, 17407446, 15905175
MPI	EGF	0.21601								17292392, 15010282
PI3	EGF	0.15326								17292392, 15010282, 12930301
CD44	MUC5AC	0.1936					adrenal gland, appendix, bone marrow, breast, bronchus, caudate, cerebellum, cerebral cortex, cervix, uterine, colon, duodenum, endometrium 1, endometrium 2, epididymis, esophagus, fallopian tube, gallbladder, heart muscle, hippocampus, kidney, liver, lung, lymph node, nasopharynx, oral mucosa, ovary, pancreas, parathyroid gland, placenta, prostate, rectum, salivary gland, seminal vesicle, skelet…	glandular cells, lymphoid tissue, hematopoietic cells, adipocytes, myoepithelial cells, respiratory epithelial cells, glial cells, neuronal cells, cells in granular layer, cells in molecular layer, Purkinje cells, endothelial cells, neuropil, squamous epithelial cells, peripheral nerve/ganglion, cells in endometrial stroma, myocytes, cells in glomeruli, cells in tubules, bile duct cells, hepatocy…		18757307
MMP9	MUC5AC	0.27758	IL-17 signaling pathway				adrenal gland, appendix, bone marrow, breast, bronchus, caudate, cerebellum, cerebral cortex, cervix, uterine, colon, duodenum, endometrium 1, endometrium 2, epididymis, esophagus, fallopian tube, gallbladder, heart muscle, hippocampus, kidney, liver, lung, lymph node, nasopharynx, oral mucosa, ovary, pancreas, parathyroid gland, placenta, prostate, rectum, salivary gland, seminal vesicle, skelet…	glandular cells, lymphoid tissue, hematopoietic cells, adipocytes, myoepithelial cells, respiratory epithelial cells, glial cells, neuronal cells, cells in granular layer, cells in molecular layer, Purkinje cells, endothelial cells, neuropil, squamous epithelial cells, cells in endometrial stroma, myocytes, cells in glomeruli, cells in tubules, bile duct cells, hepatocytes, macrophages, pneumocyt…		19661247, 18006877, 15531749
TNF	MUC5AC	0.18691	IL-17 signaling pathway							22227411, 16543607, 16148149, 15121636, 10640773
ALK	KRAS	0.10931	Non-small cell lung cancer				adrenal gland, appendix, bone marrow, breast, bronchus, caudate, cerebellum, cerebral cortex, cervix, uterine, colon, duodenum, endometrium 1, endometrium 2, epididymis, esophagus, fallopian tube, gallbladder, heart muscle, hippocampus, kidney, liver, lung, lymph node, nasopharynx, oral mucosa, ovary, pancreas, parathyroid gland, placenta, prostate, rectum, salivary gland, seminal vesicle, skelet…	glandular cells, lymphoid tissue, hematopoietic cells, adipocytes, myoepithelial cells, respiratory epithelial cells, glial cells, neuronal cells, cells in granular layer, cells in molecular layer, Purkinje cells, endothelial cells, neuropil, squamous epithelial cells, peripheral nerve/ganglion, cells in endometrial stroma, myocytes, cells in glomeruli, cells in tubules, bile duct cells, hepatocy…		28145866, 27987580, 27597280, 26739511, 25745045, 23098378, 22510280, 22464348
BRAF	KRAS	0.3695	MAPK signaling pathway, ErbB signaling pathway, Rap1 signaling pathway, Chemokine signaling pathway, FoxO signaling pathway, mTOR signaling pathway, Natural killer cell mediated cytotoxicity, Long-term potentiation, Neurotrophin signaling pathway, Serotonergic synapse, Long-term depression, Regulation of actin cytoskeleton, Insulin signaling pathway, Progesterone-mediated oocyte maturation, Alcoh…			ARMS-mediated activation, Frs2-mediated activation, NGF signalling via TRKA from the plasma membrane, Prolonged ERK activation events, Signal Transduction, Signaling by FGFR, Signaling by FGFR1, Signaling by FGFR2, Signaling by FGFR3, Signaling by FGFR4, Signalling by NGF, Signalling to ERKs, Signalling to p38 via RIT and RIN	adrenal gland, appendix, bone marrow, breast, bronchus, caudate, cerebellum, cerebral cortex, cervix, uterine, colon, duodenum, endometrium 1, endometrium 2, epididymis, esophagus, fallopian tube, gallbladder, heart muscle, hippocampus, kidney, liver, lung, lymph node, nasopharynx, oral mucosa, ovary, pancreas, parathyroid gland, placenta, prostate, rectum, salivary gland, seminal vesicle, skelet…	glandular cells, lymphoid tissue, hematopoietic cells, adipocytes, myoepithelial cells, respiratory epithelial cells, glial cells, neuronal cells, cells in granular layer, cells in molecular layer, Purkinje cells, endothelial cells, neuropil, squamous epithelial cells, peripheral nerve/ganglion, cells in endometrial stroma, myocytes, cells in glomeruli, cells in tubules, bile duct cells, hepatocy…		28145866, 27597280, 26851496, 25745045, 24055406, 23098378, 22459936, 17001163
PIK3CA	KRAS	0.1637	ErbB signaling pathway, Ras signaling pathway, Rap1 signaling pathway, Chemokine signaling pathway, FoxO signaling pathway, Sphingolipid signaling pathway, Phospholipase D signaling pathway, Autophagy - animal, mTOR signaling pathway, PI3K-Akt signaling pathway, Apoptosis, Longevity regulating pathway, Longevity regulating pathway - multiple species, Cellular senescence, Axon guidance, VEGF signa…			Adaptive Immune System, Cell surface interactions at the vascular wall, Constitutive Signaling by EGFRvIII, Constitutive Signaling by Ligand-Responsive EGFR Cancer Variants, Cytokine Signaling in Immune system, DAP12 interactions, DAP12 signaling, Disease, Diseases of signal transduction, Downstream signal transduction, Downstream signaling events of B Cell Receptor (BCR), Downstream signaling of…	adrenal gland, appendix, bone marrow, breast, bronchus, caudate, cerebellum, cerebral cortex, cervix, uterine, colon, duodenum, endometrium 1, endometrium 2, epididymis, esophagus, fallopian tube, gallbladder, heart muscle, hippocampus, kidney, liver, lung, lymph node, nasopharynx, oral mucosa, ovary, pancreas, parathyroid gland, placenta, prostate, rectum, salivary gland, seminal vesicle, skelet…	glandular cells, lymphoid tissue, hematopoietic cells, adipocytes, myoepithelial cells, respiratory epithelial cells, glial cells, neuronal cells, cells in granular layer, cells in molecular layer, Purkinje cells, endothelial cells, neuropil, squamous epithelial cells, peripheral nerve/ganglion, cells in endometrial stroma, myocytes, cells in glomeruli, cells in tubules, bile duct cells, hepatocy…		26851496, 25745045, 24055406, 23997528, 23098378, 17001163
MET	KRAS	0.1634	Ras signaling pathway, Rap1 signaling pathway, PI3K-Akt signaling pathway, Axon guidance, Pathways in cancer, Proteoglycans in cancer, MicroRNAs in cancer, Renal cell carcinoma, Melanoma, Hepatocellular carcinoma, Central carbon metabolism in cancer			Axon guidance, Developmental Biology	adrenal gland, appendix, bone marrow, breast, bronchus, caudate, cerebellum, cerebral cortex, cervix, uterine, colon, duodenum, endometrium 1, endometrium 2, epididymis, esophagus, fallopian tube, gallbladder, heart muscle, hippocampus, kidney, liver, lung, lymph node, nasopharynx, oral mucosa, ovary, pancreas, parathyroid gland, placenta, prostate, rectum, salivary gland, seminal vesicle, skelet…	glandular cells, lymphoid tissue, hematopoietic cells, adipocytes, myoepithelial cells, respiratory epithelial cells, glial cells, neuronal cells, cells in granular layer, cells in molecular layer, Purkinje cells, endothelial cells, neuropil, squamous epithelial cells, peripheral nerve/ganglion, cells in endometrial stroma, myocytes, cells in glomeruli, cells in tubules, bile duct cells, hepatocy…		26851496
EML4	KRAS	0.19118	Non-small cell lung cancer				adrenal gland, appendix, bone marrow, breast, bronchus, caudate, cerebellum, cerebral cortex, cervix, uterine, colon, duodenum, endometrium 1, endometrium 2, epididymis, esophagus, fallopian tube, gallbladder, heart muscle, hippocampus, kidney, liver, lung, lymph node, nasopharynx, oral mucosa, ovary, pancreas, parathyroid gland, placenta, prostate, rectum, salivary gland, seminal vesicle, skelet…	glandular cells, lymphoid tissue, hematopoietic cells, adipocytes, myoepithelial cells, respiratory epithelial cells, glial cells, neuronal cells, cells in granular layer, cells in molecular layer, Purkinje cells, endothelial cells, neuropil, squamous epithelial cells, peripheral nerve/ganglion, cells in endometrial stroma, myocytes, cells in glomeruli, cells in tubules, bile duct cells, hepatocy…		27987580, 26739511, 23098378, 22464348
DUOX1	ADAM17	0.16768					adrenal gland, appendix, bone marrow, breast, bronchus, caudate, cerebellum, cerebral cortex, cervix, uterine, colon, duodenum, endometrium 1, endometrium 2, epididymis, esophagus, fallopian tube, gallbladder, heart muscle, hippocampus, kidney, liver, lung, lymph node, nasopharynx, oral mucosa, ovary, pancreas, parathyroid gland, placenta, prostate, rectum, salivary gland, seminal vesicle, skelet…	glandular cells, lymphoid tissue, hematopoietic cells, adipocytes, myoepithelial cells, respiratory epithelial cells, glial cells, neuronal cells, cells in granular layer, cells in molecular layer, Purkinje cells, endothelial cells, neuropil, squamous epithelial cells, peripheral nerve/ganglion, cells in endometrial stroma, myocytes, cells in glomeruli, cells in tubules, bile duct cells, hepatocy…		19386603
NOX1	ADAM17	0.20122				Signal Transduction				26815118
MMP9	ADAM17	0.12508				Collagen degradation, Degradation of the extracellular matrix, Extracellular matrix organization, Signal Transduction	adrenal gland, appendix, bone marrow, breast, bronchus, caudate, cerebellum, cerebral cortex, cervix, uterine, colon, duodenum, endometrium 1, endometrium 2, epididymis, esophagus, fallopian tube, gallbladder, heart muscle, hippocampus, kidney, liver, lung, lymph node, nasopharynx, oral mucosa, ovary, pancreas, parathyroid gland, placenta, prostate, rectum, salivary gland, seminal vesicle, skelet…	glandular cells, lymphoid tissue, hematopoietic cells, adipocytes, myoepithelial cells, respiratory epithelial cells, glial cells, neuronal cells, cells in granular layer, cells in molecular layer, Purkinje cells, endothelial cells, neuropil, squamous epithelial cells, cells in endometrial stroma, myocytes, cells in glomeruli, cells in tubules, bile duct cells, hepatocytes, macrophages, pneumocyt…	Cytosol	15531749
BRAF	ALK	0.12975	Non-small cell lung cancer				adrenal gland, appendix, bone marrow, breast, bronchus, caudate, cerebellum, cerebral cortex, cervix, uterine, colon, duodenum, endometrium 1, endometrium 2, epididymis, esophagus, fallopian tube, gallbladder, heart muscle, hippocampus, kidney, liver, lung, lymph node, nasopharynx, oral mucosa, ovary, pancreas, parathyroid gland, placenta, prostate, rectum, salivary gland, seminal vesicle, skelet…	glandular cells, lymphoid tissue, hematopoietic cells, adipocytes, myoepithelial cells, respiratory epithelial cells, glial cells, neuronal cells, cells in granular layer, cells in molecular layer, Purkinje cells, endothelial cells, neuropil, squamous epithelial cells, peripheral nerve/ganglion, cells in endometrial stroma, myocytes, cells in glomeruli, cells in tubules, bile duct cells, hepatocy…		28145866, 27597280, 25745045, 23098378
KEAP1	ALK	0.15667					adrenal gland, appendix, bone marrow, breast, bronchus, caudate, cerebellum, cerebral cortex, cervix, uterine, colon, duodenum, endometrium 1, endometrium 2, epididymis, esophagus, fallopian tube, gallbladder, heart muscle, hippocampus, kidney, liver, lung, lymph node, nasopharynx, oral mucosa, ovary, pancreas, parathyroid gland, placenta, prostate, rectum, salivary gland, seminal vesicle, skelet…	glandular cells, lymphoid tissue, hematopoietic cells, adipocytes, myoepithelial cells, respiratory epithelial cells, glial cells, neuronal cells, cells in granular layer, cells in molecular layer, Purkinje cells, endothelial cells, neuropil, squamous epithelial cells, peripheral nerve/ganglion, cells in endometrial stroma, myocytes, cells in glomeruli, cells in tubules, bile duct cells, hepatocy…		28145866
EML4	ALK	0.5098	Non-small cell lung cancer				adrenal gland, appendix, bone marrow, breast, bronchus, caudate, cerebellum, cerebral cortex, cervix, uterine, colon, duodenum, endometrium 1, endometrium 2, epididymis, esophagus, fallopian tube, gallbladder, heart muscle, hippocampus, kidney, liver, lung, lymph node, nasopharynx, oral mucosa, ovary, pancreas, parathyroid gland, placenta, prostate, rectum, salivary gland, seminal vesicle, skelet…	glandular cells, lymphoid tissue, hematopoietic cells, adipocytes, myoepithelial cells, respiratory epithelial cells, glial cells, neuronal cells, cells in granular layer, cells in molecular layer, Purkinje cells, endothelial cells, neuropil, squamous epithelial cells, peripheral nerve/ganglion, cells in endometrial stroma, myocytes, cells in glomeruli, cells in tubules, bile duct cells, hepatocy…		27987580, 26739511, 25434695, 23098378, 22464348, 22266863, 21272954
AREG	HGF	0.30691					adrenal gland, appendix, bone marrow, breast, bronchus, caudate, cerebellum, cerebral cortex, cervix, uterine, colon, duodenum, endometrium 1, endometrium 2, epididymis, esophagus, fallopian tube, gallbladder, heart muscle, hippocampus, kidney, liver, lung, lymph node, nasopharynx, oral mucosa, ovary, pancreas, parathyroid gland, placenta, prostate, rectum, salivary gland, seminal vesicle, skelet…	glandular cells, lymphoid tissue, hematopoietic cells, adipocytes, myoepithelial cells, respiratory epithelial cells, glial cells, neuronal cells, cells in granular layer, cells in molecular layer, Purkinje cells, endothelial cells, neuropil, squamous epithelial cells, peripheral nerve/ganglion, cells in endometrial stroma, myocytes, cells in glomeruli, cells in tubules, bile duct cells, hepatocy…		21390244
JAK2	STAT3	0.9125	Chemokine signaling pathway, Necroptosis, Signaling pathways regulating pluripotency of stem cells, Jak-STAT signaling pathway, Th17 cell differentiation, Prolactin signaling pathway, Adipocytokine signaling pathway, AGE-RAGE signaling pathway in diabetic complications, Toxoplasmosis, Measles, Kaposi's sarcoma-associated herpesvirus infection			Cytokine Signaling in Immune system, Growth hormone receptor signaling, Immune System, Interleukin-6 signaling, Signal Transduction, Signaling by Interleukins, Signaling by Leptin, Signaling by SCF-KIT	adrenal gland, appendix, bone marrow, breast, bronchus, caudate, cerebellum, cerebral cortex, cervix, uterine, colon, duodenum, endometrium 1, endometrium 2, epididymis, esophagus, fallopian tube, gallbladder, heart muscle, hippocampus, kidney, liver, lung, lymph node, nasopharynx, oral mucosa, ovary, pancreas, parathyroid gland, placenta, prostate, rectum, salivary gland, seminal vesicle, skelet…	glandular cells, lymphoid tissue, hematopoietic cells, adipocytes, myoepithelial cells, respiratory epithelial cells, glial cells, neuronal cells, cells in granular layer, cells in molecular layer, Purkinje cells, endothelial cells, neuropil, squamous epithelial cells, cells in endometrial stroma, myocytes, cells in glomeruli, cells in tubules, bile duct cells, hepatocytes, pneumocytes, germinal …	Nucleoplasm	16788692
MMP9	MMP14	0.1715	TNF signaling pathway			Activation of Matrix Metalloproteinases, Collagen degradation, Degradation of the extracellular matrix, Extracellular matrix organization	adrenal gland, appendix, bone marrow, breast, bronchus, caudate, cerebellum, cerebral cortex, cervix, uterine, colon, duodenum, endometrium 1, endometrium 2, epididymis, esophagus, fallopian tube, gallbladder, heart muscle, hippocampus, kidney, liver, lung, lymph node, nasopharynx, oral mucosa, ovary, pancreas, parathyroid gland, placenta, prostate, rectum, salivary gland, seminal vesicle, skelet…	glandular cells, lymphoid tissue, hematopoietic cells, adipocytes, myoepithelial cells, respiratory epithelial cells, glial cells, neuronal cells, cells in granular layer, cells in molecular layer, Purkinje cells, endothelial cells, neuropil, squamous epithelial cells, cells in endometrial stroma, myocytes, cells in glomeruli, cells in tubules, bile duct cells, hepatocytes, macrophages, pneumocyt…	Cytosol	19661247
PIK3CA	BRAF	0.17961	ErbB signaling pathway, Rap1 signaling pathway, cAMP signaling pathway, Chemokine signaling pathway, FoxO signaling pathway, mTOR signaling pathway, Focal adhesion, Natural killer cell mediated cytotoxicity, Neurotrophin signaling pathway, Regulation of actin cytoskeleton, Insulin signaling pathway, Progesterone-mediated oocyte maturation, Hepatitis C, Pathways in cancer, Proteoglycans in cancer,…			NGF signalling via TRKA from the plasma membrane, Signal Transduction, Signaling by FGFR, Signaling by FGFR1, Signaling by FGFR2, Signaling by FGFR3, Signaling by FGFR4, Signalling by NGF	adrenal gland, appendix, bone marrow, breast, bronchus, caudate, cerebellum, cerebral cortex, cervix, uterine, colon, duodenum, endometrium 1, endometrium 2, epididymis, esophagus, fallopian tube, gallbladder, heart muscle, hippocampus, kidney, liver, lung, lymph node, nasopharynx, oral mucosa, ovary, pancreas, parathyroid gland, placenta, prostate, rectum, salivary gland, seminal vesicle, skelet…	glandular cells, lymphoid tissue, hematopoietic cells, adipocytes, myoepithelial cells, respiratory epithelial cells, glial cells, neuronal cells, cells in granular layer, cells in molecular layer, Purkinje cells, endothelial cells, neuropil, squamous epithelial cells, peripheral nerve/ganglion, cells in endometrial stroma, myocytes, cells in glomeruli, cells in tubules, bile duct cells, hepatocy…	Cytosol	26851496, 25745045, 24055406, 23098378, 17001163
KEAP1	BRAF	0.33541	Hepatocellular carcinoma				adrenal gland, appendix, bone marrow, breast, bronchus, caudate, cerebellum, cerebral cortex, cervix, uterine, colon, duodenum, endometrium 1, endometrium 2, epididymis, esophagus, fallopian tube, gallbladder, heart muscle, hippocampus, kidney, liver, lung, lymph node, nasopharynx, oral mucosa, ovary, pancreas, parathyroid gland, placenta, prostate, rectum, salivary gland, seminal vesicle, skelet…	glandular cells, lymphoid tissue, hematopoietic cells, adipocytes, myoepithelial cells, respiratory epithelial cells, glial cells, cells in granular layer, cells in molecular layer, Purkinje cells, endothelial cells, neuronal cells, neuropil, squamous epithelial cells, peripheral nerve/ganglion, cells in endometrial stroma, myocytes, cells in glomeruli, cells in tubules, bile duct cells, hepatocy…	Cytosol	28145866
EML4	BRAF	0.10106	Non-small cell lung cancer				adrenal gland, appendix, bone marrow, breast, bronchus, caudate, cerebellum, cerebral cortex, cervix, uterine, colon, duodenum, endometrium 1, endometrium 2, epididymis, esophagus, fallopian tube, gallbladder, heart muscle, hippocampus, kidney, liver, lung, lymph node, nasopharynx, oral mucosa, ovary, pancreas, parathyroid gland, placenta, prostate, rectum, salivary gland, seminal vesicle, skelet…	glandular cells, lymphoid tissue, hematopoietic cells, adipocytes, myoepithelial cells, respiratory epithelial cells, glial cells, neuronal cells, cells in granular layer, cells in molecular layer, Purkinje cells, endothelial cells, neuropil, squamous epithelial cells, peripheral nerve/ganglion, cells in endometrial stroma, myocytes, cells in glomeruli, cells in tubules, bile duct cells, hepatocy…		23098378
DUOX2	DUOX1	0.11824								24164541
MUC5B	CD44	0.593					adrenal gland, appendix, bone marrow, breast, bronchus, caudate, cerebellum, cerebral cortex, cervix, uterine, colon, duodenum, endometrium 1, endometrium 2, epididymis, esophagus, fallopian tube, gallbladder, heart muscle, hippocampus, kidney, liver, lung, lymph node, nasopharynx, oral mucosa, ovary, pancreas, parathyroid gland, placenta, prostate, rectum, salivary gland, seminal vesicle, skelet…	glandular cells, lymphoid tissue, hematopoietic cells, adipocytes, myoepithelial cells, respiratory epithelial cells, glial cells, neuronal cells, cells in granular layer, cells in molecular layer, Purkinje cells, endothelial cells, neuropil, squamous epithelial cells, peripheral nerve/ganglion, cells in endometrial stroma, myocytes, cells in glomeruli, cells in tubules, bile duct cells, hepatocy…		18757307
EML4	PIK3CA	0.1089	Non-small cell lung cancer				adrenal gland, appendix, bone marrow, breast, bronchus, caudate, cerebellum, cerebral cortex, cervix, uterine, colon, duodenum, endometrium 1, endometrium 2, epididymis, esophagus, fallopian tube, gallbladder, heart muscle, hippocampus, kidney, liver, lung, lymph node, nasopharynx, oral mucosa, ovary, pancreas, parathyroid gland, placenta, prostate, rectum, salivary gland, seminal vesicle, skelet…	glandular cells, lymphoid tissue, hematopoietic cells, adipocytes, myoepithelial cells, respiratory epithelial cells, glial cells, neuronal cells, cells in granular layer, cells in molecular layer, Purkinje cells, endothelial cells, neuropil, squamous epithelial cells, peripheral nerve/ganglion, cells in endometrial stroma, myocytes, cells in glomeruli, cells in tubules, bile duct cells, hepatocy…		23098378
CYBA	MPO	0.18732	Phagosome				adrenal gland, appendix, bone marrow, breast, bronchus, caudate, cerebellum, cerebral cortex, cervix, uterine, colon, duodenum, endometrium 1, endometrium 2, epididymis, esophagus, fallopian tube, gallbladder, heart muscle, hippocampus, kidney, liver, lung, lymph node, nasopharynx, oral mucosa, ovary, pancreas, parathyroid gland, placenta, prostate, rectum, salivary gland, seminal vesicle, skelet…	glandular cells, lymphoid tissue, hematopoietic cells, adipocytes, myoepithelial cells, respiratory epithelial cells, glial cells, neuronal cells, cells in granular layer, cells in molecular layer, Purkinje cells, endothelial cells, neuropil, squamous epithelial cells, cells in endometrial stroma, myocytes, cells in glomeruli, cells in tubules, bile duct cells, hepatocytes, macrophages, pneumocyt…		25862415
SOD2	AREG	0.20953					adrenal gland, appendix, bone marrow, breast, bronchus, caudate, cerebellum, cerebral cortex, cervix, uterine, colon, duodenum, endometrium 1, endometrium 2, epididymis, esophagus, fallopian tube, gallbladder, heart muscle, hippocampus, kidney, liver, lung, lymph node, nasopharynx, oral mucosa, ovary, pancreas, parathyroid gland, placenta, prostate, rectum, salivary gland, seminal vesicle, skelet…	glandular cells, lymphoid tissue, hematopoietic cells, adipocytes, myoepithelial cells, respiratory epithelial cells, glial cells, neuronal cells, cells in granular layer, cells in molecular layer, Purkinje cells, endothelial cells, neuropil, squamous epithelial cells, peripheral nerve/ganglion, cells in endometrial stroma, myocytes, cells in glomeruli, cells in tubules, bile duct cells, hepatocy…		25477514
PI3	MPI	0.78145					adrenal gland, appendix, bone marrow, breast, bronchus, caudate, cerebellum, cerebral cortex, cervix, uterine, colon, duodenum, endometrium 1, endometrium 2, epididymis, fallopian tube, gallbladder, heart muscle, hippocampus, kidney, liver, lung, lymph node, nasopharynx, oral mucosa, ovary, pancreas, parathyroid gland, placenta, prostate, rectum, salivary gland, skeletal muscle, skin 1, skin 2, s…	glandular cells, lymphoid tissue, hematopoietic cells, adipocytes, myoepithelial cells, respiratory epithelial cells, glial cells, cells in granular layer, cells in molecular layer, Purkinje cells, endothelial cells, neuronal cells, neuropil, cells in endometrial stroma, myocytes, cells in glomeruli, cells in tubules, bile duct cells, hepatocytes, macrophages, pneumocytes, germinal center cells, …	Plasma membrane	17292392, 15010282
DUOX2	STAT1	0.24988								26719345
MET	ZBTB10	0.12544					adrenal gland, appendix, bone marrow, breast, bronchus, caudate, cerebellum, cerebral cortex, cervix, uterine, colon, duodenum, endometrium 1, endometrium 2, epididymis, esophagus, fallopian tube, gallbladder, heart muscle, hippocampus, kidney, liver, lung, lymph node, nasopharynx, oral mucosa, ovary, pancreas, parathyroid gland, placenta, prostate, rectum, salivary gland, seminal vesicle, skelet…	glandular cells, lymphoid tissue, hematopoietic cells, adipocytes, myoepithelial cells, respiratory epithelial cells, glial cells, neuronal cells, cells in granular layer, cells in molecular layer, Purkinje cells, endothelial cells, neuropil, squamous epithelial cells, peripheral nerve/ganglion, cells in endometrial stroma, myocytes, cells in glomeruli, cells in tubules, bile duct cells, hepatocy…		23194063
TNF	TLR4	0.127	NF-kappa B signaling pathway, Necroptosis, Toll-like receptor signaling pathway, NOD-like receptor signaling pathway, Pertussis, Legionellosis, Leishmaniasis, Chagas disease (American trypanosomiasis), Malaria, Toxoplasmosis, Amoebiasis, Tuberculosis, Hepatitis B, Influenza A, Proteoglycans in cancer, Inflammatory bowel disease (IBD), Rheumatoid arthritis							26747779, 22532030

## Sheet: Supp Table S13 KE2
Gene Name 'A'	Gene Name 'B'	Cosine Score	KEGG Pathways	IntAct IDs	Interaction Type	Reactome Pathways	Tissue-specific Expression	Cell Type-specific Expression	Subcellular Location	PMIDs
SOD1	CAT	0.0944	Peroxisome, Longevity regulating pathway - multiple species, Amyotrophic lateral sclerosis (ALS)			Cellular responses to stress, Detoxification of Reactive Oxygen Species	adrenal gland, appendix, bone marrow, breast, bronchus, caudate, cerebellum, cerebral cortex, cervix, uterine, colon, duodenum, endometrium 1, endometrium 2, epididymis, esophagus, fallopian tube, gallbladder, heart muscle, hippocampus, kidney, liver, lung, lymph node, nasopharynx, oral mucosa, ovary, pancreas, parathyroid gland, placenta, prostate, rectum, salivary gland, seminal vesicle, skelet…	glandular cells, lymphoid tissue, hematopoietic cells, adipocytes, myoepithelial cells, respiratory epithelial cells, glial cells, neuronal cells, cells in granular layer, cells in molecular layer, Purkinje cells, endothelial cells, neuropil, squamous epithelial cells, peripheral nerve/ganglion, cells in endometrial stroma, myocytes, cells in glomeruli, cells in tubules, bile duct cells, hepatocy…	Cytosol	28370189, 28068647, 27888130, 27852727, 27671770, 27465136, 26950655, 26770652, 26584756, 26159161, 25920363, 25882094, 25852711, 25660330, 25576385, 25543953, 25461751, 24525000, 24480751, 24388786, 24093550, 23902943, 23721231, 23456297, 23391613, 23207063, 23077170, 22956520, 22934758, 22155089, 22062949, 21942371, 21742780, 21319854, 20652274, 20097690, 20036264, 19749434, 19593803, 19135146,…
SOD2	CAT	0.08879	FoxO signaling pathway, Peroxisome, Longevity regulating pathway, Longevity regulating pathway - multiple species			Cellular responses to stress, Detoxification of Reactive Oxygen Species	adrenal gland, appendix, bone marrow, breast, bronchus, caudate, cerebellum, cerebral cortex, cervix, uterine, colon, duodenum, endometrium 1, endometrium 2, epididymis, esophagus, fallopian tube, gallbladder, heart muscle, hippocampus, kidney, liver, lung, lymph node, nasopharynx, oral mucosa, ovary, pancreas, parathyroid gland, placenta, prostate, rectum, salivary gland, seminal vesicle, skelet…	glandular cells, lymphoid tissue, hematopoietic cells, adipocytes, myoepithelial cells, respiratory epithelial cells, glial cells, neuronal cells, cells in granular layer, cells in molecular layer, Purkinje cells, endothelial cells, neuropil, squamous epithelial cells, peripheral nerve/ganglion, cells in endometrial stroma, myocytes, cells in glomeruli, cells in tubules, bile duct cells, hepatocy…		28506746, 28475120, 28243354, 28152544, 28115023, 27731402, 27470422, 26950655, 26898403, 26788249, 26770652, 26439801, 25882094, 25845575, 25448439, 24669284, 24525000, 24093550, 24007566, 23902943, 23456297, 22956520, 22062949, 21942371, 21742780, 21319854, 20652274, 20097690, 20036264, 19749434, 19731237, 19628743, 19296575, 19135146, 18511505, 17634480, 17364952, 16956821, 16868544, 16716903,…
MPO	CAT	0.06073					adrenal gland, appendix, bone marrow, breast, bronchus, caudate, cerebellum, cerebral cortex, cervix, uterine, colon, duodenum, endometrium 1, endometrium 2, epididymis, esophagus, fallopian tube, gallbladder, heart muscle, hippocampus, kidney, liver, lung, lymph node, nasopharynx, oral mucosa, ovary, pancreas, parathyroid gland, placenta, prostate, rectum, salivary gland, seminal vesicle, skelet…	glandular cells, lymphoid tissue, hematopoietic cells, adipocytes, myoepithelial cells, respiratory epithelial cells, glial cells, neuronal cells, cells in granular layer, cells in molecular layer, Purkinje cells, endothelial cells, neuropil, squamous epithelial cells, peripheral nerve/ganglion, cells in endometrial stroma, myocytes, cells in glomeruli, cells in tubules, bile duct cells, hepatocy…	Vesicles	28006762, 26950655, 26823949, 26364940, 26187476, 26163196, 23827667, 22750055, 22274634, 22138278, 20732340, 19731237, 19593803, 20445800, 18570225, 18027873, 17654044, 17327128, 17145829, 16586048, 15705913, 14687762, 12950013, 12888561, 9551742
GPX1	CAT	0.06528	Amyotrophic lateral sclerosis (ALS)			Cellular responses to stress, Detoxification of Reactive Oxygen Species, Metabolism, Metabolism of nucleotides, Purine catabolism, Purine metabolism	adrenal gland, appendix, bone marrow, breast, bronchus, caudate, cerebellum, cerebral cortex, cervix, uterine, colon, duodenum, endometrium 1, endometrium 2, epididymis, esophagus, fallopian tube, gallbladder, heart muscle, hippocampus, kidney, liver, lung, lymph node, nasopharynx, oral mucosa, ovary, pancreas, parathyroid gland, placenta, prostate, rectum, salivary gland, seminal vesicle, skelet…	glandular cells, lymphoid tissue, hematopoietic cells, myoepithelial cells, respiratory epithelial cells, glial cells, neuronal cells, cells in granular layer, cells in molecular layer, Purkinje cells, endothelial cells, neuropil, squamous epithelial cells, peripheral nerve/ganglion, cells in endometrial stroma, myocytes, cells in glomeruli, cells in tubules, bile duct cells, hepatocytes, macroph…	Cytosol	28475120, 28243354, 28115023, 26950655, 26823947, 25920363, 25882094, 25436036, 24093550, 23456297, 22956520, 20652274, 19929244, 19749434, 18054041, 17634480, 17548672, 16956821, 16868544, 16424062, 15774926
PINK1	PTEN	0.05339					adrenal gland, appendix, bone marrow, breast, bronchus, caudate, cerebellum, cerebral cortex, cervix, uterine, colon, duodenum, endometrium 1, endometrium 2, epididymis, esophagus, fallopian tube, gallbladder, heart muscle, hippocampus, kidney, liver, lung, lymph node, nasopharynx, oral mucosa, ovary, pancreas, parathyroid gland, placenta, prostate, rectum, salivary gland, seminal vesicle, skelet…	glandular cells, lymphoid tissue, hematopoietic cells, adipocytes, myoepithelial cells, respiratory epithelial cells, glial cells, neuronal cells, cells in granular layer, cells in molecular layer, Purkinje cells, endothelial cells, neuropil, squamous epithelial cells, cells in endometrial stroma, myocytes, cells in glomeruli, cells in tubules, bile duct cells, hepatocytes, macrophages, pneumocyt…		28511347, 28504722, 28496320, 28131082, 27593930, 27325644, 27247382, 26892626, 26843115, 26560306, 26465230, 25987559, 25714760, 25557302, 25305081, 25058378, 24806840, 24522549, 24374061, 23637640, 23440919, 23261939, 22764206, 21606348, 21385841, 21366594, 21242281, 21159781, 20508036, 20385539, 19786829, 19563915, 18701682, 18687901, 18524835
PI3K	PTEN	0.05935					adrenal gland, appendix, bone marrow, breast, bronchus, caudate, cerebellum, cerebral cortex, cervix, uterine, colon, duodenum, endometrium 1, endometrium 2, epididymis, esophagus, fallopian tube, gallbladder, heart muscle, hippocampus, kidney, liver, lung, lymph node, nasopharynx, oral mucosa, ovary, pancreas, parathyroid gland, placenta, prostate, rectum, salivary gland, seminal vesicle, skelet…	glandular cells, lymphoid tissue, hematopoietic cells, adipocytes, myoepithelial cells, respiratory epithelial cells, glial cells, neuronal cells, cells in granular layer, cells in molecular layer, Purkinje cells, endothelial cells, neuropil, squamous epithelial cells, cells in endometrial stroma, myocytes, cells in glomeruli, cells in tubules, bile duct cells, hepatocytes, macrophages, pneumocyt…		25737250, 22286106, 19885556, 19158375
EGF	EGFR	0.22202	MAPK signaling pathway, ErbB signaling pathway, Ras signaling pathway, Rap1 signaling pathway, Cytokine-cytokine receptor interaction, HIF-1 signaling pathway, FoxO signaling pathway, Phospholipase D signaling pathway, PI3K-Akt signaling pathway, Focal adhesion, Gap junction, Regulation of actin cytoskeleton, Hepatitis C, Human papillomavirus infection, Pathways in cancer, Pancreatic cancer, Endo…	EBI-8618562, EBI-8618578, EBI-8618622, EBI-8618708, EBI-8618790, EBI-8618982, EBI-8619069, EBI-8619121, EBI-8619165, EBI-8619191, EBI-6593990, EBI-6624899, EBI-6624889, EBI-1565174, EBI-1565176, EBI-1593897, EBI-1593899, EBI-1617095	physical association, direct interaction	Adaptive Immune System, Constitutive Signaling by Aberrant PI3K in Cancer, Constitutive Signaling by EGFRvIII, Constitutive Signaling by Ligand-Responsive EGFR Cancer Variants, DAP12 interactions, DAP12 signaling, Disease, Diseases of signal transduction, Downstream signal transduction, Downstream signaling events of B Cell Receptor (BCR), Downstream signaling of activated FGFR1, Downstream signa…				26169728, 25185988, 25032849, 24044899, 23538097, 23440919, 23314357, 23250920, 21964063, 20231142, 20157331, 19339632, 18371937, 17975113, 16954185, 16166300, 16107508, 15829704, 15650401, 15486316, 15075181, 14988406, 14633709, 11062166, 10640773, 10641711
SOD2	SOD1	0.19857	Peroxisome, Longevity regulating pathway - multiple species, Huntington's disease			Cellular responses to stress, Detoxification of Reactive Oxygen Species	adrenal gland, appendix, bone marrow, breast, bronchus, caudate, cerebellum, cerebral cortex, cervix, uterine, colon, duodenum, endometrium 1, endometrium 2, epididymis, esophagus, fallopian tube, gallbladder, heart muscle, hippocampus, kidney, liver, lung, lymph node, nasopharynx, oral mucosa, ovary, pancreas, parathyroid gland, placenta, prostate, rectum, salivary gland, seminal vesicle, skelet…	glandular cells, lymphoid tissue, hematopoietic cells, adipocytes, myoepithelial cells, respiratory epithelial cells, glial cells, neuronal cells, cells in granular layer, cells in molecular layer, Purkinje cells, endothelial cells, neuropil, squamous epithelial cells, peripheral nerve/ganglion, cells in endometrial stroma, myocytes, cells in glomeruli, cells in tubules, bile duct cells, hepatocy…		27424009, 26950655, 26823946, 26770652, 25882094, 25157103, 25111187, 25076856, 24525000, 24093550, 24008831, 23902943, 23475579, 23456297, 22956520, 22884995, 22796117, 22226974, 22062949, 21942371, 21742780, 21319854, 21233279, 20652274, 20097690, 20036264, 19749434, 19135146, 18511505, 17634480, 17364952, 16868544, 16716903, 16424399, 16424062, 15782123, 14759801, 11113599
GPX1	SOD1	0.15233	Amyotrophic lateral sclerosis (ALS), Huntington's disease			Cellular responses to stress, Detoxification of Reactive Oxygen Species	adrenal gland, appendix, bone marrow, breast, bronchus, caudate, cerebellum, cerebral cortex, cervix, uterine, colon, duodenum, endometrium 1, endometrium 2, epididymis, esophagus, fallopian tube, gallbladder, heart muscle, hippocampus, kidney, liver, lung, lymph node, nasopharynx, oral mucosa, ovary, pancreas, parathyroid gland, placenta, prostate, rectum, salivary gland, seminal vesicle, skelet…	glandular cells, lymphoid tissue, hematopoietic cells, myoepithelial cells, respiratory epithelial cells, glial cells, neuronal cells, cells in granular layer, cells in molecular layer, Purkinje cells, endothelial cells, neuropil, squamous epithelial cells, peripheral nerve/ganglion, cells in endometrial stroma, myocytes, cells in glomeruli, cells in tubules, bile duct cells, hepatocytes, macroph…	Cytosol	26950655, 25920363, 25882094, 24093550, 23456297, 22956520, 21420488, 20652274, 19749434, 17634480, 16868544, 16424062
TH	PINK1	0.12454	Parkinson's disease				adrenal gland, appendix, bone marrow, breast, bronchus, caudate, cerebellum, cerebral cortex, cervix, uterine, colon, duodenum, endometrium 1, endometrium 2, epididymis, esophagus, fallopian tube, gallbladder, heart muscle, hippocampus, kidney, liver, lung, lymph node, nasopharynx, oral mucosa, ovary, pancreas, parathyroid gland, placenta, prostate, rectum, salivary gland, seminal vesicle, skelet…	glandular cells, lymphoid tissue, hematopoietic cells, adipocytes, myoepithelial cells, respiratory epithelial cells, neuronal cells, cells in granular layer, cells in molecular layer, Purkinje cells, endothelial cells, glial cells, neuropil, squamous epithelial cells, peripheral nerve/ganglion, cells in endometrial stroma, myocytes, cells in glomeruli, cells in tubules, bile duct cells, hepatocy…		28504722, 24374372
MPO	TNF	0.05391								28373059, 26780513, 26187476, 25451575, 23382627, 23353054, 22750055, 22138278, 21233279, 18570225, 17709401, 11520794
NQO1	TNF	0.04167	Fluid shear stress and atherosclerosis							23766070, 21457706, 16682409
BAX	SOD2	0.04139	Longevity regulating pathway, Huntington's disease				adrenal gland, appendix, bone marrow, breast, bronchus, caudate, cerebellum, cerebral cortex, cervix, uterine, colon, duodenum, endometrium 1, endometrium 2, epididymis, esophagus, fallopian tube, gallbladder, heart muscle, hippocampus, kidney, liver, lung, lymph node, nasopharynx, oral mucosa, ovary, pancreas, parathyroid gland, placenta, prostate, rectum, salivary gland, seminal vesicle, skelet…	glandular cells, lymphoid tissue, hematopoietic cells, adipocytes, myoepithelial cells, respiratory epithelial cells, glial cells, neuronal cells, cells in granular layer, cells in molecular layer, Purkinje cells, endothelial cells, neuropil, squamous epithelial cells, peripheral nerve/ganglion, cells in endometrial stroma, myocytes, cells in glomeruli, cells in tubules, bile duct cells, hepatocy…		28475120, 26981780, 26206603, 25111187, 20097690
GPX1	SOD2	0.10454	Huntington's disease			Cellular responses to stress, Detoxification of Reactive Oxygen Species	adrenal gland, appendix, bone marrow, breast, bronchus, caudate, cerebellum, cerebral cortex, cervix, uterine, colon, duodenum, endometrium 1, endometrium 2, epididymis, esophagus, fallopian tube, gallbladder, heart muscle, hippocampus, kidney, liver, lung, lymph node, nasopharynx, oral mucosa, ovary, pancreas, parathyroid gland, placenta, prostate, rectum, salivary gland, seminal vesicle, skelet…	glandular cells, lymphoid tissue, hematopoietic cells, myoepithelial cells, respiratory epithelial cells, glial cells, neuronal cells, cells in granular layer, cells in molecular layer, Purkinje cells, endothelial cells, neuropil, squamous epithelial cells, peripheral nerve/ganglion, cells in endometrial stroma, myocytes, cells in glomeruli, cells in tubules, bile duct cells, hepatocytes, macroph…		28475120, 28243354, 28115023, 26950655, 25882094, 24093550, 23456297, 22956520, 20652274, 19749434, 17634480, 16956821, 16868544, 16424062
BCL2	BAX	0.1742	Sphingolipid signaling pathway, Protein processing in endoplasmic reticulum, Apoptosis, Apoptosis - multiple species, Necroptosis, Neurotrophin signaling pathway, AGE-RAGE signaling pathway in diabetic complications, Amyotrophic lateral sclerosis (ALS), Tuberculosis, Hepatitis B, Pathways in cancer, Colorectal cancer, Small cell lung cancer	EBI-3990120, EBI-4321468, EBI-4369788, EBI-5487977, EBI-5488435, EBI-5488419, EBI-1089693, EBI-1089700, EBI-1573834, EBI-1573849	colocalization, physical association, association	Apoptosis, Intrinsic Pathway for Apoptosis, Programmed Cell Death	adrenal gland, appendix, bone marrow, breast, bronchus, caudate, cerebellum, cerebral cortex, cervix, uterine, colon, duodenum, endometrium 1, endometrium 2, epididymis, esophagus, fallopian tube, gallbladder, heart muscle, hippocampus, kidney, liver, lung, lymph node, nasopharynx, oral mucosa, ovary, pancreas, parathyroid gland, placenta, prostate, rectum, salivary gland, seminal vesicle, skelet…	glandular cells, lymphoid tissue, hematopoietic cells, adipocytes, myoepithelial cells, respiratory epithelial cells, glial cells, neuronal cells, cells in granular layer, cells in molecular layer, Purkinje cells, endothelial cells, neuropil, squamous epithelial cells, peripheral nerve/ganglion, cells in endometrial stroma, myocytes, cells in glomeruli, cells in tubules, bile duct cells, hepatocy…		28475120, 28213497, 27607345, 27021274, 26803409, 26419736, 26348139, 26206603, 26074776, 25909282, 25602035, 25149827, 24428916, 23633928, 22367737, 19524322, 19038861, 10962570
NGF	BAX	0.04957	Apoptosis, Neurotrophin signaling pathway							27978558, 9231709
FADD	BAX	0.04309	Apoptosis, Apoptosis - multiple species, Necroptosis, Tuberculosis, Hepatitis B, Human papillomavirus infection, Kaposi's sarcoma-associated herpesvirus infection, Pathways in cancer			Apoptosis, Programmed Cell Death	adrenal gland, appendix, bone marrow, breast, bronchus, caudate, cerebellum, cerebral cortex, cervix, uterine, colon, duodenum, endometrium 1, endometrium 2, epididymis, esophagus, fallopian tube, gallbladder, heart muscle, hippocampus, kidney, liver, lung, lymph node, nasopharynx, oral mucosa, ovary, pancreas, placenta, prostate, rectum, salivary gland, seminal vesicle, skeletal muscle, skin 1, …	glandular cells, lymphoid tissue, hematopoietic cells, adipocytes, myoepithelial cells, respiratory epithelial cells, glial cells, neuronal cells, cells in granular layer, cells in molecular layer, Purkinje cells, endothelial cells, neuropil, squamous epithelial cells, peripheral nerve/ganglion, cells in endometrial stroma, myocytes, cells in glomeruli, cells in tubules, bile duct cells, hepatocy…		23417053, 21746883, 20361964
JAK2	STAT3	0.37281	Chemokine signaling pathway, Necroptosis, Signaling pathways regulating pluripotency of stem cells, Jak-STAT signaling pathway, Th17 cell differentiation, Prolactin signaling pathway, Adipocytokine signaling pathway, AGE-RAGE signaling pathway in diabetic complications, Toxoplasmosis, Measles, Kaposi's sarcoma-associated herpesvirus infection			Cytokine Signaling in Immune system, Growth hormone receptor signaling, Immune System, Interleukin-6 signaling, Signal Transduction, Signaling by Interleukins, Signaling by Leptin, Signaling by SCF-KIT	adrenal gland, appendix, bone marrow, breast, bronchus, caudate, cerebellum, cerebral cortex, cervix, uterine, colon, duodenum, endometrium 1, endometrium 2, epididymis, esophagus, fallopian tube, gallbladder, heart muscle, hippocampus, kidney, liver, lung, lymph node, nasopharynx, oral mucosa, ovary, pancreas, parathyroid gland, placenta, prostate, rectum, salivary gland, seminal vesicle, skelet…	glandular cells, lymphoid tissue, hematopoietic cells, adipocytes, myoepithelial cells, respiratory epithelial cells, glial cells, neuronal cells, cells in granular layer, cells in molecular layer, Purkinje cells, endothelial cells, neuropil, squamous epithelial cells, cells in endometrial stroma, myocytes, cells in glomeruli, cells in tubules, bile duct cells, hepatocytes, pneumocytes, germinal …	Nucleoplasm	28054986, 27096074, 26981780, 26152521, 25588213, 23796350, 23313376, 18854310, 18441519, 11278437
TRPM2	TRPV1	0.28636				Ion channel transport, Stimuli-sensing channels, Transmembrane transport of small molecules, TRP channels				27872485, 27832523, 27443158, 26957303, 26099309, 25666878, 25305668
NOX1	NOX4	0.04108	AGE-RAGE signaling pathway in diabetic complications							26524400, 24093550, 21907277, 19074681
NLRP3	TLR4	0.09931	Necroptosis, NOD-like receptor signaling pathway, Pertussis, Influenza A			Immune System, Innate Immune System	adrenal gland, appendix, bone marrow, breast, bronchus, caudate, cerebellum, cerebral cortex, cervix, uterine, colon, duodenum, endometrium 1, endometrium 2, epididymis, esophagus, fallopian tube, gallbladder, heart muscle, hippocampus, kidney, liver, lung, lymph node, nasopharynx, oral mucosa, ovary, pancreas, parathyroid gland, placenta, prostate, rectum, salivary gland, seminal vesicle, skelet…	glandular cells, lymphoid tissue, hematopoietic cells, adipocytes, myoepithelial cells, respiratory epithelial cells, glial cells, cells in granular layer, cells in molecular layer, Purkinje cells, endothelial cells, neuronal cells, neuropil, squamous epithelial cells, peripheral nerve/ganglion, cells in endometrial stroma, myocytes, cells in glomeruli, cells in tubules, bile duct cells, hepatocy…		27997926, 25136295
OLR1	TLR4	0.11308								25135647, 24170104, 21383245, 19730000
BDNF	NGF	0.0891	MAPK signaling pathway, Neurotrophin signaling pathway							28336086, 28327516, 25592430, 23847444
PI3K	PDK1	0.0868					adrenal gland, appendix, bone marrow, breast, bronchus, caudate, cerebellum, cerebral cortex, cervix, uterine, colon, duodenum, endometrium 1, endometrium 2, epididymis, esophagus, fallopian tube, gallbladder, heart muscle, hippocampus, kidney, liver, lung, lymph node, nasopharynx, oral mucosa, ovary, pancreas, parathyroid gland, placenta, prostate, rectum, salivary gland, seminal vesicle, skelet…	glandular cells, lymphoid tissue, hematopoietic cells, adipocytes, myoepithelial cells, respiratory epithelial cells, glial cells, neuronal cells, cells in granular layer, cells in molecular layer, Purkinje cells, endothelial cells, neuropil, squamous epithelial cells, peripheral nerve/ganglion, cells in endometrial stroma, myocytes, cells in glomeruli, cells in tubules, bile duct cells, hepatocy…		19081473

## Sheet: Supp Table S14 KE3
Gene Name 'A'	Gene Name 'B'	Cosine Score	KEGG Pathways	IntAct IDs	Interaction Type	Reactome Pathways	Tissue-specific Expression	Cell Type-specific Expression	Subcellular Location	PMIDs
EGF	EGFR	0.21772	MAPK signaling pathway, ErbB signaling pathway, Ras signaling pathway, Rap1 signaling pathway, Cytokine-cytokine receptor interaction, HIF-1 signaling pathway, FoxO signaling pathway, Phospholipase D signaling pathway, PI3K-Akt signaling pathway, Focal adhesion, Gap junction, Regulation of actin cytoskeleton, Hepatitis C, Human papillomavirus infection, Pathways in cancer, Pancreatic cancer, Endo…	EBI-8618562, EBI-8618578, EBI-8618622, EBI-8618708, EBI-8618790, EBI-8618982, EBI-8619069, EBI-8619121, EBI-8619165, EBI-8619191, EBI-6593990, EBI-6624899, EBI-6624889, EBI-1565174, EBI-1565176, EBI-1593897, EBI-1593899, EBI-1617095	physical association, direct interaction	Adaptive Immune System, Constitutive Signaling by Aberrant PI3K in Cancer, Constitutive Signaling by EGFRvIII, Constitutive Signaling by Ligand-Responsive EGFR Cancer Variants, DAP12 interactions, DAP12 signaling, Disease, Diseases of signal transduction, Downstream signal transduction, Downstream signaling events of B Cell Receptor (BCR), Downstream signaling of activated FGFR1, Downstream signa…				28122935, 27911877, 27744404, 26919242, 26739349, 26169728, 26029857, 25231401, 25185988, 25032849, 24909166, 24906456, 24555532, 24355174, 24126683, 24044899, 23872073, 23850346, 23686837, 23563653, 23538097, 23440919, 23344263, 23314357, 23250920, 23046448, 22532030, 22523180, 22302097, 22222162, 22100870, 22095949, 21964063, 21772844, 21289053, 21087961, 20663163, 20610539, 20566383, 20504280,…
STAT3	EGFR	0.04038	HIF-1 signaling pathway, FoxO signaling pathway, Hepatitis C, Pathways in cancer, Proteoglycans in cancer, MicroRNAs in cancer, Pancreatic cancer, Non-small cell lung cancer	EBI-7135096, EBI-7135114, EBI-6591515, EBI-8770271, EBI-8787011, EBI-8843181, EBI-8843173, EBI-8843341, EBI-8843370, EBI-8843344, EBI-9038460, EBI-9038463, EBI-9689668	association, physical association, colocalization	Developmental Biology, Disease, Diseases of signal transduction, Downstream signal transduction, Immune System, NGF signalling via TRKA from the plasma membrane, Signal Transduction, Signaling by PDGF, Signaling by SCF-KIT, Signalling by NGF	adrenal gland, appendix, bone marrow, breast, bronchus, caudate, cerebellum, cerebral cortex, cervix, uterine, colon, duodenum, endometrium 1, endometrium 2, epididymis, esophagus, fallopian tube, gallbladder, heart muscle, hippocampus, kidney, liver, lung, lymph node, oral mucosa, ovary, pancreas, parathyroid gland, placenta, prostate, rectum, salivary gland, seminal vesicle, skeletal muscle, sk…	glandular cells, lymphoid tissue, hematopoietic cells, adipocytes, myoepithelial cells, respiratory epithelial cells, glial cells, neuronal cells, cells in granular layer, cells in molecular layer, Purkinje cells, endothelial cells, neuropil, cells in endometrial stroma, squamous epithelial cells, myocytes, cells in glomeruli, cells in tubules, bile duct cells, hepatocytes, pneumocytes, germinal …		28428083, 21967610, 21708247, 21536676, 18307254
KRAS	EGFR	0.12993	MAPK signaling pathway, ErbB signaling pathway, Ras signaling pathway, Rap1 signaling pathway, FoxO signaling pathway, Phospholipase D signaling pathway, PI3K-Akt signaling pathway, Gap junction, Regulation of actin cytoskeleton, GnRH signaling pathway, Estrogen signaling pathway, Oxytocin signaling pathway, Relaxin signaling pathway, Hepatitis C, Human papillomavirus infection, Pathways in cance…			Adaptive Immune System, Axon guidance, Constitutive Signaling by EGFRvIII, Constitutive Signaling by Ligand-Responsive EGFR Cancer Variants, DAP12 interactions, DAP12 signaling, Developmental Biology, Disease, Diseases of signal transduction, Downstream signal transduction, Downstream signaling events of B Cell Receptor (BCR), Downstream signaling of activated FGFR1, Downstream signaling of activ…	adrenal gland, appendix, bone marrow, breast, bronchus, caudate, cerebellum, cerebral cortex, cervix, uterine, colon, duodenum, endometrium 1, endometrium 2, epididymis, esophagus, fallopian tube, gallbladder, heart muscle, hippocampus, kidney, liver, lung, lymph node, oral mucosa, ovary, pancreas, parathyroid gland, placenta, prostate, rectum, salivary gland, seminal vesicle, skeletal muscle, sk…	glandular cells, lymphoid tissue, hematopoietic cells, adipocytes, myoepithelial cells, respiratory epithelial cells, glial cells, neuronal cells, cells in granular layer, cells in molecular layer, Purkinje cells, endothelial cells, neuropil, cells in endometrial stroma, squamous epithelial cells, myocytes, cells in glomeruli, cells in tubules, bile duct cells, hepatocytes, macrophages, pneumocyt…		26719345, 25745045, 25657019, 25454198, 25439692, 24331409, 24077454, 24055406, 23242442, 23098378, 23014527, 22464348, 22459936, 21830212, 19995647, 18559592, 17001163
SOD1	CAT	0.05815	Peroxisome, Longevity regulating pathway - multiple species, Amyotrophic lateral sclerosis (ALS)			Cellular responses to stress, Detoxification of Reactive Oxygen Species	adrenal gland, appendix, bone marrow, breast, bronchus, caudate, cerebellum, cerebral cortex, cervix, uterine, colon, duodenum, endometrium 1, endometrium 2, epididymis, esophagus, fallopian tube, gallbladder, heart muscle, hippocampus, kidney, liver, lung, lymph node, nasopharynx, oral mucosa, ovary, pancreas, parathyroid gland, placenta, prostate, rectum, salivary gland, seminal vesicle, skelet…	glandular cells, lymphoid tissue, hematopoietic cells, adipocytes, myoepithelial cells, respiratory epithelial cells, glial cells, neuronal cells, cells in granular layer, cells in molecular layer, Purkinje cells, endothelial cells, neuropil, squamous epithelial cells, peripheral nerve/ganglion, cells in endometrial stroma, myocytes, cells in glomeruli, cells in tubules, bile duct cells, hepatocy…	Cytosol	27671770, 26584756, 25576385, 24388786, 23077170, 20652274, 16716903
CAD	ANG	0.04745								27079876
CYP1A1	CYP2E1	0.06139	Steroid hormone biosynthesis, Metabolism of xenobiotics by cytochrome P450, Chemical carcinogenesis			Biological oxidations, Cytochrome P450 - arranged by substrate type, Metabolism, Phase 1 - Functionalization of compounds, Xenobiotics	adrenal gland, appendix, bone marrow, breast, bronchus, caudate, cerebellum, cerebral cortex, cervix, uterine, colon, duodenum, endometrium 1, endometrium 2, epididymis, esophagus, fallopian tube, gallbladder, heart muscle, hippocampus, kidney, liver, lung, lymph node, nasopharynx, oral mucosa, ovary, pancreas, parathyroid gland, placenta, prostate, rectum, salivary gland, seminal vesicle, skelet…	glandular cells, lymphoid tissue, hematopoietic cells, adipocytes, myoepithelial cells, respiratory epithelial cells, glial cells, neuronal cells, cells in granular layer, cells in molecular layer, Purkinje cells, endothelial cells, neuropil, squamous epithelial cells, peripheral nerve/ganglion, cells in endometrial stroma, myocytes, cells in glomeruli, cells in tubules, bile duct cells, hepatocy…		25077812, 24023002, 11401907, 10825386, 10427467, 7666479, 7788860
NOX4	TLR4	0.06859		EBI-1130166, EBI-1130171, EBI-1130176, EBI-1130195	physical association		adrenal gland, appendix, bone marrow, breast, bronchus, caudate, cerebellum, cerebral cortex, cervix, uterine, colon, duodenum, endometrium 1, endometrium 2, epididymis, esophagus, fallopian tube, gallbladder, heart muscle, hippocampus, kidney, liver, lung, lymph node, nasopharynx, oral mucosa, ovary, pancreas, parathyroid gland, placenta, prostate, rectum, salivary gland, seminal vesicle, skelet…	glandular cells, lymphoid tissue, hematopoietic cells, adipocytes, myoepithelial cells, respiratory epithelial cells, glial cells, neuronal cells, cells in granular layer, cells in molecular layer, Purkinje cells, endothelial cells, neuropil, squamous epithelial cells, peripheral nerve/ganglion, cells in endometrial stroma, myocytes, cells in glomeruli, cells in tubules, bile duct cells, hepatocy…		27838370, 23193438, 20224597, 19542021
TLR2	TLR4	0.21105	Phagosome, PI3K-Akt signaling pathway, Toll-like receptor signaling pathway, Legionellosis, Leishmaniasis, Chagas disease (American trypanosomiasis), Malaria, Toxoplasmosis, Amoebiasis, Tuberculosis, Hepatitis B, Measles, Proteoglycans in cancer, Inflammatory bowel disease (IBD), Rheumatoid arthritis			Activated TLR4 signalling, Disease, Diseases associated with the TLR signaling cascade, Diseases of Immune System, Immune System, Innate Immune System, IRAK4 deficiency (TLR2/4), MyD88 deficiency (TLR2/4), MyD88:Mal cascade initiated on plasma membrane, Toll Like Receptor 2 (TLR2) Cascade, Toll Like Receptor 4 (TLR4) Cascade, Toll Like Receptor TLR1:TLR2 Cascade, Toll Like Receptor TLR6:TLR2 Casc…				27339979, 27167824, 25544271, 25135647, 24973090, 24836575, 24792928, 24771848, 24402617, 24374021, 23636052, 23253353, 22766885, 22734110, 21321383, 20200256, 19776284, 18852704, 18559343, 18217953, 17947684, 16625117, 15902310, 15864310, 14530316, 12244198, 11083876
HMGB1	TLR4	0.0752	Necroptosis	EBI-1089810	physical association	Apoptosis, Immune System, Innate Immune System, Programmed Cell Death	adrenal gland, appendix, bone marrow, breast, bronchus, caudate, cerebellum, cerebral cortex, cervix, uterine, colon, duodenum, endometrium 1, endometrium 2, epididymis, esophagus, fallopian tube, gallbladder, heart muscle, hippocampus, kidney, liver, lung, lymph node, nasopharynx, oral mucosa, ovary, pancreas, parathyroid gland, placenta, prostate, rectum, salivary gland, seminal vesicle, skelet…	glandular cells, lymphoid tissue, hematopoietic cells, adipocytes, myoepithelial cells, respiratory epithelial cells, glial cells, neuronal cells, cells in granular layer, cells in molecular layer, Purkinje cells, endothelial cells, neuropil, squamous epithelial cells, cells in endometrial stroma, myocytes, cells in glomeruli, cells in tubules, bile duct cells, hepatocytes, macrophages, pneumocyt…		27807045, 26952810, 22709825, 17475888
CD40	TLR4	0.04605	NF-kappa B signaling pathway, Toll-like receptor signaling pathway, Malaria, Toxoplasmosis			Immune System	adrenal gland, appendix, bone marrow, caudate, cerebellum, cerebral cortex, cervix, uterine, colon, duodenum, endometrium 1, endometrium 2, epididymis, esophagus, fallopian tube, gallbladder, heart muscle, hippocampus, kidney, liver, lung, lymph node, nasopharynx, oral mucosa, ovary, pancreas, parathyroid gland, placenta, prostate, rectum, salivary gland, seminal vesicle, skeletal muscle, skin 1,…	glandular cells, lymphoid tissue, hematopoietic cells, adipocytes, respiratory epithelial cells, glial cells, neuronal cells, cells in granular layer, cells in molecular layer, Purkinje cells, endothelial cells, neuropil, squamous epithelial cells, peripheral nerve/ganglion, cells in endometrial stroma, myocytes, cells in glomeruli, cells in tubules, bile duct cells, hepatocytes, macrophages, pne…		25818455
NQO1	GCLC	0.06485				Metabolism, Metabolism of amino acids and derivatives	adrenal gland, appendix, bone marrow, breast, bronchus, caudate, cerebellum, cerebral cortex, cervix, uterine, colon, duodenum, endometrium 1, endometrium 2, epididymis, esophagus, fallopian tube, gallbladder, heart muscle, hippocampus, kidney, liver, lung, lymph node, nasopharynx, oral mucosa, ovary, pancreas, parathyroid gland, placenta, prostate, rectum, salivary gland, seminal vesicle, skelet…	glandular cells, lymphoid tissue, hematopoietic cells, adipocytes, myoepithelial cells, respiratory epithelial cells, glial cells, neuronal cells, cells in granular layer, cells in molecular layer, Purkinje cells, endothelial cells, neuropil, squamous epithelial cells, peripheral nerve/ganglion, cells in endometrial stroma, myocytes, cells in glomeruli, cells in tubules, bile duct cells, hepatocy…	Cytosol	28439113, 28188924, 27661668, 27339168, 27193186, 27178633, 26798413, 26691854, 26498409, 26091733, 24866057, 24486383, 24273736, 23526214, 22575091, 22021391, 21622983, 21217061, 20652274, 18652870, 18028974, 17822364, 17466351
SOD2	SOD1	0.0993	Peroxisome, Longevity regulating pathway - multiple species, Huntington's disease			Cellular responses to stress, Detoxification of Reactive Oxygen Species	adrenal gland, appendix, bone marrow, breast, bronchus, caudate, cerebellum, cerebral cortex, cervix, uterine, colon, duodenum, endometrium 1, endometrium 2, epididymis, esophagus, fallopian tube, gallbladder, heart muscle, hippocampus, kidney, liver, lung, lymph node, nasopharynx, oral mucosa, ovary, pancreas, parathyroid gland, placenta, prostate, rectum, salivary gland, seminal vesicle, skelet…	glandular cells, lymphoid tissue, hematopoietic cells, adipocytes, myoepithelial cells, respiratory epithelial cells, glial cells, neuronal cells, cells in granular layer, cells in molecular layer, Purkinje cells, endothelial cells, neuropil, squamous epithelial cells, peripheral nerve/ganglion, cells in endometrial stroma, myocytes, cells in glomeruli, cells in tubules, bile duct cells, hepatocy…		27424009, 26823946, 26637227, 25746774, 25430697, 22199367, 22078782, 21421868, 21316443, 20652274, 19519305, 19254780, 16716903, 15782123, 15746439
PTEN	ATM	0.04424	FoxO signaling pathway, p53 signaling pathway, Cellular senescence, Human papillomavirus infection, MicroRNAs in cancer				adrenal gland, appendix, bone marrow, breast, bronchus, caudate, cerebellum, cerebral cortex, cervix, uterine, colon, duodenum, endometrium 1, endometrium 2, epididymis, esophagus, fallopian tube, gallbladder, heart muscle, hippocampus, kidney, liver, lung, lymph node, oral mucosa, ovary, pancreas, parathyroid gland, placenta, prostate, rectum, salivary gland, seminal vesicle, skeletal muscle, sk…	glandular cells, lymphoid tissue, hematopoietic cells, adipocytes, myoepithelial cells, respiratory epithelial cells, glial cells, neuronal cells, cells in granular layer, cells in molecular layer, Purkinje cells, endothelial cells, neuropil, cells in endometrial stroma, squamous epithelial cells, myocytes, cells in glomeruli, cells in tubules, bile duct cells, hepatocytes, macrophages, pneumocyt…	Nucleoplasm	25870146
PTEN	SIRT1	0.04065	FoxO signaling pathway, Cellular senescence, MicroRNAs in cancer			Gene Expression	adrenal gland, appendix, bone marrow, breast, bronchus, caudate, cerebellum, cerebral cortex, cervix, uterine, colon, duodenum, endometrium 1, endometrium 2, epididymis, esophagus, fallopian tube, gallbladder, heart muscle, hippocampus, kidney, liver, lung, lymph node, nasopharynx, oral mucosa, ovary, pancreas, parathyroid gland, placenta, prostate, rectum, salivary gland, seminal vesicle, skelet…	glandular cells, lymphoid tissue, hematopoietic cells, adipocytes, myoepithelial cells, respiratory epithelial cells, glial cells, neuronal cells, cells in granular layer, cells in molecular layer, Purkinje cells, endothelial cells, neuropil, cells in endometrial stroma, squamous epithelial cells, myocytes, cells in glomeruli, cells in tubules, bile duct cells, hepatocytes, macrophages, pneumocyt…	Cytosol	21083429
NOX1	NOX4	0.07185	AGE-RAGE signaling pathway in diabetic complications							25818486, 24053718, 24040957, 23022406, 22503554, 21482679, 21415175, 18309110, 16987004, 15706079
BMP4	NOX4	0.06874					adrenal gland, appendix, bone marrow, breast, bronchus, caudate, cerebellum, cerebral cortex, colon, duodenum, endometrium 1, endometrium 2, epididymis, esophagus, fallopian tube, gallbladder, heart muscle, hippocampus, kidney, liver, lung, lymph node, nasopharynx, oral mucosa, ovary, pancreas, parathyroid gland, placenta, prostate, rectum, salivary gland, skeletal muscle, skin 1, skin 2, small i…	glandular cells, lymphoid tissue, hematopoietic cells, adipocytes, myoepithelial cells, respiratory epithelial cells, glial cells, neuronal cells, cells in granular layer, cells in molecular layer, Purkinje cells, endothelial cells, neuropil, squamous epithelial cells, peripheral nerve/ganglion, cells in endometrial stroma, myocytes, cells in glomeruli, cells in tubules, bile duct cells, hepatocy…		22064324, 19542021
CYP1A1	NQO1	0.07892				Metabolism	adrenal gland, appendix, bone marrow, breast, bronchus, caudate, cerebellum, cerebral cortex, cervix, uterine, colon, duodenum, endometrium 1, endometrium 2, epididymis, esophagus, fallopian tube, gallbladder, heart muscle, hippocampus, kidney, liver, lung, lymph node, nasopharynx, oral mucosa, ovary, pancreas, parathyroid gland, placenta, prostate, rectum, salivary gland, seminal vesicle, skelet…	glandular cells, lymphoid tissue, hematopoietic cells, adipocytes, myoepithelial cells, respiratory epithelial cells, glial cells, neuronal cells, cells in granular layer, cells in molecular layer, Purkinje cells, endothelial cells, neuropil, squamous epithelial cells, peripheral nerve/ganglion, cells in endometrial stroma, myocytes, cells in glomeruli, cells in tubules, bile duct cells, hepatocy…		24588654, 20534171, 18632753, 15731166, 15184245, 10383153
GSTM1	NQO1	0.04127	Hepatocellular carcinoma, Fluid shear stress and atherosclerosis			Metabolism	adrenal gland, appendix, bone marrow, breast, bronchus, caudate, cerebellum, cerebral cortex, cervix, uterine, colon, duodenum, endometrium 1, endometrium 2, epididymis, esophagus, fallopian tube, gallbladder, heart muscle, hippocampus, kidney, liver, lung, lymph node, nasopharynx, oral mucosa, ovary, pancreas, parathyroid gland, placenta, prostate, rectum, salivary gland, seminal vesicle, skelet…	glandular cells, lymphoid tissue, hematopoietic cells, adipocytes, myoepithelial cells, respiratory epithelial cells, glial cells, neuronal cells, cells in granular layer, cells in molecular layer, Purkinje cells, endothelial cells, neuropil, squamous epithelial cells, cells in endometrial stroma, myocytes, cells in glomeruli, cells in tubules, bile duct cells, hepatocytes, macrophages, pneumocyt…		18632753, 15184245, 10383153
GSTM1	CYP1A1	0.26556	Metabolism of xenobiotics by cytochrome P450, Chemical carcinogenesis			Biological oxidations, Metabolism	adrenal gland, appendix, bone marrow, breast, bronchus, caudate, cerebellum, cerebral cortex, cervix, uterine, colon, duodenum, endometrium 1, endometrium 2, epididymis, esophagus, fallopian tube, gallbladder, heart muscle, hippocampus, kidney, liver, lung, lymph node, nasopharynx, oral mucosa, ovary, pancreas, parathyroid gland, placenta, prostate, rectum, salivary gland, seminal vesicle, skelet…	glandular cells, lymphoid tissue, hematopoietic cells, adipocytes, myoepithelial cells, respiratory epithelial cells, glial cells, neuronal cells, cells in granular layer, cells in molecular layer, Purkinje cells, endothelial cells, neuropil, squamous epithelial cells, cells in endometrial stroma, myocytes, cells in glomeruli, cells in tubules, bile duct cells, hepatocytes, macrophages, pneumocyt…		24370206, 20012094, 18632753, 18496222, 15184245, 15069692, 12107641, 11389067, 10868688, 10424749, 10383153, 9641501, 7666479
GSTP1	CYP1A1	0.06283	Metabolism of xenobiotics by cytochrome P450, Chemical carcinogenesis			Biological oxidations, Metabolism	adrenal gland, appendix, bone marrow, breast, bronchus, caudate, cerebellum, cerebral cortex, cervix, uterine, colon, duodenum, endometrium 1, endometrium 2, epididymis, esophagus, fallopian tube, gallbladder, heart muscle, hippocampus, kidney, liver, lung, lymph node, nasopharynx, oral mucosa, ovary, pancreas, parathyroid gland, placenta, prostate, rectum, salivary gland, seminal vesicle, skelet…	glandular cells, lymphoid tissue, hematopoietic cells, adipocytes, myoepithelial cells, respiratory epithelial cells, glial cells, neuronal cells, cells in granular layer, cells in molecular layer, Purkinje cells, endothelial cells, neuropil, squamous epithelial cells, peripheral nerve/ganglion, cells in endometrial stroma, myocytes, cells in glomeruli, cells in tubules, bile duct cells, hepatocy…		15069692, 11389067, 10383153
GSTP1	GSTM1	0.23868	Glutathione metabolism, Metabolism of xenobiotics by cytochrome P450, Drug metabolism - cytochrome P450, Chemical carcinogenesis, Hepatocellular carcinoma, Fluid shear stress and atherosclerosis			Biological oxidations, Glutathione conjugation, Metabolism, Phase II conjugation	adrenal gland, appendix, bone marrow, breast, bronchus, caudate, cerebellum, cerebral cortex, cervix, uterine, colon, duodenum, endometrium 1, endometrium 2, epididymis, esophagus, fallopian tube, gallbladder, heart muscle, hippocampus, kidney, liver, lung, lymph node, nasopharynx, oral mucosa, ovary, pancreas, parathyroid gland, placenta, prostate, rectum, salivary gland, seminal vesicle, skelet…	glandular cells, lymphoid tissue, hematopoietic cells, adipocytes, myoepithelial cells, respiratory epithelial cells, glial cells, neuronal cells, cells in granular layer, cells in molecular layer, Purkinje cells, endothelial cells, neuropil, squamous epithelial cells, cells in endometrial stroma, myocytes, cells in glomeruli, cells in tubules, bile duct cells, hepatocytes, macrophages, pneumocyt…	Mitochondria	26087411, 22251241, 19464563, 17508968, 15811702, 15218992, 15069692, 15069685, 12759747, 11389067, 10383153
BDNF	NGF	0.05304	MAPK signaling pathway, Neurotrophin signaling pathway							25592430, 23847444, 20132474

## Sheet: Supp Table S15 KE4
Gene Name 'A'	Gene Name 'B'	Cosine Score	KEGG Pathways	IntAct IDs	Interaction Type	Reactome Pathways	Tissue-specific Expression	Cell Type-specific Expression	Subcellular Location	PMIDs
EGFR	MUC5AC	0.41694					adrenal gland, appendix, bone marrow, breast, bronchus, caudate, cerebellum, cerebral cortex, cervix, uterine, colon, duodenum, endometrium 1, endometrium 2, epididymis, esophagus, fallopian tube, gallbladder, heart muscle, hippocampus, kidney, liver, lung, lymph node, oral mucosa, ovary, pancreas, parathyroid gland, placenta, prostate, rectum, salivary gland, seminal vesicle, skeletal muscle, sk…	glandular cells, lymphoid tissue, hematopoietic cells, adipocytes, myoepithelial cells, respiratory epithelial cells, glial cells, neuronal cells, cells in granular layer, cells in molecular layer, Purkinje cells, endothelial cells, neuropil, cells in endometrial stroma, squamous epithelial cells, myocytes, cells in glomeruli, cells in tubules, bile duct cells, hepatocytes, macrophages, pneumocyt…		27036871, 23915402, 22227411, 21544845, 20962773, 20525722, 20359552, 19855084, 19661247, 18757307, 18539955, 18006877, 17426222, 17026478, 16543607, 16443643, 16424381, 16148149, 16039106, 15531749, 15262961, 15121636, 12169572, 11133506, 10640773
TNF	MUC5AC	0.10007	IL-17 signaling pathway							26881857, 26342519, 24106119, 22227411, 17600314, 16543607, 16148149, 15640347, 15121636, 10640773
MUC5B	MUC5AC	0.11977	IL-17 signaling pathway			Metabolism of proteins, O-linked glycosylation, O-linked glycosylation of mucins, Post-translational protein modification, Termination of O-glycan biosynthesis	adrenal gland, appendix, bone marrow, breast, bronchus, caudate, cerebellum, cerebral cortex, cervix, uterine, colon, duodenum, endometrium 1, endometrium 2, epididymis, esophagus, fallopian tube, gallbladder, heart muscle, hippocampus, kidney, liver, lung, lymph node, nasopharynx, oral mucosa, ovary, pancreas, parathyroid gland, placenta, prostate, rectum, salivary gland, seminal vesicle, skelet…	glandular cells, lymphoid tissue, hematopoietic cells, adipocytes, myoepithelial cells, respiratory epithelial cells, glial cells, neuronal cells, cells in granular layer, cells in molecular layer, Purkinje cells, endothelial cells, neuropil, squamous epithelial cells, peripheral nerve/ganglion, cells in endometrial stroma, myocytes, cells in glomeruli, cells in tubules, bile duct cells, hepatocy…		26169056, 23915402, 21134294, 21097527, 18757307, 15563701, 12010847
CD44	MUC5AC	0.10755					adrenal gland, appendix, bone marrow, breast, bronchus, caudate, cerebellum, cerebral cortex, cervix, uterine, colon, duodenum, endometrium 1, endometrium 2, epididymis, esophagus, fallopian tube, gallbladder, heart muscle, hippocampus, kidney, liver, lung, lymph node, nasopharynx, oral mucosa, ovary, pancreas, parathyroid gland, placenta, prostate, rectum, salivary gland, seminal vesicle, skelet…	glandular cells, lymphoid tissue, hematopoietic cells, adipocytes, myoepithelial cells, respiratory epithelial cells, glial cells, neuronal cells, cells in granular layer, cells in molecular layer, Purkinje cells, endothelial cells, neuropil, squamous epithelial cells, peripheral nerve/ganglion, cells in endometrial stroma, myocytes, cells in glomeruli, cells in tubules, bile duct cells, hepatocy…		18757307
MMP2	MMP9	0.45791	Leukocyte transendothelial migration, Estrogen signaling pathway, Relaxin signaling pathway, Pathways in cancer, Proteoglycans in cancer, Bladder cancer, Fluid shear stress and atherosclerosis			Activation of Matrix Metalloproteinases, Axon guidance, Collagen degradation, Degradation of the extracellular matrix, Developmental Biology, EPH-ephrin mediated repulsion of cells, EPH-Ephrin signaling, Extracellular matrix organization	adrenal gland, appendix, bone marrow, breast, bronchus, caudate, cerebellum, cerebral cortex, cervix, uterine, colon, duodenum, endometrium 1, endometrium 2, epididymis, esophagus, fallopian tube, gallbladder, heart muscle, hippocampus, kidney, liver, lung, lymph node, oral mucosa, ovary, pancreas, parathyroid gland, placenta, prostate, rectum, salivary gland, skeletal muscle, skin 1, skin 2, sma…	glandular cells, lymphoid tissue, hematopoietic cells, adipocytes, myoepithelial cells, respiratory epithelial cells, glial cells, neuronal cells, cells in granular layer, cells in molecular layer, Purkinje cells, endothelial cells, neuropil, squamous epithelial cells, cells in endometrial stroma, myocytes, cells in glomeruli, cells in tubules, bile duct cells, hepatocytes, macrophages, pneumocyt…		26917087, 26852038, 25897215, 25869517, 25537973, 24929186, 24396567, 23123564, 22209925, 21508260, 21244679, 20619259, 20007453, 19808375, 18037780, 17473191, 12524413, 10801980
SIRT1	MMP9	0.11849	MicroRNAs in cancer				adrenal gland, appendix, bone marrow, breast, bronchus, caudate, cerebellum, cerebral cortex, cervix, uterine, colon, duodenum, endometrium 1, endometrium 2, epididymis, esophagus, fallopian tube, gallbladder, heart muscle, hippocampus, kidney, liver, lung, lymph node, nasopharynx, oral mucosa, ovary, pancreas, parathyroid gland, placenta, prostate, rectum, salivary gland, seminal vesicle, skelet…	glandular cells, lymphoid tissue, hematopoietic cells, adipocytes, myoepithelial cells, respiratory epithelial cells, glial cells, neuronal cells, cells in granular layer, cells in molecular layer, Purkinje cells, endothelial cells, neuropil, cells in endometrial stroma, squamous epithelial cells, myocytes, cells in glomeruli, cells in tubules, bile duct cells, hepatocytes, macrophages, pneumocyt…	Cytosol	19376817
TNF	MMP9	0.15891	IL-17 signaling pathway, TNF signaling pathway, Hepatitis B, Proteoglycans in cancer, Fluid shear stress and atherosclerosis			Signal Transduction				26852038, 26719149, 25869517, 24891766, 20007453, 19109223, 17081114, 16709900, 12524413
MMP12	MMP9	0.20581				Collagen degradation, Degradation of the extracellular matrix, Extracellular matrix organization				22209925, 20525249, 20007453, 18254958, 17473191, 10801980
TIMP1	MMP9	0.16849		EBI-9845933, EBI-9845948	physical association	Activation of Matrix Metalloproteinases, Degradation of the extracellular matrix, Extracellular matrix organization	adrenal gland, appendix, bone marrow, breast, bronchus, caudate, cerebellum, cerebral cortex, cervix, uterine, colon, duodenum, endometrium 1, endometrium 2, epididymis, esophagus, fallopian tube, gallbladder, heart muscle, hippocampus, kidney, liver, lung, lymph node, nasopharynx, oral mucosa, ovary, pancreas, parathyroid gland, placenta, prostate, rectum, salivary gland, seminal vesicle, skelet…	glandular cells, lymphoid tissue, hematopoietic cells, adipocytes, myoepithelial cells, respiratory epithelial cells, glial cells, neuronal cells, cells in granular layer, cells in molecular layer, Purkinje cells, endothelial cells, neuropil, squamous epithelial cells, cells in endometrial stroma, myocytes, cells in glomeruli, cells in tubules, bile duct cells, hepatocytes, macrophages, pneumocyt…		22209925, 20595636, 12524413
EGF	EGFR	0.20451	MAPK signaling pathway, ErbB signaling pathway, Ras signaling pathway, Rap1 signaling pathway, Cytokine-cytokine receptor interaction, HIF-1 signaling pathway, FoxO signaling pathway, Phospholipase D signaling pathway, PI3K-Akt signaling pathway, Focal adhesion, Gap junction, Regulation of actin cytoskeleton, Hepatitis C, Human papillomavirus infection, Pathways in cancer, Pancreatic cancer, Endo…	EBI-8618562, EBI-8618578, EBI-8618622, EBI-8618708, EBI-8618790, EBI-8618982, EBI-8619069, EBI-8619121, EBI-8619165, EBI-8619191, EBI-6593990, EBI-6624899, EBI-6624889, EBI-1565174, EBI-1565176, EBI-1593897, EBI-1593899, EBI-1617095	physical association, direct interaction	Adaptive Immune System, Constitutive Signaling by Aberrant PI3K in Cancer, Constitutive Signaling by EGFRvIII, Constitutive Signaling by Ligand-Responsive EGFR Cancer Variants, DAP12 interactions, DAP12 signaling, Disease, Diseases of signal transduction, Downstream signal transduction, Downstream signaling events of B Cell Receptor (BCR), Downstream signaling of activated FGFR1, Downstream signa…				25185988, 23872073, 21289053, 19751964, 17637750, 16424381, 15121636, 10640773
MUC5B	EGFR	0.14474					adrenal gland, appendix, bone marrow, breast, bronchus, caudate, cerebellum, cerebral cortex, cervix, uterine, colon, duodenum, endometrium 1, endometrium 2, epididymis, esophagus, fallopian tube, gallbladder, heart muscle, hippocampus, kidney, liver, lung, lymph node, oral mucosa, ovary, pancreas, parathyroid gland, placenta, prostate, rectum, salivary gland, seminal vesicle, skeletal muscle, sk…	glandular cells, lymphoid tissue, hematopoietic cells, adipocytes, myoepithelial cells, respiratory epithelial cells, glial cells, neuronal cells, cells in granular layer, cells in molecular layer, Purkinje cells, endothelial cells, neuropil, cells in endometrial stroma, squamous epithelial cells, myocytes, cells in glomeruli, cells in tubules, bile duct cells, hepatocytes, macrophages, pneumocyt…		23915402, 18757307
CD44	EGFR	0.26557	Proteoglycans in cancer, MicroRNAs in cancer			Immune System	adrenal gland, appendix, bone marrow, breast, bronchus, caudate, cerebellum, cerebral cortex, cervix, uterine, colon, duodenum, endometrium 1, endometrium 2, epididymis, esophagus, fallopian tube, gallbladder, heart muscle, hippocampus, kidney, liver, lung, lymph node, oral mucosa, ovary, pancreas, parathyroid gland, placenta, prostate, rectum, salivary gland, seminal vesicle, skeletal muscle, sk…	glandular cells, lymphoid tissue, hematopoietic cells, adipocytes, myoepithelial cells, respiratory epithelial cells, glial cells, neuronal cells, cells in granular layer, cells in molecular layer, Purkinje cells, endothelial cells, neuropil, cells in endometrial stroma, squamous epithelial cells, myocytes, cells in glomeruli, cells in tubules, bile duct cells, hepatocytes, macrophages, pneumocyt…	Plasma membrane	18757307
NRK	CTGF	0.11172					adrenal gland, appendix, bone marrow, breast, bronchus, caudate, cerebellum, cerebral cortex, cervix, uterine, colon, duodenum, endometrium 1, endometrium 2, epididymis, esophagus, fallopian tube, gallbladder, heart muscle, hippocampus, kidney, liver, lung, lymph node, nasopharynx, oral mucosa, ovary, pancreas, parathyroid gland, placenta, prostate, rectum, salivary gland, seminal vesicle, skelet…	glandular cells, lymphoid tissue, hematopoietic cells, adipocytes, myoepithelial cells, respiratory epithelial cells, glial cells, neuronal cells, cells in granular layer, cells in molecular layer, Purkinje cells, endothelial cells, neuropil, squamous epithelial cells, cells in endometrial stroma, myocytes, cells in glomeruli, cells in tubules, hepatocytes, macrophages, pneumocytes, germinal cent…		24095053
MMP12	MMP2	0.17258				Collagen degradation, Degradation of the extracellular matrix, Extracellular matrix organization				22209925, 20007453, 17473191, 10801980
TIMP1	MMP2	0.33857				Activation of Matrix Metalloproteinases, Degradation of the extracellular matrix, Extracellular matrix organization	adrenal gland, appendix, bone marrow, breast, bronchus, caudate, cerebellum, cerebral cortex, cervix, uterine, colon, duodenum, endometrium 1, endometrium 2, epididymis, esophagus, fallopian tube, gallbladder, heart muscle, hippocampus, kidney, liver, lung, lymph node, oral mucosa, ovary, pancreas, parathyroid gland, placenta, prostate, rectum, salivary gland, skeletal muscle, skin 1, skin 2, sma…	glandular cells, lymphoid tissue, hematopoietic cells, adipocytes, myoepithelial cells, respiratory epithelial cells, glial cells, neuronal cells, cells in granular layer, cells in molecular layer, Purkinje cells, endothelial cells, neuropil, squamous epithelial cells, cells in endometrial stroma, myocytes, cells in glomeruli, cells in tubules, bile duct cells, hepatocytes, macrophages, pneumocyt…		22209925, 12524413
SIRT3	SIRT1	0.31468					adrenal gland, appendix, bone marrow, breast, bronchus, caudate, cerebellum, cerebral cortex, cervix, uterine, colon, duodenum, endometrium 1, endometrium 2, epididymis, esophagus, fallopian tube, gallbladder, heart muscle, hippocampus, kidney, liver, lung, lymph node, nasopharynx, oral mucosa, ovary, pancreas, parathyroid gland, placenta, prostate, rectum, salivary gland, seminal vesicle, skelet…	glandular cells, lymphoid tissue, hematopoietic cells, adipocytes, myoepithelial cells, respiratory epithelial cells, glial cells, neuronal cells, cells in granular layer, cells in molecular layer, Purkinje cells, endothelial cells, neuropil, cells in endometrial stroma, squamous epithelial cells, myocytes, cells in glomeruli, cells in tubules, bile duct cells, hepatocytes, macrophages, pneumocyt…		27925196
SIRT3	SP1	0.12573					adrenal gland, appendix, bone marrow, breast, bronchus, caudate, cerebellum, cerebral cortex, cervix, uterine, colon, duodenum, endometrium 1, endometrium 2, epididymis, esophagus, fallopian tube, gallbladder, heart muscle, hippocampus, kidney, liver, lung, lymph node, nasopharynx, oral mucosa, ovary, pancreas, parathyroid gland, placenta, prostate, rectum, salivary gland, seminal vesicle, skelet…	glandular cells, lymphoid tissue, hematopoietic cells, adipocytes, myoepithelial cells, respiratory epithelial cells, glial cells, neuronal cells, cells in granular layer, cells in molecular layer, Purkinje cells, endothelial cells, neuropil, cells in endometrial stroma, squamous epithelial cells, myocytes, cells in glomeruli, cells in tubules, bile duct cells, hepatocytes, macrophages, pneumocyt…		27925196
CYP2E1	SP1	0.14552				Metabolism	adrenal gland, appendix, bone marrow, breast, bronchus, caudate, cerebellum, cerebral cortex, cervix, uterine, colon, duodenum, endometrium 1, endometrium 2, epididymis, esophagus, fallopian tube, gallbladder, heart muscle, hippocampus, kidney, liver, lung, lymph node, nasopharynx, oral mucosa, ovary, pancreas, parathyroid gland, placenta, prostate, rectum, salivary gland, seminal vesicle, skelet…	glandular cells, lymphoid tissue, hematopoietic cells, adipocytes, myoepithelial cells, respiratory epithelial cells, glial cells, neuronal cells, cells in granular layer, cells in molecular layer, Purkinje cells, endothelial cells, neuropil, squamous epithelial cells, peripheral nerve/ganglion, cells in endometrial stroma, myocytes, cells in glomeruli, cells in tubules, bile duct cells, hepatocy…		23519123
SENP3	STAT3	0.15489					adrenal gland, appendix, bone marrow, breast, bronchus, caudate, cerebellum, cerebral cortex, cervix, uterine, colon, duodenum, endometrium 1, endometrium 2, epididymis, esophagus, fallopian tube, gallbladder, heart muscle, hippocampus, kidney, liver, lung, lymph node, nasopharynx, oral mucosa, ovary, pancreas, parathyroid gland, placenta, prostate, rectum, salivary gland, seminal vesicle, skelet…	glandular cells, lymphoid tissue, hematopoietic cells, adipocytes, myoepithelial cells, respiratory epithelial cells, glial cells, neuronal cells, cells in granular layer, cells in molecular layer, Purkinje cells, endothelial cells, neuropil, squamous epithelial cells, cells in endometrial stroma, myocytes, cells in glomeruli, cells in tubules, bile duct cells, hepatocytes, pneumocytes, germinal …		27181202
PML	SENP3	0.27668					adrenal gland, appendix, bone marrow, breast, bronchus, caudate, cerebellum, cerebral cortex, cervix, uterine, colon, duodenum, endometrium 1, endometrium 2, epididymis, esophagus, fallopian tube, gallbladder, heart muscle, hippocampus, kidney, liver, lung, lymph node, nasopharynx, oral mucosa, ovary, pancreas, parathyroid gland, placenta, prostate, rectum, salivary gland, seminal vesicle, skelet…	glandular cells, lymphoid tissue, hematopoietic cells, adipocytes, myoepithelial cells, respiratory epithelial cells, glial cells, neuronal cells, cells in granular layer, cells in molecular layer, Purkinje cells, endothelial cells, neuropil, squamous epithelial cells, peripheral nerve/ganglion, cells in endometrial stroma, myocytes, cells in glomeruli, cells in tubules, bile duct cells, hepatocy…		20181954
SUMO2	SENP3	0.39955					adrenal gland, appendix, bone marrow, breast, bronchus, caudate, cerebellum, cerebral cortex, cervix, uterine, colon, duodenum, endometrium 1, endometrium 2, epididymis, esophagus, fallopian tube, gallbladder, heart muscle, hippocampus, kidney, liver, lung, lymph node, nasopharynx, oral mucosa, ovary, pancreas, parathyroid gland, placenta, prostate, rectum, salivary gland, seminal vesicle, skelet…	glandular cells, lymphoid tissue, hematopoietic cells, adipocytes, myoepithelial cells, respiratory epithelial cells, glial cells, neuronal cells, cells in granular layer, cells in molecular layer, Purkinje cells, endothelial cells, neuropil, squamous epithelial cells, peripheral nerve/ganglion, cells in endometrial stroma, myocytes, cells in glomeruli, cells in tubules, bile duct cells, hepatocy…		27181202, 25216525, 20924358, 20181954, 19680224
SOD1	TNF	0.16829	Amyotrophic lateral sclerosis (ALS)							16895791
NOX1	TLR4	0.22417								25592377
CD44	MUC5B	0.42356					adrenal gland, appendix, bone marrow, breast, bronchus, caudate, cerebellum, cerebral cortex, cervix, uterine, colon, duodenum, endometrium 1, endometrium 2, epididymis, esophagus, fallopian tube, gallbladder, heart muscle, hippocampus, kidney, liver, lung, lymph node, nasopharynx, oral mucosa, ovary, pancreas, parathyroid gland, placenta, prostate, rectum, salivary gland, seminal vesicle, skelet…	glandular cells, lymphoid tissue, hematopoietic cells, adipocytes, myoepithelial cells, respiratory epithelial cells, glial cells, neuronal cells, cells in granular layer, cells in molecular layer, Purkinje cells, endothelial cells, neuropil, squamous epithelial cells, peripheral nerve/ganglion, cells in endometrial stroma, myocytes, cells in glomeruli, cells in tubules, bile duct cells, hepatocy…		18757307
HSF1	HSPB1	0.14428		EBI-9394221	association		adrenal gland, appendix, bone marrow, breast, bronchus, caudate, cerebellum, cerebral cortex, cervix, uterine, colon, duodenum, endometrium 1, endometrium 2, epididymis, esophagus, fallopian tube, gallbladder, heart muscle, hippocampus, kidney, liver, lung, lymph node, nasopharynx, oral mucosa, ovary, pancreas, parathyroid gland, placenta, prostate, rectum, salivary gland, seminal vesicle, skelet…	glandular cells, lymphoid tissue, hematopoietic cells, adipocytes, myoepithelial cells, respiratory epithelial cells, glial cells, neuronal cells, cells in granular layer, cells in molecular layer, Purkinje cells, endothelial cells, neuropil, squamous epithelial cells, peripheral nerve/ganglion, cells in endometrial stroma, myocytes, cells in glomeruli, cells in tubules, bile duct cells, hepatocy…	Cytosol	25728673
SMAD2	SMAD3	0.21518	FoxO signaling pathway, Cell cycle, Endocytosis, Cellular senescence, TGF-beta signaling pathway, Apelin signaling pathway, Hippo signaling pathway, Adherens junction, Signaling pathways regulating pluripotency of stem cells, Th17 cell differentiation, Relaxin signaling pathway, AGE-RAGE signaling pathway in diabetic complications, Chagas disease (American trypanosomiasis), HTLV-I infection, Path…	EBI-2695978, EBI-2696171, EBI-3931855	physical association	Developmental Biology, Disease, Diseases of signal transduction, Downregulation of SMAD2/3:SMAD4 transcriptional activity, Downregulation of TGF-beta receptor signaling, Gene Expression, Generic Transcription Pathway, Loss of Function of SMAD2/3 in Cancer, Loss of Function of SMAD4 in Cancer, Loss of Function of TGFBR1 in Cancer, Signal Transduction, Signaling by Activin, Signaling by NODAL, Sign…	adrenal gland, appendix, bone marrow, breast, bronchus, caudate, cerebellum, cerebral cortex, cervix, uterine, colon, duodenum, endometrium 1, endometrium 2, epididymis, esophagus, fallopian tube, gallbladder, heart muscle, hippocampus, kidney, liver, lung, lymph node, nasopharynx, oral mucosa, ovary, pancreas, parathyroid gland, placenta, prostate, rectum, salivary gland, seminal vesicle, skelet…	glandular cells, lymphoid tissue, hematopoietic cells, adipocytes, myoepithelial cells, respiratory epithelial cells, glial cells, neuronal cells, cells in granular layer, cells in molecular layer, Purkinje cells, endothelial cells, neuropil, squamous epithelial cells, cells in endometrial stroma, myocytes, cells in glomeruli, cells in tubules, bile duct cells, hepatocytes, macrophages, pneumocyt…	Cytosol	23872073, 15318814
SUMO2	PML	0.34884				Metabolism of proteins, Post-translational protein modification, SUMO E3 ligases SUMOylate target proteins, SUMOylation, SUMOylation of DNA damage response and repair proteins	adrenal gland, appendix, bone marrow, breast, bronchus, caudate, cerebellum, cerebral cortex, cervix, uterine, colon, duodenum, endometrium 1, endometrium 2, epididymis, esophagus, fallopian tube, gallbladder, heart muscle, hippocampus, kidney, liver, lung, lymph node, nasopharynx, oral mucosa, ovary, pancreas, parathyroid gland, placenta, prostate, rectum, salivary gland, seminal vesicle, skelet…	glandular cells, lymphoid tissue, hematopoietic cells, adipocytes, myoepithelial cells, respiratory epithelial cells, glial cells, neuronal cells, cells in granular layer, cells in molecular layer, Purkinje cells, endothelial cells, neuropil, squamous epithelial cells, peripheral nerve/ganglion, cells in endometrial stroma, myocytes, cells in glomeruli, cells in tubules, bile duct cells, hepatocy…	Nuclear bodies	20181954
MAPK14	TP53	0.10479	MAPK signaling pathway, Sphingolipid signaling pathway, Cellular senescence, Neurotrophin signaling pathway, Amyotrophic lateral sclerosis (ALS), Hepatitis C, Kaposi's sarcoma-associated herpesvirus infection, Epstein-Barr virus infection, Proteoglycans in cancer, Fluid shear stress and atherosclerosis			Cellular responses to stress, Cellular Senescence, Gene Expression, Hemostasis, Oxidative Stress Induced Senescence, Signal Transduction	adrenal gland, appendix, bone marrow, breast, bronchus, caudate, cerebellum, cerebral cortex, cervix, uterine, colon, duodenum, endometrium 1, endometrium 2, epididymis, esophagus, fallopian tube, gallbladder, heart muscle, hippocampus, kidney, liver, lung, lymph node, nasopharynx, oral mucosa, ovary, pancreas, parathyroid gland, placenta, prostate, rectum, salivary gland, seminal vesicle, skelet…	glandular cells, lymphoid tissue, hematopoietic cells, adipocytes, myoepithelial cells, respiratory epithelial cells, glial cells, neuronal cells, cells in granular layer, cells in molecular layer, Purkinje cells, endothelial cells, neuropil, squamous epithelial cells, peripheral nerve/ganglion, cells in endometrial stroma, myocytes, cells in glomeruli, cells in tubules, bile duct cells, hepatocy…		22576012

## Sheet: Supp Table S16 KE5
Gene Name 'A'	Gene Name 'B'	Cosine Score	KEGG Pathways	IntAct IDs	Interaction Type	Reactome Pathways	Tissue-specific Expression	Cell Type-specific Expression	Subcellular Location	PMIDs
DUOXA2	DUOX2	0.93704	Thyroid hormone synthesis							23010498
DUOXA1	DUOX2	0.93704								23010498
WNT3A	AGER	0.89443								28078027
FOXO1	AGER	1	AGE-RAGE signaling pathway in diabetic complications			Immune System, Innate Immune System	adrenal gland, appendix, bone marrow, breast, bronchus, caudate, cerebellum, cerebral cortex, cervix, uterine, colon, duodenum, endometrium 1, endometrium 2, epididymis, esophagus, fallopian tube, gallbladder, heart muscle, hippocampus, kidney, liver, lung, lymph node, nasopharynx, oral mucosa, ovary, pancreas, parathyroid gland, placenta, prostate, rectum, salivary gland, seminal vesicle, skelet…	glandular cells, lymphoid tissue, hematopoietic cells, adipocytes, myoepithelial cells, respiratory epithelial cells, glial cells, neuronal cells, cells in granular layer, cells in molecular layer, Purkinje cells, endothelial cells, neuropil, squamous epithelial cells, peripheral nerve/ganglion, cells in endometrial stroma, myocytes, cells in glomeruli, cells in tubules, bile duct cells, hepatocy…		28078027
CCND1	AGER	1	AGE-RAGE signaling pathway in diabetic complications				adrenal gland, appendix, bone marrow, breast, bronchus, caudate, cerebellum, cerebral cortex, cervix, uterine, colon, duodenum, endometrium 1, endometrium 2, epididymis, esophagus, fallopian tube, gallbladder, heart muscle, hippocampus, kidney, liver, lung, lymph node, nasopharynx, oral mucosa, ovary, pancreas, parathyroid gland, placenta, prostate, rectum, salivary gland, seminal vesicle, skelet…	glandular cells, lymphoid tissue, hematopoietic cells, adipocytes, myoepithelial cells, respiratory epithelial cells, glial cells, neuronal cells, cells in granular layer, cells in molecular layer, Purkinje cells, endothelial cells, neuropil, squamous epithelial cells, peripheral nerve/ganglion, cells in endometrial stroma, myocytes, cells in glomeruli, cells in tubules, bile duct cells, hepatocy…		28078027
MYC	AGER	0.89443					adrenal gland, appendix, bone marrow, breast, bronchus, caudate, cerebellum, cerebral cortex, cervix, uterine, colon, duodenum, endometrium 1, endometrium 2, epididymis, esophagus, fallopian tube, gallbladder, heart muscle, hippocampus, kidney, liver, lung, lymph node, nasopharynx, oral mucosa, ovary, pancreas, parathyroid gland, placenta, prostate, rectum, salivary gland, seminal vesicle, skelet…	glandular cells, lymphoid tissue, hematopoietic cells, adipocytes, myoepithelial cells, respiratory epithelial cells, glial cells, neuronal cells, cells in granular layer, cells in molecular layer, Purkinje cells, endothelial cells, neuropil, squamous epithelial cells, peripheral nerve/ganglion, cells in endometrial stroma, myocytes, cells in glomeruli, cells in tubules, bile duct cells, hepatocy…		28078027
FAP	CD44	1					adrenal gland, appendix, bone marrow, breast, bronchus, caudate, cerebellum, cerebral cortex, cervix, uterine, colon, duodenum, endometrium 1, endometrium 2, epididymis, esophagus, fallopian tube, gallbladder, heart muscle, hippocampus, kidney, liver, lung, lymph node, nasopharynx, oral mucosa, ovary, pancreas, parathyroid gland, placenta, prostate, rectum, salivary gland, seminal vesicle, skelet…	glandular cells, hematopoietic cells, adipocytes, myoepithelial cells, respiratory epithelial cells, glial cells, neuronal cells, cells in granular layer, cells in molecular layer, Purkinje cells, endothelial cells, neuropil, squamous epithelial cells, cells in endometrial stroma, myocytes, cells in glomeruli, cells in tubules, bile duct cells, hepatocytes, macrophages, pneumocytes, germinal cent…		20528783
PVR	CD44	1				Immune System	adrenal gland, appendix, bone marrow, breast, bronchus, caudate, cerebellum, cerebral cortex, cervix, uterine, colon, duodenum, endometrium 1, endometrium 2, epididymis, esophagus, fallopian tube, gallbladder, heart muscle, hippocampus, kidney, liver, lung, lymph node, nasopharynx, oral mucosa, ovary, pancreas, parathyroid gland, placenta, prostate, rectum, salivary gland, seminal vesicle, skelet…	glandular cells, lymphoid tissue, hematopoietic cells, adipocytes, myoepithelial cells, respiratory epithelial cells, glial cells, neuronal cells, cells in granular layer, cells in molecular layer, Purkinje cells, endothelial cells, neuropil, squamous epithelial cells, peripheral nerve/ganglion, cells in endometrial stroma, myocytes, cells in glomeruli, cells in tubules, bile duct cells, hepatocy…	Plasma membrane	20528783
CXCR2	CXCR1	1	Cytokine-cytokine receptor interaction, Chemokine signaling pathway, Phospholipase D signaling pathway, Endocytosis, Epithelial cell signaling in Helicobacter pylori infection			Chemokine receptors bind chemokines, Class A/1 (Rhodopsin-like receptors), G alpha (i) signalling events, GPCR downstream signaling, GPCR ligand binding, Peptide ligand-binding receptors, Signal Transduction, Signaling by GPCR	adrenal gland, appendix, bone marrow, breast, bronchus, caudate, cerebellum, cerebral cortex, cervix, uterine, colon, duodenum, endometrium 2, epididymis, esophagus, fallopian tube, gallbladder, heart muscle, hippocampus, kidney, liver, lung, oral mucosa, ovary, pancreas, parathyroid gland, placenta, prostate, rectum, salivary gland, seminal vesicle, skeletal muscle, skin 1, skin 2, small intesti…	glandular cells, lymphoid tissue, hematopoietic cells, adipocytes, myoepithelial cells, respiratory epithelial cells, glial cells, neuronal cells, cells in granular layer, cells in molecular layer, Purkinje cells, endothelial cells, neuropil, squamous epithelial cells, peripheral nerve/ganglion, cells in endometrial stroma, myocytes, cells in glomeruli, cells in tubules, bile duct cells, hepatocy…		10725748
DUOXA1	DUOXA2	1					adrenal gland, appendix, bone marrow, breast, bronchus, caudate, cerebellum, cerebral cortex, cervix, uterine, colon, duodenum, endometrium 1, endometrium 2, epididymis, esophagus, fallopian tube, gallbladder, heart muscle, hippocampus, kidney, liver, lung, lymph node, oral mucosa, ovary, pancreas, parathyroid gland, placenta, prostate, rectum, salivary gland, seminal vesicle, skeletal muscle, sk…	glandular cells, lymphoid tissue, hematopoietic cells, adipocytes, myoepithelial cells, respiratory epithelial cells, glial cells, neuronal cells, cells in granular layer, cells in molecular layer, Purkinje cells, endothelial cells, neuropil, squamous epithelial cells, peripheral nerve/ganglion, cells in endometrial stroma, myocytes, cells in glomeruli, cells in tubules, bile duct cells, hepatocy…		23010498
IL10	IL6	0.91287	Cytokine-cytokine receptor interaction, FoxO signaling pathway, Jak-STAT signaling pathway, Intestinal immune network for IgA production, Pertussis, Chagas disease (American trypanosomiasis), African trypanosomiasis, Malaria, Amoebiasis, Tuberculosis, Inflammatory bowel disease (IBD)				adrenal gland, appendix, bone marrow, breast, bronchus, caudate, cerebellum, cerebral cortex, cervix, uterine, colon, duodenum, endometrium 1, endometrium 2, epididymis, esophagus, fallopian tube, gallbladder, heart muscle, hippocampus, kidney, liver, lung, lymph node, nasopharynx, oral mucosa, ovary, pancreas, parathyroid gland, placenta, prostate, rectum, salivary gland, seminal vesicle, skelet…	glandular cells, lymphoid tissue, hematopoietic cells, adipocytes, myoepithelial cells, respiratory epithelial cells, glial cells, neuronal cells, cells in granular layer, cells in molecular layer, Purkinje cells, endothelial cells, neuropil, squamous epithelial cells, cells in endometrial stroma, myocytes, cells in glomeruli, cells in tubules, bile duct cells, hepatocytes, macrophages, pneumocyt…		23796875
FOXO1	WNT3A	0.89443	Human papillomavirus infection, Pathways in cancer			Disease, Diseases of signal transduction, Signal Transduction				28078027
CCND1	WNT3A	0.89443	Wnt signaling pathway, Hippo signaling pathway, Human papillomavirus infection, HTLV-I infection, Pathways in cancer, Proteoglycans in cancer, MicroRNAs in cancer, Breast cancer, Hepatocellular carcinoma			Signal Transduction				28078027
MYC	WNT3A	1	Wnt signaling pathway, Hippo signaling pathway, Signaling pathways regulating pluripotency of stem cells, HTLV-I infection, Pathways in cancer, Proteoglycans in cancer, MicroRNAs in cancer, Breast cancer, Hepatocellular carcinoma			Disease, Diseases of signal transduction, Signal Transduction, Signaling by Wnt, TCF dependent signaling in response to WNT				28078027, 24853424
GATA4	BMP2	1								26317250
GATA5	BMP2	1								26317250
PVR	FAP	1					adrenal gland, appendix, bone marrow, breast, bronchus, caudate, cerebellum, cerebral cortex, cervix, uterine, colon, duodenum, endometrium 1, endometrium 2, epididymis, esophagus, fallopian tube, gallbladder, heart muscle, hippocampus, kidney, liver, lung, lymph node, nasopharynx, oral mucosa, ovary, pancreas, parathyroid gland, placenta, prostate, rectum, salivary gland, seminal vesicle, skelet…	glandular cells, hematopoietic cells, adipocytes, myoepithelial cells, respiratory epithelial cells, glial cells, neuronal cells, cells in granular layer, cells in molecular layer, Purkinje cells, endothelial cells, neuropil, squamous epithelial cells, cells in endometrial stroma, myocytes, cells in glomeruli, cells in tubules, bile duct cells, hepatocytes, macrophages, pneumocytes, germinal cent…		20528783
CCND1	FOXO1	1	FoxO signaling pathway, AMPK signaling pathway, Cellular senescence, Thyroid hormone signaling pathway, AGE-RAGE signaling pathway in diabetic complications, Human papillomavirus infection, Pathways in cancer, Prostate cancer			Signal Transduction	adrenal gland, appendix, bone marrow, breast, bronchus, caudate, cerebellum, cerebral cortex, cervix, uterine, colon, duodenum, endometrium 1, endometrium 2, epididymis, esophagus, fallopian tube, gallbladder, heart muscle, hippocampus, kidney, liver, lung, lymph node, nasopharynx, oral mucosa, ovary, pancreas, parathyroid gland, placenta, prostate, rectum, salivary gland, seminal vesicle, skelet…	glandular cells, lymphoid tissue, hematopoietic cells, adipocytes, myoepithelial cells, respiratory epithelial cells, glial cells, neuronal cells, cells in granular layer, cells in molecular layer, Purkinje cells, endothelial cells, neuropil, squamous epithelial cells, peripheral nerve/ganglion, cells in endometrial stroma, myocytes, cells in glomeruli, cells in tubules, bile duct cells, hepatocy…	Nucleoplasm	28078027
MYC	FOXO1	0.89443	Cellular senescence, Thyroid hormone signaling pathway, Pathways in cancer, Transcriptional misregulation in cancer			Disease, Diseases of signal transduction, Signal Transduction	adrenal gland, appendix, bone marrow, breast, bronchus, caudate, cerebellum, cerebral cortex, cervix, uterine, colon, duodenum, endometrium 1, endometrium 2, epididymis, esophagus, fallopian tube, gallbladder, heart muscle, hippocampus, kidney, liver, lung, lymph node, nasopharynx, oral mucosa, ovary, pancreas, parathyroid gland, placenta, prostate, rectum, salivary gland, seminal vesicle, skelet…	glandular cells, lymphoid tissue, hematopoietic cells, adipocytes, myoepithelial cells, respiratory epithelial cells, glial cells, neuronal cells, cells in granular layer, cells in molecular layer, Purkinje cells, endothelial cells, neuropil, squamous epithelial cells, peripheral nerve/ganglion, cells in endometrial stroma, myocytes, cells in glomeruli, cells in tubules, bile duct cells, hepatocy…	Nucleoplasm	28078027
GATA5	GATA4	1				Factors involved in megakaryocyte development and platelet production, Hemostasis				26317250
MYC	CCND1	0.89443	Cell cycle, PI3K-Akt signaling pathway, Cellular senescence, Wnt signaling pathway, Hippo signaling pathway, Jak-STAT signaling pathway, Thyroid hormone signaling pathway, Hepatitis B, HTLV-I infection, Kaposi's sarcoma-associated herpesvirus infection, Pathways in cancer, Proteoglycans in cancer, MicroRNAs in cancer, Colorectal cancer, Endometrial cancer, Thyroid cancer, Bladder cancer, Chronic …			Signal Transduction, Signaling by NOTCH	adrenal gland, appendix, bone marrow, breast, bronchus, caudate, cerebellum, cerebral cortex, cervix, uterine, colon, duodenum, endometrium 1, endometrium 2, epididymis, esophagus, fallopian tube, gallbladder, heart muscle, hippocampus, kidney, liver, lung, lymph node, nasopharynx, oral mucosa, ovary, pancreas, parathyroid gland, placenta, prostate, rectum, salivary gland, seminal vesicle, skelet…	glandular cells, lymphoid tissue, hematopoietic cells, adipocytes, myoepithelial cells, respiratory epithelial cells, glial cells, neuronal cells, cells in granular layer, cells in molecular layer, Purkinje cells, endothelial cells, neuropil, squamous epithelial cells, peripheral nerve/ganglion, cells in endometrial stroma, myocytes, cells in glomeruli, cells in tubules, bile duct cells, hepatocy…	Nucleoplasm	28078027

## Sheet: Supp Table S17 A-genes
KE1	KE2	KE3	KE4	KE5		KE1		KE2		KE3		KE4		KE5
CBL	MUC5AC	MUC5AC	SMPD1	AURKA		15563701	O'Donnell et al., 2004	17426222	Hegab et al., 2007	17426222	Hegab et al., 2007	16497995	Cantin et al., 2006	20016779	LeoPold et al., 2009
SRC	CLCA1	CLCA1	SMPD2	HDAC6		12063263	Ravid et al., 2002	26062017	Dickinson et al., 2016	26062017	Dickinson et al., 2016	12194970	Bebok et al., 2002	24828273	Brekman et al., 2014
PRKCA	IL13	IL4R	ASAH1	BECN1		15210722	Ravid et al., 2004	12091879	Kuperman et al., 2002	12091879	Kuperman et al., 2002	23538783	Dransfield et al., 2013	24465567	Hessel et al., 2014
CAV1	IL4R	IL13RA1		MAP1LC3B		17971399	Khan et al., 2008	18954282	Patel et al., 2009	18954282	Patel et al., 2009	24040746	Raju et al., 2013	24200693	Lam et al., 2013
TIMP3	IL13RA1	STAT6		GSK3B		21853092	Filosto et al., 2011	23187130	Alevy et al., 2012	23187130	Alevy et al., 2012	21990373	Clunes et al., 2012	12024216	Hubbert et al., 2002
TGFA	STAT6	MAPK13		EGR1		24111605	Geraghty et al., 2014	23112050	Yurtsever et al., 2012	23112050	Yurtsever et al., 2012	15657297	Wang et al., 2005	17604723	Pugacheva et al., 2007
	MAPK13			CAV1		16456534	Lambert et al., 2006					23934925	Rab et al., 2013	24401596	Cloonan et al., 2014
				FAS		24684526	Goldkorn et al., 2014					26066648	Seys et al., 2015	17450132	Thoma et al., 2007
				PINK1		10799549	Wang et al., 2000					21135173	Bodas et al., 2011	18830406	Chen et al., 2008
						26722841	Heppner and van der Vliet, 2016					18376404	Teichgräber et al., 2008	20956295	Chen et al., 2010
						15640347	Shao and Nadel, 2005					19395669	Levy et al., 2009	25083992	Mizumura et al., 2014
						12568494	Basbaum et al., 2002							22923574	Button et al., 2012
														24892808	Henderson et al., 2014
