# Supplementary material for: Application of text mining to develop AOP-based mucus hypersecretion genesets and confirmation with in vitro and clinical samples
Source: Sci Rep. 2021 Mar 17;11:6091. doi: 10.1038/s41598-021-85345-9 (PMC7969622; doi:10.1038/s41598-021-85345-9)
Supplement: Supplementary file 5 — Supplementary Information 5. [file 41598_2021_85345_MOESM5_ESM.xlsx]

## Sheet: Sup Table S18 KE1_genes_final
EGFR
EGF
CBL
SRC
PRKCA
CAV1
MUC5AC
MMP9
TIMP3
MMP14
ADAM17
DUOX1
AREG
TGFA
KRAS
KEAP1
BRAF
EML4
ALK
PIK3CA
SOD2
HGF
TNF
CD44
MUC5B

## Sheet: Sup Table S19 KE2_KE3_genes
EGFR
MUC5AC
CLCA1
IL13
IL4R
IL13RA1
STAT6
MAPK13
AKR1C3
AKT1
APRT
AREG
BMP2
BMP4
BRS3
CAMP
CAP2
CASR
CBS
CCND1
CCND2
CCNE1
CDC34
CDK2
CDK8
CDKN1A
CDKN2C
CEACAM6
CENPB
CHD1
CREBBP
CTBP2
DD5
DUT
EGF
FGF7
FGFR1OP
FGFR2
FHIT
FLJ14001
FOS
FOXM1
FPR2
FST
GCLC
HGF
HIST1H1C
HMGA1
IGF1
IGF2
IL19
IL4
IMPDH1
ITPA
JNK
JUN
KATNA1
KLKB1
KNTC2
KRAS2
LAMP3
LEP
MAPK1
MDK
MLLT10
MSF
MTM1
NFKB1
NR3C1
OSMR
PMS2
POLD4
PRKACA
PRKCD
PURA
RASSF1
RFP
SMARCD1
STMN1
TGFA
TPD52L2
TSPYL4
TTK
UPP1
VEGFA
VEGFB
VIP
WEE1
YES1
TLR2
TLR4
HMGB1
NOX4
NOX1
STAT3
KRAS
CAT
SOD1
SOD2
GSTM1
GSTP1
NQO1
CYP1A1
CYP2E1
CASP3
CASP6
CASP7
CASP8
XIAP
BIRC2
BIRC3
TNFRSF10C
TNFRSF10D
TNFRSF6B
BCL2L11
BCL2L1
PI3K
PTEN
PDK2
BCL2
PINK1
TNF
MPO
GPX1

## Sheet: Sup Table S20 KE4_genes_final
CFTR
SMPD1
SMPD2
ASAH1
CAPN1
CAPN10
CAPN15
DNAJB1
DNAJC5
FLNA
G3BP1
GOPC
HSPA4
HSPB1
IL13
MAPK14
MARCKS
MMP9
MUC5AC
PDZK1
PRKAA1
PRKCD
PRKCE
PRKCQ
RACK1
RNF4
SLC4A8
SLC9A3R1
SNAP23
SP1
STX16
STX1A
SUMO2
TGFB1
UBE2I
USP10
YWHAQ
PML
SENP3
NOX1
TLR4
TIMP1
MMP12
MMP2
SIRT1
EGF
EGFR
TNF
MUC5B
CD44

## Sheet: Sup Table S21 KE5_genes_final
FOXJ1
AURKA
HDAC6
BECN1
MAP1LC3B
GSK3B
EGR1
CAV1
FAS
PINK1
ATP4A
CBY1
CCDC103
CCDC39
CCDC40
CCDC65
CCP110
CELSR2
CELSR3
CLDN2
CSPP1
DNAAF1
DNAAF2
DNAAF3
DNAH11
DNAH5
DNAH9
DNAI1
DNAL1
DYNC2LI1
IFT122
IFT172
IL13
MIR34B
MIR34C
MIR449A
NPHP1
DNAI2
TP73
RFX2
RFX3
RPGRIP1L
RSG1
RSPH9
SCGB1A1
SLC9A3R1
TCTEX1D2
TTC25
ULK4
WDPCP
WNT3A
