# Supplementary material for: Application of text mining to develop AOP-based mucus hypersecretion genesets and confirmation with in vitro and clinical samples
Source: Sci Rep. 2021 Mar 17;11:6091. doi: 10.1038/s41598-021-85345-9 (PMC7969622; doi:10.1038/s41598-021-85345-9)
Supplement: Supplementary file 6 — Supplementary Information 6. [file 41598_2021_85345_MOESM6_ESM.xlsx]

## Sheet: Sup Tab 22 1R6F vs Air
ID	Symbol	Description	EntrezID	Chrom	ChromLoc	KEGG Pathways	FC	logFC	P.Value	adj.P.Val
ENSG00000210082	RNR2	l-rRNA	4550	MT	1670	Ribosome biogenesis in eukaryotes, Ribosome	-1.19254	-0.254039	0.0148777	0.104852
ENSG00000211459	RNR1	s-rRNA	4549	MT	647	Ribosome biogenesis in eukaryotes, Ribosome	-1.11852	-0.161593	0.0712871	0.312602
ENSG00000274012	RN7SL2	RNA, 7SL, cytoplasmic 2	378706	14	49862550	-	1.08062	0.111861	0.290261	0.6523
ENSG00000269028	MTRNR2L2	MT-RNR2-like 2	100462981	5	80649999	-	-1.14246	-0.192145	0.0604669	0.281346
ENSG00000198183	BPIFA1	BPI fold containing family A member 1	51297	20	33235995	-	-1.11026	-0.150902	0.215264	0.581999
ENSG00000156508	EEF1A1	eukaryotic translation elongation factor 1 alpha 1	1915	6	73515749	RNA transport, Legionellosis	-1.00239	-0.00344589	0.963725	0.978206
ENSG00000124107	SLPI	secretory leukocyte peptidase inhibitor	6590	20	45252238	-	-1.44418	-0.530248	0.000678713	0.0096138
ENSG00000202058	-	RN7SKP80	-	-	-	-	1.02504	0.0356794	0.710909	0.836127
ENSG00000263934	SNORD3A	small nucleolar RNA, C/D box 3A	780851	17	19188015	Ribosome biogenesis in eukaryotes, RNA transport	-1.04312	-0.0609056	0.775585	0.873153
ENSG00000135046	ANXA1	annexin A1	301	9	73151730	-	1.07484	0.104124	0.441552	0.792737
ENSG00000162896	PIGR	polymeric immunoglobulin receptor	5284	1	206928521	Intestinal immune network for IgA production	-1.26933	-0.34407	0.0159966	0.11087
ENSG00000198938	COX3	cytochrome c oxidase III	4514	MT	-	Oxidative phosphorylation, Cardiac muscle contraction, Non-alcoholic fatty liver disease (NAFLD), Alzheimer's disease, Parkinson's disease, Huntington's disease	-1.10508	-0.144155	0.247308	0.614092
ENSG00000163220	S100A9	S100 calcium binding protein A9	6280	1	153357853	IL-17 signaling pathway	1.46719	0.553052	0.0462249	0.235041
ENSG00000128422	KRT17	keratin 17	3872	17	41619439	-	1.08775	0.121351	0.530182	0.827819
ENSG00000135821	GLUL	glutamate-ammonia ligase	2752	1	182378092	Arginine biosynthesis, Alanine, aspartate and glutamate metabolism, Glyoxylate and dicarboxylate metabolism, Nitrogen metabolism, Necroptosis, Glutamatergic synapse, GABAergic synapse	1.24032	0.310711	2.4355e-05	0.000671588
ENSG00000205420	KRT6A	keratin 6A	3853	12	52487173	-	1.00736	0.0105753	0.967238	0.980733
ENSG00000130066	SAT1	spermidine/spermine N1-acetyltransferase 1	6303	X	23783157	Arginine and proline metabolism, Ferroptosis	-1.22096	-0.288014	0.02844	0.167616
ENSG00000057149	SERPINB3	serpin family B member 3	6317	18	63655196	Amoebiasis	1.19867	0.261437	0.178587	0.535147
ENSG00000272398	CD24	CD24 molecule	100133941	6	106969830	Hematopoietic cell lineage	-1.47687	-0.562544	2.85522e-11	8.48356e-09
ENSG00000255823	MTRNR2L8	MT-RNR2-like 8	100463486	11	10507886	-	-1.15504	-0.207941	0.0778424	0.329855
ENSG00000167653	PSCA	prostate stem cell antigen	8000	8	142670307; 142680455	-	1.05743	0.0805607	0.517275	0.827819
ENSG00000182718	ANXA2	annexin A2	302	15	60347150	-	-1.03201	-0.0454567	0.644041	0.827819
ENSG00000198804	COX1	cytochrome c oxidase subunit I	4512	MT	-	Oxidative phosphorylation, Cardiac muscle contraction, Non-alcoholic fatty liver disease (NAFLD), Alzheimer's disease, Parkinson's disease, Huntington's disease	-1.2859	-0.362774	0.00398193	0.0383778
ENSG00000165092	ALDH1A1	aldehyde dehydrogenase 1 family member A1	216	9	72900661	Retinol metabolism	-1.20585	-0.270049	0.112332	0.412057
ENSG00000108602	ALDH3A1	aldehyde dehydrogenase 3 family member A1	218	17	19737984	Glycolysis / Gluconeogenesis, Histidine metabolism, Tyrosine metabolism, Phenylalanine metabolism, beta-Alanine metabolism, Metabolism of xenobiotics by cytochrome P450, Drug metabolism - cytochrome P450, Chemical carcinogenesis	2.49818	1.32088	9.69791e-14	8.39605e-11
ENSG00000171345	KRT19	keratin 19	3880	17	41523616	-	1.13126	0.177932	0.0899911	0.36051
ENSG00000109971	HSPA8	heat shock protein family A (Hsp70) member 8	3312	11	123057491	Spliceosome, MAPK signaling pathway, Protein processing in endoplasmic reticulum, Endocytosis, Longevity regulating pathway - multiple species, Antigen processing and presentation, Estrogen signaling pathway, Legionellosis, Toxoplasmosis, Measles, Influenza A, Epstein-Barr virus infection	1.11728	0.159987	0.310441	0.668992
ENSG00000263740	-	RN7SL4P	-	-	-	-	1.19577	0.257937	0.00753936	0.0632762
ENSG00000166710	-	B2M	-	-	-	-	-1.31719	-0.39746	0.000207983	0.00375941
ENSG00000186081	KRT5	keratin 5	3852	12	52514574	-	-1.18501	-0.2449	0.365657	0.72044
ENSG00000115414	FN1	fibronectin 1	2335	2	215360439; 215414660	PI3K-Akt signaling pathway, Focal adhesion, ECM-receptor interaction, Regulation of actin cytoskeleton, AGE-RAGE signaling pathway in diabetic complications, Bacterial invasion of epithelial cells, Amoebiasis, Human papillomavirus infection, Pathways in cancer, Proteoglycans in cancer, Small cell lung cancer	-2.0068	-1.0049	0.00401111	0.038581
ENSG00000197956	S100A6	S100 calcium binding protein A6	6277	1	153534599	-	1.36224	0.445977	3.06475e-05	0.000806569
ENSG00000150991	UBC	ubiquitin C	7316	12	124911644	PPAR signaling pathway	1.13802	0.186531	0.15844	0.499842
ENSG00000251562	MALAT1	metastasis associated lung adenocarcinoma transcript 1 (non-protein coding)	378938	11	65497761	-	1.1432	0.193074	0.439062	0.790217
ENSG00000117472	TSPAN1	tetraspanin 1	10103	1	46175076	-	1.05092	0.0716573	0.312404	0.670594
ENSG00000067225	PKM	pyruvate kinase, muscle	5315	15	72199028	Glycolysis / Gluconeogenesis, Purine metabolism, Pyruvate metabolism, Glucagon signaling pathway, Type II diabetes mellitus, Human papillomavirus infection, Viral carcinogenesis, Central carbon metabolism in cancer	1.06723	0.0938774	0.321864	0.679623
ENSG00000125999	BPIFB1	BPI fold containing family B member 1	92747	20	33283134	-	-1.31485	-0.394897	0.00218923	0.0239447
ENSG00000112378	PERP	PERP, TP53 apoptosis effector	64065	6	138088504	p53 signaling pathway	-1.14262	-0.192344	0.093917	0.370357
ENSG00000148180	GSN	gelsolin	2934	9	121268101; 121286080; 121286579; 121299800	Fc gamma R-mediated phagocytosis, Regulation of actin cytoskeleton, Viral carcinogenesis	-1.44179	-0.527861	1.05157e-07	7.50052e-06
ENSG00000142973	CYP4B1	cytochrome P450 family 4 subfamily B member 1	1580	1	46798997	-	-1.85013	-0.887624	5.59446e-09	6.53302e-07
ENSG00000092820	EZR	ezrin	7430	6	158765740	Tight junction, Leukocyte transendothelial migration, Regulation of actin cytoskeleton, Gastric acid secretion, Pathogenic Escherichia coli infection, Proteoglycans in cancer, MicroRNAs in cancer	-1.44044	-0.526506	1.11461e-05	0.000348785
ENSG00000133112	TPT1	tumor protein, translationally-controlled 1	7178	13	45333470	-	1.01129	0.0161902	0.881095	0.943431
ENSG00000184254	ALDH1A3	aldehyde dehydrogenase 1 family member A3	220	15	100879691	Glycolysis / Gluconeogenesis, Histidine metabolism, Tyrosine metabolism, Phenylalanine metabolism, beta-Alanine metabolism, Metabolism of xenobiotics by cytochrome P450, Drug metabolism - cytochrome P450, Chemical carcinogenesis	2.34963	1.23243	1.35865e-12	6.55993e-10
ENSG00000085063	CD59	CD59 molecule	966	11	33703009	Complement and coagulation cascades, Hematopoietic cell lineage	-1.71229	-0.775923	5.50606e-14	5.26393e-11
ENSG00000143546	S100A8	S100 calcium binding protein A8	6279	1	153390031	IL-17 signaling pathway	1.58708	0.666378	0.0365498	0.199252
ENSG00000265735	-	RN7SL5P	-	-	-	-	1.14181	0.19132	0.171383	0.523027
ENSG00000188229	TUBB4B	tubulin beta 4B class IVb	10383	9	137241258	Phagosome, Gap junction, Pathogenic Escherichia coli infection	1.15557	0.208602	0.189797	0.553994
ENSG00000058085	LAMC2	laminin subunit gamma 2	3918	1	183186038	PI3K-Akt signaling pathway, Focal adhesion, ECM-receptor interaction, Toxoplasmosis, Amoebiasis, Human papillomavirus infection, Pathways in cancer, Small cell lung cancer	-1.33133	-0.41287	0.0324922	0.183776
ENSG00000084207	GSTP1	glutathione S-transferase pi 1	2950	11	67583594	Glutathione metabolism, Metabolism of xenobiotics by cytochrome P450, Drug metabolism - cytochrome P450, Pathways in cancer, Chemical carcinogenesis, Prostate cancer, Hepatocellular carcinoma, Fluid shear stress and atherosclerosis	1.26005	0.333476	3.56845e-06	0.000139662
ENSG00000184009	ACTG1	actin gamma 1	71	17	81509970	Rap1 signaling pathway, Phagosome, Apoptosis, Hippo signaling pathway, Focal adhesion, Adherens junction, Tight junction, Platelet activation, Leukocyte transendothelial migration, Regulation of actin cytoskeleton, Thyroid hormone signaling pathway, Oxytocin signaling pathway, Bacterial invasion of epithelial cells, Vibrio cholerae infection, Pathogenic Escherichia coli infection, Shigellosis, Sa…	-1.05307	-0.0746064	0.6233	0.827819
ENSG00000198668	CALM1	calmodulin 1	801	14	90396982	Ras signaling pathway, Rap1 signaling pathway, Calcium signaling pathway, cGMP-PKG signaling pathway, cAMP signaling pathway, Phosphatidylinositol signaling system, Oocyte meiosis, Cellular senescence, Adrenergic signaling in cardiomyocytes, Vascular smooth muscle contraction, Apelin signaling pathway, Circadian entrainment, Long-term potentiation, Neurotrophin signaling pathway, Dopaminergic syn…	-1.15006	-0.201703	0.0108233	0.0828224
ENSG00000075624	ACTB	actin beta	60	7	5527147	Rap1 signaling pathway, Phagosome, Apoptosis, Hippo signaling pathway, Focal adhesion, Adherens junction, Tight junction, Platelet activation, Leukocyte transendothelial migration, Regulation of actin cytoskeleton, Thyroid hormone signaling pathway, Oxytocin signaling pathway, Gastric acid secretion, Bacterial invasion of epithelial cells, Vibrio cholerae infection, Pathogenic Escherichia coli in…	-1.23521	-0.304754	0.0473648	0.238889
ENSG00000200488	-	RN7SKP203	-	-	-	-	1.0738	0.10273	0.292207	0.65361
ENSG00000139644	TMBIM6	transmembrane BAX inhibitor motif containing 6	7009	12	49741509; 49741808	-	1.01253	0.0179652	0.721377	0.84118
ENSG00000179869	ABCA13	ATP binding cassette subfamily A member 13	154664	7	48171459	ABC transporters	-2.02341	-1.01679	4.15999e-10	7.48708e-08
ENSG00000167552	TUBA1A	tubulin alpha 1a	7846	12	49184794	Phagosome, Apoptosis, Tight junction, Gap junction, Pathogenic Escherichia coli infection	-1.56394	-0.645189	0.00250719	0.0265884
ENSG00000124942	AHNAK	AHNAK nucleoprotein	79026	11	62433541; 62515901	-	-1.15602	-0.20916	0.210862	0.575853
ENSG00000170017	ALCAM	activated leukocyte cell adhesion molecule	214	3	105366712	Cell adhesion molecules (CAMs)	-1.17936	-0.238003	0.00217135	0.0237854
ENSG00000111640	GAPDH	glyceraldehyde-3-phosphate dehydrogenase	2597	12	6534404; 6534658; 6535218	Glycolysis / Gluconeogenesis, HIF-1 signaling pathway, Alzheimer's disease	1.25115	0.323251	0.0196772	0.128789
ENSG00000110321	EIF4G2	eukaryotic translation initiation factor 4 gamma 2	1982	11	10797045	RNA transport, Viral myocarditis	1.14503	0.195387	0.000748085	0.0103142
ENSG00000047457	CP	ceruloplasmin	1356	3	149162409; 149172500	Porphyrin and chlorophyll metabolism, Ferroptosis	-1.56279	-0.644121	1.48768e-06	6.87867e-05
ENSG00000196754	S100A2	S100 calcium binding protein A2	6273	1	153561108	-	1.04376	0.0617875	0.706384	0.834597
ENSG00000117450	PRDX1	peroxiredoxin 1	5052	1	45511034	Peroxisome	1.64746	0.720241	2.29164e-15	3.96801e-12
ENSG00000108654	DDX5	DEAD-box helicase 5	1655	17	64498253	Spliceosome, Transcriptional misregulation in cancer, Proteoglycans in cancer	-1.06682	-0.093319	0.182176	0.541641
ENSG00000135480	KRT7	keratin 7	3855	12	52233169	-	1.14059	0.189781	0.00766071	0.0640591
ENSG00000148346	LCN2	lipocalin 2	3934	9	128149429	IL-17 signaling pathway	-1.00495	-0.00712206	0.98955	0.995185
ENSG00000105519	CAPS	calcyphosine	828	19	5913643	-	-1.85508	-0.891478	1.1281e-11	4.07527e-09
ENSG00000087086	FTL	ferritin light chain	2512	19	48965308	Ferroptosis, Necroptosis, Mineral absorption	4.44626	2.15259	6.35867e-17	1.59647e-13
ENSG00000167658	EEF2	eukaryotic translation elongation factor 2	1938	19	3976055	AMPK signaling pathway, Oxytocin signaling pathway	-1.04962	-0.0698673	0.423687	0.775555
ENSG00000167996	FTH1	ferritin heavy chain 1	2495	11	61964284	Ferroptosis, Necroptosis, Mineral absorption	2.36369	1.24104	1.62337e-07	1.08543e-05
ENSG00000201428	-	RN7SKP71	-	-	-	-	1.02804	0.0398972	0.698017	0.832409
ENSG00000089157	RPLP0	ribosomal protein lateral stalk subunit P0	6175	12	120196699	Ribosome	1.12858	0.17451	0.0314402	0.179629
ENSG00000170421	KRT8	keratin 8	3856	12	52897186	-	-1.0864	-0.119555	0.23071	0.596749
ENSG00000181143	MUC16	mucin 16, cell surface associated	94025	19	8848843	-	1.06925	0.0965966	0.734596	0.847579
ENSG00000266412	NCOA4	nuclear receptor coactivator 4	8031	10	46005087	Ferroptosis, Pathways in cancer, Thyroid cancer	1.0367	0.0520046	0.674649	0.82831
ENSG00000164733	CTSB	cathepsin B	1508	8	11842524	Autophagy - animal, Lysosome, Apoptosis, Antigen processing and presentation, NOD-like receptor signaling pathway, Renin secretion	-1.24453	-0.315599	0.00307556	0.0311929
ENSG00000125730	C3	complement C3	718	19	6677834	Phagosome, Complement and coagulation cascades, Pertussis, Legionellosis, Leishmaniasis, Chagas disease (American trypanosomiasis), Staphylococcus aureus infection, Tuberculosis, Kaposi's sarcoma-associated herpesvirus infection, Herpes simplex infection, Viral carcinogenesis, Systemic lupus erythematosus	-1.59502	-0.673573	0.000310824	0.00516641
ENSG00000174444	RPL4	ribosomal protein L4	6124	15	66499314	Ribosome	1.03925	0.0555467	0.381558	0.735153
ENSG00000165272	AQP3	aquaporin 3 (Gill blood group)	360	9	33441153	Vasopressin-regulated water reabsorption	-1.06762	-0.0943956	0.433868	0.78492
ENSG00000200312	-	RN7SKP255	-	-	-	-	1.06695	0.0934889	0.3968	0.749338
ENSG00000159713	TPPP3	tubulin polymerization promoting protein family member 3	51673	16	67389806	-	-1.29731	-0.375525	0.000531975	0.00793837
ENSG00000143933	CALM2	calmodulin 2	805	2	47160081	Ras signaling pathway, Rap1 signaling pathway, Calcium signaling pathway, cGMP-PKG signaling pathway, cAMP signaling pathway, Phosphatidylinositol signaling system, Oocyte meiosis, Cellular senescence, Adrenergic signaling in cardiomyocytes, Vascular smooth muscle contraction, Apelin signaling pathway, Circadian entrainment, Long-term potentiation, Neurotrophin signaling pathway, Dopaminergic syn…	-1.18874	-0.249431	0.00574474	0.0511513
ENSG00000044115	CTNNA1	catenin alpha 1	1495	5	138753385; 138753821; 138875229; 138875399	Hippo signaling pathway, Adherens junction, Leukocyte transendothelial migration, Bacterial invasion of epithelial cells, Pathways in cancer, Endometrial cancer, Arrhythmogenic right ventricular cardiomyopathy (ARVC)	1.08734	0.120804	0.0583659	0.274977
ENSG00000127022	CANX	calnexin	821	5	179698928	Protein processing in endoplasmic reticulum, Phagosome, Antigen processing and presentation, Thyroid hormone synthesis, HTLV-I infection	1.13103	0.177641	0.00992365	0.0776662
ENSG00000096384	HSP90AB1	heat shock protein 90 alpha family class B member 1	3326	6	44246165; 44246957	Protein processing in endoplasmic reticulum, PI3K-Akt signaling pathway, Necroptosis, Antigen processing and presentation, NOD-like receptor signaling pathway, IL-17 signaling pathway, Th17 cell differentiation, Progesterone-mediated oocyte maturation, Estrogen signaling pathway, Pathways in cancer, Prostate cancer, Fluid shear stress and atherosclerosis	1.07161	0.0997807	0.287206	0.649569
ENSG00000163191	S100A11	S100 calcium binding protein A11	6282	1	152032505	-	1.11492	0.156934	0.0759142	0.324592
ENSG00000187134	AKR1C1	aldo-keto reductase family 1 member C1	1645	10	4963261	Steroid hormone biosynthesis, Metabolism of xenobiotics by cytochrome P450	1.50418	0.588975	0.001306	0.016114
ENSG00000007062	PROM1	prominin 1	8842	4	15968225	Transcriptional misregulation in cancer	-1.46234	-0.548274	0.000770891	0.0105908
ENSG00000115677	HDLBP	high density lipoprotein binding protein	3069	2	241227263	-	-1.19142	-0.252688	0.000153335	0.002941
ENSG00000129654	FOXJ1	forkhead box J1	2302	17	76136333	-	-1.13393	-0.181328	0.11925	0.42736
ENSG00000186832	KRT16	keratin 16	3868	17	41609778	-	-1.33684	-0.418823	0.261468	0.624847
ENSG00000168036	CTNNB1	catenin beta 1	1499	3	41199423; 41199450	Rap1 signaling pathway, Wnt signaling pathway, Hippo signaling pathway, Focal adhesion, Adherens junction, Signaling pathways regulating pluripotency of stem cells, Leukocyte transendothelial migration, Melanogenesis, Thyroid hormone signaling pathway, Bacterial invasion of epithelial cells, Pathogenic Escherichia coli infection, Human papillomavirus infection, HTLV-I infection, Kaposi's sarcoma-…	-1.15234	-0.204564	0.00503054	0.0461798
ENSG00000100201	DDX17	DEAD-box helicase 17	10521	22	38483437	-	-1.07987	-0.110853	0.0499852	0.247555
ENSG00000162949	CAPN13	calpain 13	92291	2	30722770	-	-2.14096	-1.09826	3.90006e-06	0.000150297
ENSG00000151632	AKR1C2	aldo-keto reductase family 1 member C2	1646	10	4987775; 4999910	Steroid hormone biosynthesis, Chemical carcinogenesis	1.22365	0.291195	0.0622258	0.286503
ENSG00000116133	DHCR24	24-dehydrocholesterol reductase	1718	1	54849626	Steroid biosynthesis	-1.38293	-0.467729	8.00303e-06	0.000266312
ENSG00000256045	MTRNR2L10	MT-RNR2-like 10	100463488	X	55181390	-	-1.13688	-0.185084	0.138025	0.464902
ENSG00000197746	PSAP	prosaposin	5660	10	71816282	Lysosome	1.00338	0.00486762	0.955373	0.972641
ENSG00000126432	PRDX5	peroxiredoxin 5	25824	11	64318087	Peroxisome	-1.38215	-0.46691	1.51053e-06	6.96555e-05
ENSG00000185479	KRT6B	keratin 6B	3854	12	52446650	-	-1.24635	-0.31771	0.395676	0.748342
ENSG00000132475	H3F3B	H3 histone family member 3B	3021	17	75776433	Alcoholism, Transcriptional misregulation in cancer, Systemic lupus erythematosus	1.05196	0.0730784	0.283114	0.645433
ENSG00000153113	CAST	calpastatin	831	5	96662036; 96662156; 96662978; 96702659; 96743539	-	-1.23061	-0.299374	0.000131612	0.00258458
ENSG00000142541	RPL13A	ribosomal protein L13a	23521	19	49487553	Ribosome	-1.01589	-0.0227512	0.771469	0.87047
ENSG00000181019	NQO1	NAD(P)H quinone dehydrogenase 1	1728	16	69709400	Ubiquinone and other terpenoid-quinone biosynthesis, Hepatocellular carcinoma, Fluid shear stress and atherosclerosis	2.58292	1.369	8.91382e-18	2.98399e-14
ENSG00000162909	CAPN2	calpain 2	824	1	223701592; 223712416	Protein processing in endoplasmic reticulum, Apoptosis, Necroptosis, Cellular senescence, Focal adhesion, Alzheimer's disease	-1.06817	-0.0951404	0.15453	0.492891
ENSG00000136810	TXN	thioredoxin	7295	9	110243811	NOD-like receptor signaling pathway, Fluid shear stress and atherosclerosis	2.15271	1.10615	4.82956e-11	1.34728e-08
ENSG00000116209	TMEM59	transmembrane protein 59	9528	1	54026680; 54045485	-	-1.10025	-0.13783	0.0289815	0.169815
ENSG00000141367	CLTC	clathrin heavy chain	1213	17	59619688	Lysosome, Endocytosis, Synaptic vesicle cycle, Endocrine and other factor-regulated calcium reabsorption, Huntington's disease, Bacterial invasion of epithelial cells	1.14242	0.192091	0.00869212	0.0702392
ENSG00000118515	SGK1	serum/glucocorticoid regulated kinase 1	6446	6	134169245	FoxO signaling pathway, mTOR signaling pathway, PI3K-Akt signaling pathway, Aldosterone-regulated sodium reabsorption	1.03774	0.0534406	0.615883	0.827819
ENSG00000163435	ELF3	E74 like ETS transcription factor 3	1999	1	202010561	-	-1.08443	-0.11694	0.356856	0.711767
ENSG00000108946	PRKAR1A	protein kinase cAMP-dependent type I regulatory subunit alpha	5573	17	68413622; 68511779; 68512378; 68515393	Insulin signaling pathway	-1.40091	-0.486365	2.01802e-09	2.76111e-07
ENSG00000234745	HLA-B	major histocompatibility complex, class I, B	3106	6	2609562; 2656103; 2662477; 2695837; 2834225; 31353865	Endocytosis, Phagosome, Cellular senescence, Cell adhesion molecules (CAMs), Antigen processing and presentation, Natural killer cell mediated cytotoxicity, Type I diabetes mellitus, Human papillomavirus infection, HTLV-I infection, Kaposi's sarcoma-associated herpesvirus infection, Herpes simplex infection, Epstein-Barr virus infection, Viral carcinogenesis, Autoimmune thyroid disease, Allograft…	-1.68518	-0.752906	2.98837e-06	0.000120432
ENSG00000137154	RPS6	ribosomal protein S6	6194	9	19376255	Ribosome, HIF-1 signaling pathway, mTOR signaling pathway, PI3K-Akt signaling pathway, Apelin signaling pathway, Insulin signaling pathway, Proteoglycans in cancer	1.07184	0.100084	0.148676	0.483964
ENSG00000074800	ENO1	enolase 1	2023	1	8860999	Glycolysis / Gluconeogenesis, RNA degradation, HIF-1 signaling pathway	1.13225	0.179189	0.0780876	0.330627
ENSG00000019582	CD74	CD74 molecule	972	5	150401636	Antigen processing and presentation, Tuberculosis, Herpes simplex infection	-1.55832	-0.639992	0.000987545	0.0128435
ENSG00000140391	TSPAN3	tetraspanin 3	10099	15	77044017	-	-1.02385	-0.0340021	0.645962	0.827819
ENSG00000124762	CDKN1A	cyclin dependent kinase inhibitor 1A	1026	6	36676459; 36676489; 36676536; 36678678; 36678709	ErbB signaling pathway, HIF-1 signaling pathway, FoxO signaling pathway, Cell cycle, p53 signaling pathway, PI3K-Akt signaling pathway, Cellular senescence, Jak-STAT signaling pathway, Oxytocin signaling pathway, Hepatitis C, Hepatitis B, Human papillomavirus infection, HTLV-I infection, Kaposi's sarcoma-associated herpesvirus infection, Epstein-Barr virus infection, Pathways in cancer, Transcrip…	1.42447	0.510422	0.000685242	0.00968714
ENSG00000164924	YWHAZ	tyrosine 3-monooxygenase/tryptophan 5-monooxygenase activation protein zeta	7534	8	100918575	Cell cycle, Oocyte meiosis, PI3K-Akt signaling pathway, Hippo signaling pathway, Pathogenic Escherichia coli infection, Hepatitis B, Epstein-Barr virus infection, Viral carcinogenesis	1.14238	0.19204	0.0219947	0.139749
ENSG00000179813	FAM216B	family with sequence similarity 216 member B	144809	13	42781549	-	-1.87526	-0.907092	2.76707e-10	5.30327e-08
ENSG00000196878	LAMB3	laminin subunit beta 3	3914	1	209614872	PI3K-Akt signaling pathway, Focal adhesion, ECM-receptor interaction, Toxoplasmosis, Amoebiasis, Human papillomavirus infection, Pathways in cancer, Small cell lung cancer	1.22121	0.288311	0.161892	0.506306
ENSG00000009307	CSDE1	cold shock domain containing E1	7812	1	114716912	-	-1.04366	-0.0616465	0.352643	0.70807
ENSG00000125304	TM9SF2	transmembrane 9 superfamily member 2	9375	13	99501373	-	-1.12033	-0.163922	0.00140181	0.0170149
ENSG00000108298	RPL19	ribosomal protein L19	6143	17	39200282; 39200322	Ribosome	1.13631	0.184353	0.00561334	0.050235
ENSG00000117525	F3	coagulation factor III, tissue factor	2152	1	94529175	Complement and coagulation cascades, AGE-RAGE signaling pathway in diabetic complications	-1.06063	-0.0849249	0.60828	0.827819
ENSG00000109654	TRIM2	tripartite motif containing 2	23321	4	153153117; 153204413; 153257358	-	-1.30718	-0.386463	1.56209e-06	7.13728e-05
ENSG00000204628	RACK1	receptor for activated C kinase 1	10399	5	181236927	Measles	1.03959	0.0560098	0.430194	0.78154
ENSG00000196344	ADH7	alcohol dehydrogenase 7 (class IV), mu or sigma polypeptide	131	4	99412260	Glycolysis / Gluconeogenesis, Fatty acid degradation, Tyrosine metabolism, Retinol metabolism, Metabolism of xenobiotics by cytochrome P450, Drug metabolism - cytochrome P450, Chemical carcinogenesis	1.39515	0.480421	0.0101596	0.0790688
ENSG00000053747	LAMA3	laminin subunit alpha 3	3909	18	23689442; 23873019	PI3K-Akt signaling pathway, Focal adhesion, ECM-receptor interaction, Toxoplasmosis, Amoebiasis, Human papillomavirus infection, Pathways in cancer, Small cell lung cancer	-1.42865	-0.514653	0.0170476	0.116166
ENSG00000070831	CDC42	cell division cycle 42	998	1	22052626	MAPK signaling pathway, Ras signaling pathway, Rap1 signaling pathway, Chemokine signaling pathway, Endocytosis, Axon guidance, VEGF signaling pathway, Focal adhesion, Adherens junction, Tight junction, T cell receptor signaling pathway, Fc gamma R-mediated phagocytosis, Leukocyte transendothelial migration, Neurotrophin signaling pathway, Regulation of actin cytoskeleton, GnRH signaling pathway,…	-1.05037	-0.0708982	0.242052	0.608663
ENSG00000169429	CXCL8	C-X-C motif chemokine ligand 8	3576	4	73740505	Cytokine-cytokine receptor interaction, Chemokine signaling pathway, NF-kappa B signaling pathway, Phospholipase D signaling pathway, Cellular senescence, Toll-like receptor signaling pathway, NOD-like receptor signaling pathway, RIG-I-like receptor signaling pathway, IL-17 signaling pathway, Non-alcoholic fatty liver disease (NAFLD), AGE-RAGE signaling pathway in diabetic complications, Epitheli…	1.21946	0.286244	0.601647	0.827819
ENSG00000115306	SPTBN1	spectrin beta, non-erythrocytic 1	6711	2	54456316; 54558393	-	-1.0239	-0.034076	0.729404	0.84509
ENSG00000161011	SQSTM1	sequestosome 1	8878	5	179806387; 179807002; 179820841	Mitophagy - animal, Necroptosis, Cellular senescence, Osteoclast differentiation, Fluid shear stress and atherosclerosis	1.92436	0.944378	4.5314e-06	0.000170826
ENSG00000096696	DSP	desmoplakin	1832	6	7541574	Arrhythmogenic right ventricular cardiomyopathy (ARVC)	-1.36437	-0.448237	0.00414342	0.0395172
ENSG00000142937	-	RPS8	-	-	-	-	1.06689	0.0934156	0.170578	0.521517
ENSG00000170315	UBB	ubiquitin B	7314	17	16380792; 16380796; 16381096; 16381289; 16381340; 16381464	Mitophagy - animal, Endocytosis, Parkinson's disease, Kaposi's sarcoma-associated herpesvirus infection	1.00095	0.00136812	0.986293	0.992997
ENSG00000118680	MYL12B	myosin light chain 12B	103910	18	3262112; 3262612; 3262718	Focal adhesion, Tight junction, Platelet activation, Leukocyte transendothelial migration, Regulation of actin cytoskeleton	1.0044	0.00633518	0.931024	0.960185
ENSG00000134294	SLC38A2	solute carrier family 38 member 2	54407	12	46358187	Glutamatergic synapse, GABAergic synapse, Protein digestion and absorption	1.06051	0.0847608	0.540929	0.827819
ENSG00000126777	KTN1	kinectin 1	3895	14	55580206	-	-1.04508	-0.0636069	0.205815	0.570636
ENSG00000145425	RPS3A	ribosomal protein S3A	6189	4	151099572	Ribosome	1.02905	0.0413075	0.63541	0.827819
ENSG00000150687	PRSS23	protease, serine 23	11098	11	86791058; 86800239	-	-1.47686	-0.562528	0.000346518	0.00563291
ENSG00000115524	SF3B1	splicing factor 3b subunit 1	23451	2	197391973; 197418796	Spliceosome	-1.15622	-0.20941	0.000472339	0.0072311
ENSG00000112096	SOD2	superoxide dismutase 2, mitochondrial	6648	6	159679063; 159690921	FoxO signaling pathway, Peroxisome, Longevity regulating pathway, Longevity regulating pathway - multiple species, Huntington's disease	-1.43321	-0.519253	0.307591	0.66687
ENSG00000165119	HNRNPK	heterogeneous nuclear ribonucleoprotein K	3190	9	83968082	Spliceosome, Herpes simplex infection, Viral carcinogenesis, MicroRNAs in cancer	-1.09711	-0.133704	0.00832593	0.0680909
ENSG00000034510	TMSB10	thymosin beta 10	9168	2	84905638	-	-1.13519	-0.182928	0.200931	0.568762
ENSG00000179218	CALR	calreticulin	811	19	12938599	Protein processing in endoplasmic reticulum, Phagosome, Antigen processing and presentation, Chagas disease (American trypanosomiasis), HTLV-I infection	-1.26845	-0.343062	3.55458e-05	0.00090512
ENSG00000213639	PPP1CB	protein phosphatase 1 catalytic subunit beta	5500	2	28751747; 28751759	mRNA surveillance pathway, cGMP-PKG signaling pathway, cAMP signaling pathway, Oocyte meiosis, Cellular senescence, Adrenergic signaling in cardiomyocytes, Vascular smooth muscle contraction, Hippo signaling pathway, Focal adhesion, Platelet activation, Long-term potentiation, Dopaminergic synapse, Inflammatory mediator regulation of TRP channels, Regulation of actin cytoskeleton, Insulin signali…	-1.39027	-0.475366	1.88145e-05	0.000542962
ENSG00000142534	RPS11	ribosomal protein S11	6205	19	49496364	Ribosome	1.0045	0.00648397	0.925624	0.958989
ENSG00000147403	RPL10	ribosomal protein L10	6134	X	154398064; 154398371; 154398496	Ribosome	-1.05573	-0.0782441	0.325123	0.682744
ENSG00000265972	TXNIP	thioredoxin interacting protein	10628	1	145992425	NOD-like receptor signaling pathway	-1.93753	-0.954216	1.46961e-10	3.1402e-08
ENSG00000184292	TACSTD2	tumor-associated calcium signal transducer 2	4070	1	58575422	-	-1.09092	-0.12554	0.310728	0.669163
ENSG00000092841	MYL6	myosin light chain 6	4637	12	56158260	Vascular smooth muscle contraction, Tight junction, Oxytocin signaling pathway	-1.05188	-0.0729768	0.378677	0.732355
ENSG00000187514	PTMA	prothymosin, alpha	5757	2	231708524	Epstein-Barr virus infection	-1.0728	-0.101378	0.17663	0.531974
ENSG00000127914	AKAP9	A-kinase anchoring protein 9	10142	7	91940874	-	-1.29602	-0.374089	0.000604957	0.00878111
ENSG00000054654	SYNE2	spectrin repeat containing nuclear envelope protein 2	23224	14	63852964; 64214140; 64215953	-	-1.09714	-0.133751	0.176844	0.532089
ENSG00000155096	AZIN1	antizyme inhibitor 1	51582	8	102826301	-	-1.40218	-0.487667	5.87594e-11	1.58632e-08
ENSG00000161905	ALOX15	arachidonate 15-lipoxygenase	246	17	4630918	Arachidonic acid metabolism, Linoleic acid metabolism, Ferroptosis, Necroptosis, Serotonergic synapse	-2.28594	-1.19279	2.70945e-13	1.81403e-10
ENSG00000161798	AQP5	aquaporin 5	362	12	49961495	Salivary secretion	1.23058	0.299338	0.209679	0.57399
ENSG00000092148	HECTD1	HECT domain E3 ubiquitin protein ligase 1	25831	14	31100114	-	-1.09466	-0.130484	0.0888663	0.358018
ENSG00000152234	ATP5A1	ATP synthase, H+ transporting, mitochondrial F1 complex, alpha subunit 1, cardiac muscle	498	18	46084143	Oxidative phosphorylation, Alzheimer's disease, Parkinson's disease, Huntington's disease	-1.1102	-0.150817	0.0183099	0.122556
ENSG00000156675	RAB11FIP1	RAB11 family interacting protein 1	80223	8	37858946	Endocytosis	-1.52069	-0.604725	0.000515295	0.00773774
ENSG00000100219	XBP1	X-box binding protein 1	7494	22	28794559	Protein processing in endoplasmic reticulum, Non-alcoholic fatty liver disease (NAFLD), HTLV-I infection	-1.11814	-0.161102	0.142181	0.472373
ENSG00000147604	RPL7	ribosomal protein L7	6129	8	73290638	Ribosome	1.16861	0.22479	0.00626897	0.054905
ENSG00000148303	RPL7A	ribosomal protein L7a	6130	9	133348213	Ribosome	1.09875	0.135865	0.0531238	0.257845
ENSG00000078674	PCM1	pericentriolar material 1	5108	8	17922856	-	-1.1582	-0.211884	0.00040977	0.00645251
ENSG00000137699	TRIM29	tripartite motif containing 29	23650	11	120111274; 120111285	-	-1.0475	-0.066953	0.480537	0.827819
ENSG00000163453	IGFBP7	insulin like growth factor binding protein 7	3490	4	57031070; 57032237	-	-1.6547	-0.726567	1.66124e-08	1.61661e-06
ENSG00000185432	METTL7A	methyltransferase like 7A	25840	12	50924750	-	-2.51903	-1.33287	4.3956e-13	2.49745e-10
ENSG00000130402	ACTN4	actinin alpha 4	81	19	38647615	Focal adhesion, Adherens junction, Tight junction, Leukocyte transendothelial migration, Regulation of actin cytoskeleton, Amoebiasis, Viral carcinogenesis, Systemic lupus erythematosus	-1.23064	-0.299406	0.00323914	0.0325414
ENSG00000165280	VCP	valosin containing protein	7415	9	35056067	Protein processing in endoplasmic reticulum, Legionellosis	1.23957	0.309834	6.64512e-05	0.00147907
ENSG00000212232	SNORD17	small nucleolar RNA, C/D box 17	692086	20	17962709	-	1.01123	0.016114	0.890191	0.948603
ENSG00000039139	DNAH5	dynein axonemal heavy chain 5	1767	5	13690328	Huntington's disease	-1.88918	-0.917759	5.42669e-08	4.43083e-06
ENSG00000062716	VMP1	vacuole membrane protein 1	81671	17	59707464	Autophagy - animal	-1.04941	-0.0695814	0.436688	0.788346
ENSG00000149925	ALDOA	aldolase, fructose-bisphosphate A	226	16	30053089; 30064278; 30064496; 30065672	Glycolysis / Gluconeogenesis, Pentose phosphate pathway, Fructose and mannose metabolism, HIF-1 signaling pathway	1.20059	0.263748	0.170705	0.521716
ENSG00000103534	TMC5	transmembrane channel like 5	79838	16	19410538; 19410734; 19417695; 19456449	-	-1.0527	-0.0740935	0.562983	0.827819
ENSG00000196262	PPIA	peptidylprolyl isomerase A	5478	7	44796635	Necroptosis	1.13425	0.181738	0.0395384	0.210696
ENSG00000174748	RPL15	ribosomal protein L15	6138	3	23916803; 23917126; 23917161; 23917704	Ribosome	1.01489	0.021318	0.727092	0.844202
ENSG00000196576	PLXNB2	plexin B2	23654	22	50274978	Axon guidance	-1.06435	-0.0899705	0.417936	0.770108
ENSG00000140264	SERF2	small EDRK-rich factor 2	10169	15	43777095; 43791841; 43791975; 43792376	-	-1.0259	-0.036884	0.612497	0.827819
ENSG00000197353	LYPD2	LY6/PLAUR domain containing 2	137797	8	142750149	-	-1.73691	-0.796522	6.58778e-10	1.10635e-07
ENSG00000159588	CCDC17	coiled-coil domain containing 17	149483	1	45620043	-	-1.68876	-0.755968	2.30862e-09	3.12467e-07
ENSG00000204385	SLC44A4	solute carrier family 44 member 4	80736	6	3110970; 3119164; 3164419; 3195808; 3205262; 3340610; 31863192	Choline metabolism in cancer	-1.25751	-0.330569	0.000102972	0.00212783
ENSG00000111057	KRT18	keratin 18	3875	12	52948870; 52949058	Pathogenic Escherichia coli infection	-1.01321	-0.018931	0.798671	0.888486
ENSG00000135373	EHF	ETS homologous factor	26298	11	34621040; 34632463	-	-1.09716	-0.133771	0.0830138	0.343649
ENSG00000089009	RPL6	ribosomal protein L6	6128	12	112405180	Ribosome	1.13083	0.177383	0.0273554	0.163061
ENSG00000188039	NWD1	NACHT and WD repeat domain containing 1	284434	19	16719975	-	-2.32887	-1.21963	7.51684e-13	3.93178e-10
ENSG00000096093	EFHC1	EF-hand domain containing 1	114327	6	52420195; 52421006	-	-1.60454	-0.682158	1.14877e-10	2.62202e-08
ENSG00000080824	HSP90AA1	heat shock protein 90 alpha family class A member 1	3320	14	102080737	Protein processing in endoplasmic reticulum, PI3K-Akt signaling pathway, Necroptosis, Antigen processing and presentation, NOD-like receptor signaling pathway, IL-17 signaling pathway, Th17 cell differentiation, Progesterone-mediated oocyte maturation, Estrogen signaling pathway, Pathways in cancer, Prostate cancer, Fluid shear stress and atherosclerosis	1.25844	0.331641	0.0146048	0.10332
ENSG00000163399	ATP1A1	ATPase Na+/K+ transporting subunit alpha 1	476	1	116373172; 116373866; 116383369	cGMP-PKG signaling pathway, cAMP signaling pathway, Cardiac muscle contraction, Adrenergic signaling in cardiomyocytes, Insulin secretion, Thyroid hormone synthesis, Thyroid hormone signaling pathway, Aldosterone-regulated sodium reabsorption, Endocrine and other factor-regulated calcium reabsorption, Proximal tubule bicarbonate reclamation, Salivary secretion, Gastric acid secretion, Pancreatic …	-1.21165	-0.276976	0.0481553	0.241252
ENSG00000206503	HLA-A	major histocompatibility complex, class I, A	3105	6	1144512; 1197011; 1197428; 1198022; 1200216; 1240283; 1421891; 29942469	Endocytosis, Phagosome, Cellular senescence, Cell adhesion molecules (CAMs), Antigen processing and presentation, Natural killer cell mediated cytotoxicity, Type I diabetes mellitus, Human papillomavirus infection, HTLV-I infection, Kaposi's sarcoma-associated herpesvirus infection, Herpes simplex infection, Epstein-Barr virus infection, Viral carcinogenesis, Autoimmune thyroid disease, Allograft…	-1.25149	-0.323651	0.0168088	0.115101
ENSG00000143153	ATP1B1	ATPase Na+/K+ transporting subunit beta 1	481	1	169106708	cGMP-PKG signaling pathway, cAMP signaling pathway, Cardiac muscle contraction, Adrenergic signaling in cardiomyocytes, Insulin secretion, Thyroid hormone synthesis, Thyroid hormone signaling pathway, Aldosterone-regulated sodium reabsorption, Endocrine and other factor-regulated calcium reabsorption, Proximal tubule bicarbonate reclamation, Salivary secretion, Gastric acid secretion, Pancreatic …	-1.26546	-0.339667	0.0217138	0.138315
ENSG00000231500	RPS18	ribosomal protein S18	6222	6	4466491; 4515588; 4683555; 4708036; 4720755; 33272074	Ribosome	1.22927	0.297806	0.00278248	0.0288557
ENSG00000163209	SPRR3	small proline rich protein 3	6707	1	153001746	-	1.84884	0.88662	0.0404831	0.214298
ENSG00000138326	RPS24	ribosomal protein S24	6229	10	78033759	Ribosome	1.15925	0.213196	0.0196432	0.128634
ENSG00000063046	EIF4B	eukaryotic translation initiation factor 4B	1975	12	53006257	RNA transport, mTOR signaling pathway, PI3K-Akt signaling pathway, Proteoglycans in cancer	-1.28851	-0.365705	6.02324e-06	0.000214168
ENSG00000163682	RPL9	ribosomal protein L9	6133	4	39454124	Ribosome	1.12259	0.166831	0.0509224	0.250664
ENSG00000021355	SERPINB1	serpin family B member 1	1992	6	2832331	Amoebiasis	-1.05563	-0.0780992	0.5322	0.827819
ENSG00000196205	-	EEF1A1P5	-	-	-	-	1.09898	0.136159	0.146547	0.479551
ENSG00000186847	KRT14	keratin 14	3861	17	41582278	-	1.01684	0.0240883	0.956784	0.973456
ENSG00000106541	AGR2	anterior gradient 2, protein disulphide isomerase family member	10551	7	16792639	-	2.27867	1.18819	1.48661e-09	2.16373e-07
ENSG00000131981	LGALS3	galectin 3	3958	14	55129216; 55136982	-	1.16339	0.218334	0.00268834	0.0281117
ENSG00000197756	RPL37A	ribosomal protein L37a	6168	2	216498796	Ribosome	1.12476	0.169622	0.0335448	0.187804
ENSG00000173947	PIFO	primary cilia formation	128344	1	111346559	-	-1.26822	-0.34281	5.31696e-05	0.00124455
ENSG00000140526	ABHD2	abhydrolase domain containing 2	11057	15	89088149	-	1.20841	0.273109	0.0245102	0.15057
ENSG00000185567	AHNAK2	AHNAK nucleoprotein 2	113146	14	104937253	-	-1.00738	-0.0106119	0.943879	0.965412
ENSG00000143947	RPS27A	ribosomal protein S27a	6233	2	55231902; 55232404; 55232677	Ribosome	1.14878	0.200108	0.0365924	0.199376
ENSG00000146376	ARHGAP18	Rho GTPase activating protein 18	93663	6	129577094	-	-1.35371	-0.436914	0.000138618	0.00270313
ENSG00000136156	ITM2B	integral membrane protein 2B	9445	13	48233137	-	-1.31838	-0.398765	6.8035e-08	5.28023e-06
ENSG00000263639	MSMB	microseminoprotein beta	4477	10	46033304	-	-1.33566	-0.417551	0.0400877	0.212843
ENSG00000200087	SNORA73B	small nucleolar RNA, H/ACA box 73B	26768	1	28508557	-	-1.02495	-0.0355543	0.782347	0.87795
ENSG00000079246	XRCC5	X-ray repair cross complementing 5	7520	2	216109296	Non-homologous end-joining	1.02109	0.0301106	0.535186	0.827819
ENSG00000115457	IGFBP2	insulin like growth factor binding protein 2	3485	2	216632827; 216633403; 216659617	-	-1.56399	-0.645229	6.07062e-10	1.02983e-07
ENSG00000150093	ITGB1	integrin subunit beta 1	3688	10	32900317	Rap1 signaling pathway, Phagosome, PI3K-Akt signaling pathway, Axon guidance, Focal adhesion, ECM-receptor interaction, Cell adhesion molecules (CAMs), Tight junction, Platelet activation, Leukocyte transendothelial migration, Regulation of actin cytoskeleton, Bacterial invasion of epithelial cells, Pathogenic Escherichia coli infection, Shigellosis, Pertussis, Leishmaniasis, Toxoplasmosis, Human…	-1.24893	-0.320695	0.00154938	0.0183882
ENSG00000115884	SDC1	syndecan 1	6382	2	20200796	ECM-receptor interaction, Cell adhesion molecules (CAMs), Malaria, Proteoglycans in cancer, Fluid shear stress and atherosclerosis	1.37409	0.458476	0.00030219	0.00504628
ENSG00000198431	TXNRD1	thioredoxin reductase 1	7296	12	104215778; 104286681	Selenocompound metabolism, Hepatocellular carcinoma	1.74465	0.802938	1.07181e-09	1.65091e-07
ENSG00000152763	WDR78	WD repeat domain 78	79819	1	66812885; 66837598	-	-1.34253	-0.424959	6.1622e-06	0.000217143
ENSG00000202512	-	RN7SKP230	-	-	-	-	1.03199	0.0454274	0.686122	0.829659
ENSG00000111834	RSPH4A	radial spoke head 4 homolog A	345895	6	116616478	-	-1.29154	-0.369095	0.000623875	0.00899433
ENSG00000168028	RPSA	ribosomal protein SA	3921	3	39406688	Ribosome	1.19723	0.259697	0.000816059	0.011069
ENSG00000198712	COX2	cytochrome c oxidase subunit II	4513	MT	-	Oxidative phosphorylation, Cardiac muscle contraction, Non-alcoholic fatty liver disease (NAFLD), Alzheimer's disease, Parkinson's disease, Huntington's disease	-1.01465	-0.0209765	0.893033	0.949782
ENSG00000156976	EIF4A2	eukaryotic translation initiation factor 4A2	1974	3	186783571	RNA transport	-1.30906	-0.388534	1.26308e-05	0.000387917
ENSG00000204525	HLA-C	major histocompatibility complex, class I, C	3107	6	2524180; 2526548; 2570706; 2577800; 2611477; 2749674; 31268748	Endocytosis, Phagosome, Cellular senescence, Cell adhesion molecules (CAMs), Antigen processing and presentation, Natural killer cell mediated cytotoxicity, Type I diabetes mellitus, Human papillomavirus infection, HTLV-I infection, Kaposi's sarcoma-associated herpesvirus infection, Herpes simplex infection, Epstein-Barr virus infection, Viral carcinogenesis, Autoimmune thyroid disease, Allograft…	-1.25522	-0.327939	0.00274806	0.0285814
ENSG00000105372	RPS19	ribosomal protein S19	6223	19	41859917; 41860266; 41860445	Ribosome	1.22411	0.291738	0.000636743	0.00912743
ENSG00000115221	ITGB6	integrin subunit beta 6	3694	2	160099665	PI3K-Akt signaling pathway, Focal adhesion, ECM-receptor interaction, Regulation of actin cytoskeleton, Human papillomavirus infection, Hypertrophic cardiomyopathy (HCM), Arrhythmogenic right ventricular cardiomyopathy (ARVC), Dilated cardiomyopathy (DCM)	-1.39185	-0.476999	0.001118	0.0142197
ENSG00000138448	ITGAV	integrin subunit alpha V	3685	2	186590062; 186600204	Phagosome, PI3K-Akt signaling pathway, Focal adhesion, ECM-receptor interaction, Cell adhesion molecules (CAMs), Regulation of actin cytoskeleton, Thyroid hormone signaling pathway, Human papillomavirus infection, Pathways in cancer, Proteoglycans in cancer, Small cell lung cancer, Hypertrophic cardiomyopathy (HCM), Arrhythmogenic right ventricular cardiomyopathy (ARVC), Dilated cardiomyopathy (D…	-1.87891	-0.909892	3.66326e-11	1.05717e-08
ENSG00000100316	RPL3	ribosomal protein L3	6122	22	39312881	Ribosome	-1.07774	-0.108006	0.117006	0.422382
ENSG00000004838	ZMYND10	zinc finger MYND-type containing 10	51364	3	50341105	-	-1.23145	-0.300364	0.000191326	0.00351233
ENSG00000100345	MYH9	myosin heavy chain 9	4627	22	36281276	Tight junction, Regulation of actin cytoskeleton, Salmonella infection	-1.17547	-0.233232	0.0546731	0.262613
ENSG00000188817	SNTN	sentan, cilia apical structure protein	132203	3	63652667	-	-1.58076	-0.660619	4.86972e-05	0.00116497
ENSG00000143384	MCL1	BCL2 family apoptosis regulator	4170	1	150574550	PI3K-Akt signaling pathway, Apoptosis, Jak-STAT signaling pathway, MicroRNAs in cancer	-1.11818	-0.161153	0.0414353	0.217847
ENSG00000092199	HNRNPC	heterogeneous nuclear ribonucleoprotein C (C1/C2)	3183	14	21209135	Spliceosome	-1.13809	-0.186617	0.0330502	0.185948
ENSG00000143321	HDGF	hepatoma-derived growth factor	3068	1	156742106	-	1.04136	0.0584676	0.457275	0.807518
ENSG00000152558	TMEM123	transmembrane protein 123	114908	11	102396324	-	-1.29258	-0.370257	0.000609727	0.00883093
ENSG00000131236	CAP1	adenylate cyclase associated protein 1	10487	1	40040582	-	1.14305	0.192889	0.0535461	0.259183
ENSG00000135679	MDM2	MDM2 proto-oncogene	4193	12	68808171; 68809016	FoxO signaling pathway, Cell cycle, p53 signaling pathway, Ubiquitin mediated proteolysis, Endocytosis, PI3K-Akt signaling pathway, Cellular senescence, Thyroid hormone signaling pathway, Human papillomavirus infection, Epstein-Barr virus infection, Pathways in cancer, Transcriptional misregulation in cancer, Viral carcinogenesis, Proteoglycans in cancer, MicroRNAs in cancer, Glioma, Prostate can…	1.29963	0.378098	0.00082378	0.0111416
ENSG00000197748	CFAP43	cilia and flagella associated protein 43	80217	10	104129887	-	-1.76171	-0.816979	8.52226e-12	3.31734e-09
ENSG00000089356	FXYD3	FXYD domain containing ion transport regulator 3	5349	19	35115827	-	1.20549	0.269625	0.0064301	0.0559489
ENSG00000131018	SYNE1	spectrin repeat containing nuclear envelope protein 1	23345	6	152121683	-	-1.81275	-0.858177	5.95219e-06	0.000212535
ENSG00000135535	CD164	CD164 molecule	8763	6	109366513	Lysosome	-1.30545	-0.384544	4.28981e-06	0.000162706
ENSG00000105877	DNAH11	dynein axonemal heavy chain 11	8701	7	21543214	Huntington's disease	-1.58291	-0.662581	9.83689e-07	4.8665e-05
ENSG00000205542	TMSB4X	thymosin beta 4, X-linked	7114	X	12975106	Regulation of actin cytoskeleton	-1.23948	-0.309739	0.013834	0.099479
ENSG00000108582	CPD	carboxypeptidase D	1362	17	30378923; 30380477	-	-1.19664	-0.25899	0.0245103	0.15057
ENSG00000104964	AES	amino-terminal enhancer of split	166	19	3052909	-	-1.24568	-0.316939	3.68167e-05	0.000931342
ENSG00000147400	CETN2	centrin 2	1069	X	152827326	Nucleotide excision repair	-1.51486	-0.599183	1.48689e-08	1.46398e-06
ENSG00000126861	OMG	oligodendrocyte myelin glycoprotein	4974	17	31294649	-	1.328	0.40926	0.0788592	0.332564
ENSG00000213719	CLIC1	chloride intracellular channel 1	1192	6	2978341; 2986391; 3029876; 3035627; 3072455; 3207868; 31730580	-	1.14419	0.194325	0.00889523	0.0714476
ENSG00000201793	-	RN7SKP9	-	-	-	-	1.08574	0.118673	0.299886	0.660732
ENSG00000167526	RPL13	ribosomal protein L13	6137	16	89560656; 89560710	Ribosome	1.08583	0.118801	0.115862	0.419756
ENSG00000008988	RPS20	ribosomal protein S20	6224	8	56068179; 56072808	Ribosome	1.09342	0.128846	0.106397	0.399002
ENSG00000136830	FAM129B	family with sequence similarity 129 member B	64855	9	127505337	-	1.02615	0.0372365	0.748246	0.85563
ENSG00000124237	C20orf85	chromosome 20 open reading frame 85	128602	20	58150926	-	-1.60747	-0.684791	7.43647e-08	5.6578e-06
ENSG00000124145	SDC4	syndecan 4	6385	20	45325288	ECM-receptor interaction, Cell adhesion molecules (CAMs), Proteoglycans in cancer, Fluid shear stress and atherosclerosis	-1.54679	-0.629273	0.000316066	0.00523965
ENSG00000189143	CLDN4	claudin 4	1364	7	73830862	Cell adhesion molecules (CAMs), Tight junction, Leukocyte transendothelial migration, Hepatitis C	-1.16966	-0.226092	0.170742	0.521766
ENSG00000120129	DUSP1	dual specificity phosphatase 1	1843	5	172768089	MAPK signaling pathway, Serotonergic synapse, Fluid shear stress and atherosclerosis	1.36504	0.44894	0.00358806	0.0353068
ENSG00000122406	RPL5	ribosomal protein L5	6125	1	92832036	Ribosome	1.01434	0.0205443	0.779623	0.876145
ENSG00000010278	CD9	CD9 molecule	928	12	6199706; 6200315	Hematopoietic cell lineage	-1.35281	-0.435959	8.14716e-05	0.00174457
ENSG00000109062	SLC9A3R1	SLC9A3 regulator 1	9368	17	74748611	Tight junction, Human papillomavirus infection	-1.05391	-0.0757517	0.385745	0.739158
ENSG00000148175	STOM	stomatin	2040	9	121338987	-	-1.28022	-0.356388	0.00354056	0.0349628
ENSG00000165309	ARMC3	armadillo repeat containing 3	219681	10	22928023	-	-1.24746	-0.318995	0.000542175	0.00803564
ENSG00000134121	CHL1	cell adhesion molecule L1 like	10752	3	196595; 197642; 319682	-	-1.51112	-0.595622	0.000956447	0.0125264
ENSG00000204580	DDR1	discoidin domain receptor tyrosine kinase 1	780	6	2137780; 2138907; 2139251; 2139705; 2139717; 2140147; 2140377; 2140831; 2140843; 2141273; 2143855; 2144981; 2192854; 2194325; 2194779; 2194791; 2195221; 2198929; 2226761; 2228232; 2228686; 2228698; 2229128; 2362381; 2363852; 2364306; 2364318; 2364748; 2368456; 30882612; 30884083; 30884537; 30884549; 30884979; 30888687	-	-1.12403	-0.168679	0.0559799	0.267254
ENSG00000163902	RPN1	ribophorin I	6184	3	128619969	N-Glycan biosynthesis, Protein processing in endoplasmic reticulum	1.01864	0.0266453	0.619955	0.827819
ENSG00000075223	SEMA3C	semaphorin 3C	10512	7	80742537	Axon guidance	-1.54718	-0.629641	0.000295705	0.00495281
ENSG00000162368	CMPK1	cytidine/uridine monophosphate kinase 1	51727	1	47333796	Pyrimidine metabolism	-1.14354	-0.193509	0.0266356	0.159863
ENSG00000169813	HNRNPF	heterogeneous nuclear ribonucleoprotein F	3185	10	43385616	-	1.01044	0.0149826	0.798879	0.888607
ENSG00000106211	HSPB1	heat shock protein family B (small) member 1	3315	7	76302557	MAPK signaling pathway, VEGF signaling pathway, Amoebiasis, Epstein-Barr virus infection	1.03701	0.0524236	0.744313	0.853368
ENSG00000102144	PGK1	phosphoglycerate kinase 1	5230	X	78104168	Glycolysis / Gluconeogenesis, HIF-1 signaling pathway	-1.18872	-0.249405	0.0771988	0.328069
ENSG00000245532	NEAT1	nuclear paraspeckle assembly transcript 1 (non-protein coding)	283131	11	65422797	-	1.29653	0.374661	0.171728	0.523534
ENSG00000183196	CHST6	carbohydrate sulfotransferase 6	4166	16	75473123	Glycosaminoglycan biosynthesis - keratan sulfate	-1.20805	-0.272675	0.061955	0.285728
ENSG00000171863	RPS7	ribosomal protein S7	6201	2	3575262	Ribosome	1.1197	0.163107	0.0653497	0.295873
ENSG00000169064	ZBBX	zinc finger B-box domain containing	79740	3	167240288	-	-1.23479	-0.304265	0.00218414	0.0239047
ENSG00000102554	KLF5	Kruppel like factor 5	688	13	73054975; 73058791	-	1.4277	0.513696	2.17771e-10	4.39162e-08
ENSG00000154380	ENAH	enabled homolog (Drosophila)	55740	1	225486829	Axon guidance, Regulation of actin cytoskeleton	-1.389	-0.474043	4.42651e-13	2.49745e-10
ENSG00000167986	DDB1	damage specific DNA binding protein 1	1642	11	61299446	Nucleotide excision repair, Ubiquitin mediated proteolysis, Hepatitis B, Viral carcinogenesis	-1.02456	-0.0350114	0.478958	0.827819
ENSG00000121039	RDH10	retinol dehydrogenase 10 (all-trans)	157506	8	73294601	Retinol metabolism	1.52583	0.609592	1.85875e-06	8.17936e-05
ENSG00000177954	RPS27	ribosomal protein S27	6232	1	153990762	Ribosome	1.21251	0.278001	0.00310658	0.031434
ENSG00000084234	APLP2	amyloid beta precursor like protein 2	334	11	130069820; 130070567	-	-1.04948	-0.0696727	0.43069	0.781993
ENSG00000115091	ACTR3	ARP3 actin related protein 3 homolog	10096	2	113889933; 113890597	Tight junction	-1.09464	-0.130455	0.0651894	0.295435
ENSG00000109332	UBE2D3	ubiquitin conjugating enzyme E2 D3	7323	4	102794382	Ubiquitin mediated proteolysis, Protein processing in endoplasmic reticulum	1.05631	0.0790306	0.189838	0.553994
ENSG00000198034	RPS4X	ribosomal protein S4, X-linked	6191	X	72272602	Ribosome	1.03125	0.044401	0.521436	0.827819
ENSG00000168615	ADAM9	ADAM metallopeptidase domain 9	8754	8	7545; 38996985	-	-1.20804	-0.272671	0.00330877	0.0330903
ENSG00000125868	DSTN	destrin, actin depolymerizing factor	11034	20	17569953	-	-1.01204	-0.017268	0.818223	0.901508
ENSG00000114446	IFT57	intraflagellar transport 57	55081	3	108160811	Huntington's disease	-1.2873	-0.364351	0.000190613	0.00350603
ENSG00000171401	KRT13	keratin 13	3860	17	41500980	-	1.52483	0.608645	0.355522	0.711191
ENSG00000125691	RPL23	ribosomal protein L23	9349	17	38850067	Ribosome	1.08966	0.123884	0.12657	0.441543
ENSG00000170248	PDCD6IP	programmed cell death 6 interacting protein	10015	3	33798570	Endocytosis	-1.06353	-0.0888633	0.0500249	0.247642
ENSG00000198727	CYTB	cytochrome b	4519	MT	-	Oxidative phosphorylation, Cardiac muscle contraction, Non-alcoholic fatty liver disease (NAFLD), Alzheimer's disease, Parkinson's disease, Huntington's disease	1.05031	0.0708139	0.69443	0.831369
ENSG00000112306	RPS12	ribosomal protein S12	6206	6	132814568	Ribosome	1.24193	0.312582	0.00189418	0.021416
ENSG00000172380	GNG12	G protein subunit gamma 12	55970	1	67701465	MAPK signaling pathway, Ras signaling pathway, Chemokine signaling pathway, PI3K-Akt signaling pathway, Apelin signaling pathway, Circadian entrainment, Retrograde endocannabinoid signaling, Glutamatergic synapse, Cholinergic synapse, Serotonergic synapse, GABAergic synapse, Dopaminergic synapse, Regulation of actin cytoskeleton, Relaxin signaling pathway, Morphine addiction, Alcoholism, Kaposi's…	-1.08211	-0.113852	0.119185	0.42727
ENSG00000154080	CHST9	carbohydrate sulfotransferase 9	83539	18	26915630	-	-1.58216	-0.661897	0.000171707	0.00322442
ENSG00000163879	DNALI1	dynein axonemal light intermediate chain 1	7802	1	37556918	Huntington's disease	-1.44496	-0.531034	2.30911e-10	4.56495e-08
ENSG00000123562	MORF4L2	mortality factor 4 like 2	9643	X	103675497	-	-1.0078	-0.0112027	0.868125	0.934802
ENSG00000170759	KIF5B	kinesin family member 5B	3799	10	32009009	Endocytosis, Dopaminergic synapse	-1.01454	-0.0208245	0.691776	0.830595
ENSG00000164587	RPS14	ribosomal protein S14	6208	5	150444228	Ribosome	1.08073	0.112012	0.169345	0.519583
ENSG00000067560	RHOA	ras homolog family member A	387	3	49359135	Ras signaling pathway, Rap1 signaling pathway, cGMP-PKG signaling pathway, cAMP signaling pathway, Chemokine signaling pathway, Sphingolipid signaling pathway, Phospholipase D signaling pathway, Endocytosis, mTOR signaling pathway, Vascular smooth muscle contraction, Wnt signaling pathway, TGF-beta signaling pathway, Axon guidance, Focal adhesion, Adherens junction, Tight junction, Platelet activ…	1.00892	0.0128064	0.845434	0.919545
ENSG00000158486	DNAH3	dynein axonemal heavy chain 3	55567	16	20933110	Huntington's disease	-1.61904	-0.695136	1.82711e-10	3.79117e-08
ENSG00000166441	RPL27A	ribosomal protein L27a	6157	11	8682447	Ribosome	1.06587	0.0920262	0.258685	0.622107
ENSG00000120256	LRP11	LDL receptor related protein 11	84918	6	149818757	-	-1.19688	-0.259274	0.00106233	0.0136395
ENSG00000101347	SAMHD1	SAM and HD domain containing deoxynucleoside triphosphate triphosphohydrolase 1	25939	20	36891823	-	-1.64265	-0.716026	5.48718e-09	6.45277e-07
ENSG00000117335	CD46	CD46 molecule	4179	1	207752037	Complement and coagulation cascades, Measles	-1.09774	-0.134534	0.157807	0.498669
ENSG00000138119	MYOF	myoferlin	26509	10	93306428	-	1.33845	0.420567	4.42692e-05	0.00107752
ENSG00000170345	FOS	Fos proto-oncogene, AP-1 transcription factor subunit	2353	14	75278777	MAPK signaling pathway, cAMP signaling pathway, Apoptosis, Osteoclast differentiation, Toll-like receptor signaling pathway, IL-17 signaling pathway, Th1 and Th2 cell differentiation, Th17 cell differentiation, T cell receptor signaling pathway, B cell receptor signaling pathway, TNF signaling pathway, Circadian entrainment, Cholinergic synapse, Dopaminergic synapse, Estrogen signaling pathway, P…	1.77876	0.830873	0.00252151	0.0266952
ENSG00000153292	ADGRF1	adhesion G protein-coupled receptor F1	266977	6	46997702; 47019885	-	3.01974	1.59443	1.05302e-20	8.81272e-17
ENSG00000142192	APP	amyloid beta precursor protein	351	21	25880549	Serotonergic synapse, Alzheimer's disease	-1.21488	-0.280811	0.00405653	0.038925
ENSG00000143742	SRP9	signal recognition particle 9	6726	1	225777812	Protein export	-1.10736	-0.147121	0.0647258	0.294134
ENSG00000170348	TMED10	transmembrane p24 trafficking protein 10	10972	14	75131467	-	-1.18764	-0.248103	3.38545e-05	0.000872226
ENSG00000277639	LOC105371267	p53-regulated lncRNA 1	105371267	16	53035689	-	-1.33552	-0.417397	0.00358632	0.0352976
ENSG00000104763	ASAH1	N-acylsphingosine amidohydrolase 1	427	8	18056298	Sphingolipid metabolism, Sphingolipid signaling pathway, Lysosome	1.12326	0.167693	0.0167201	0.114587
ENSG00000041982	TNC	tenascin C	3371	9	115019575	PI3K-Akt signaling pathway, Focal adhesion, ECM-receptor interaction, Human papillomavirus infection, MicroRNAs in cancer	-2.97332	-1.57207	1.12974e-10	2.59035e-08
ENSG00000163071	SPATA18	spermatogenesis associated 18	132671	4	52051330	-	-1.43693	-0.522987	1.78162e-09	2.49199e-07
ENSG00000140575	IQGAP1	IQ motif containing GTPase activating protein 1	8826	15	90388240	Adherens junction, Regulation of actin cytoskeleton, Proteoglycans in cancer	1.04269	0.0603161	0.349394	0.704493
ENSG00000140988	RPS2	ribosomal protein S2	6187	16	1962060	Ribosome	1.28849	0.365682	3.14321e-05	0.000822905
ENSG00000121552	CSTA	cystatin A	1475	3	122325163	-	1.10881	0.149008	0.737255	0.849137
ENSG00000067167	TRAM1	translocation associated membrane protein 1	23471	8	70573217	Protein processing in endoplasmic reticulum	-1.13652	-0.18462	0.0102569	0.0797026
ENSG00000185624	P4HB	prolyl 4-hydroxylase subunit beta	5034	17	81843157	Protein processing in endoplasmic reticulum	-1.05377	-0.0755608	0.426353	0.778052
ENSG00000101558	VAPA	VAMP associated protein A	9218	18	9913957	-	1.04813	0.0678186	0.191413	0.556313
ENSG00000197958	RPL12	ribosomal protein L12	6136	9	127447673	Ribosome	1.08248	0.114345	0.166296	0.514134
ENSG00000172757	CFL1	cofilin 1	1072	11	65854813	Axon guidance, Fc gamma R-mediated phagocytosis, Regulation of actin cytoskeleton, Pertussis	1.16204	0.216657	0.0128314	0.0940608
ENSG00000111669	TPI1	triosephosphate isomerase 1	7167	12	6867419; 6867528; 6868113	Glycolysis / Gluconeogenesis, Fructose and mannose metabolism, Inositol phosphate metabolism	1.14889	0.200244	0.144334	0.475751
ENSG00000118997	DNAH7	dynein axonemal heavy chain 7	56171	2	195737702	Huntington's disease	-1.65159	-0.723852	7.30957e-08	5.56969e-06
ENSG00000130396	AFDN	afadin, adherens junction formation factor	4301	6	167826990; 167827634	Ras signaling pathway, Rap1 signaling pathway, cAMP signaling pathway, Adherens junction, Tight junction, Leukocyte transendothelial migration	-1.34569	-0.428347	5.8802e-07	3.22698e-05
ENSG00000116044	NFE2L2	nuclear factor, erythroid 2 like 2	4780	2	177230302	Protein processing in endoplasmic reticulum, Hepatocellular carcinoma, Fluid shear stress and atherosclerosis	1.3421	0.424489	2.12521e-08	1.98355e-06
ENSG00000114978	MOB1A	MOB kinase activator 1A	55233	2	74152597	Hippo signaling pathway, Hippo signaling pathway - multiple species	-1.16851	-0.224673	0.000485149	0.00738444
ENSG00000131051	RBM39	RNA binding motif protein 39	9584	20	35703608; 35734795	-	-1.04139	-0.0585137	0.389359	0.742378
ENSG00000215301	DDX3X	DEAD-box helicase 3, X-linked	1654	X	41333307; 41334161	RIG-I-like receptor signaling pathway, Hepatitis B, Viral carcinogenesis	1.06691	0.0934413	0.137296	0.463448
ENSG00000111319	SCNN1A	sodium channel epithelial 1 alpha subunit	6337	12	6346842	Taste transduction, Aldosterone-regulated sodium reabsorption	1.08287	0.114854	0.117459	0.423409
ENSG00000101608	MYL12A	myosin light chain 12A	10627	18	3247481; 3247529; 3252212	Focal adhesion, Tight junction, Platelet activation, Leukocyte transendothelial migration, Regulation of actin cytoskeleton	-1.16167	-0.216205	0.0175666	0.118712
ENSG00000117394	SLC2A1	solute carrier family 2 member 1	6513	1	42925374	HIF-1 signaling pathway, Insulin secretion, Thyroid hormone signaling pathway, Adipocytokine signaling pathway, Glucagon signaling pathway, Insulin resistance, Bile secretion, HTLV-I infection, Pathways in cancer, Renal cell carcinoma, Central carbon metabolism in cancer	1.10186	0.139936	0.515783	0.827819
ENSG00000151239	TWF1	twinfilin actin binding protein 1	5756	12	43793722	-	-1.00234	-0.0033788	0.961587	0.976918
ENSG00000165929	TC2N	tandem C2 domains, nuclear	123036	14	247546; 91779751	-	1.00868	0.0124686	0.887663	0.947143
ENSG00000181163	NPM1	nucleophosmin	4869	5	171387703	-	1.12289	0.167219	0.0618009	0.285253
ENSG00000071082	RPL31	ribosomal protein L31	6160	2	101002228	Ribosome	-1.00684	-0.00984107	0.911622	0.955893
ENSG00000118898	PPL	periplakin	5493	16	4882506	-	1.05038	0.0709091	0.671234	0.828059
ENSG00000204287	HLA-DRA	major histocompatibility complex, class II, DR alpha	3122	6	9686; 3662890; 3680146; 3744058; 3754984; 3780807; 3877967; 32439841	Phagosome, Cell adhesion molecules (CAMs), Antigen processing and presentation, Hematopoietic cell lineage, Th1 and Th2 cell differentiation, Th17 cell differentiation, Intestinal immune network for IgA production, Type I diabetes mellitus, Leishmaniasis, Toxoplasmosis, Staphylococcus aureus infection, Tuberculosis, Influenza A, HTLV-I infection, Herpes simplex infection, Epstein-Barr virus infec…	-1.68036	-0.74877	0.0014862	0.0177875
ENSG00000105855	ITGB8	integrin subunit beta 8	3696	7	20331101	PI3K-Akt signaling pathway, Focal adhesion, ECM-receptor interaction, Cell adhesion molecules (CAMs), Regulation of actin cytoskeleton, Human papillomavirus infection, Hypertrophic cardiomyopathy (HCM), Arrhythmogenic right ventricular cardiomyopathy (ARVC), Dilated cardiomyopathy (DCM)	-1.82541	-0.86822	9.16446e-07	4.64364e-05
ENSG00000105835	NAMPT	nicotinamide phosphoribosyltransferase	10135	7	106248285	Nicotinate and nicotinamide metabolism, NOD-like receptor signaling pathway	1.22802	0.296338	0.130946	0.45052
ENSG00000087460	GNAS	GNAS complex locus	2778	20	58839717; 58841601; 58852980; 58888412; 58889124; 58891302; 58892163	Rap1 signaling pathway, Calcium signaling pathway, cAMP signaling pathway, Phospholipase D signaling pathway, Adrenergic signaling in cardiomyocytes, Vascular smooth muscle contraction, Gap junction, Platelet activation, Circadian entrainment, Glutamatergic synapse, Serotonergic synapse, Dopaminergic synapse, Long-term depression, Inflammatory mediator regulation of TRP channels, Insulin secretio…	-1.0489	-0.068881	0.371998	0.726009
ENSG00000109861	CTSC	cathepsin C	1075	11	88293591; 88320810	Lysosome, Apoptosis	-1.11275	-0.154133	0.483556	0.827819
ENSG00000006534	ALDH3B1	aldehyde dehydrogenase 3 family member B1	221	11	68008546; 68010304	Glycolysis / Gluconeogenesis, Histidine metabolism, Tyrosine metabolism, Phenylalanine metabolism, beta-Alanine metabolism, Metabolism of xenobiotics by cytochrome P450, Drug metabolism - cytochrome P450, Chemical carcinogenesis	-1.40227	-0.487762	0.00123491	0.01541
ENSG00000151914	DST	dystonin	667	6	56457986; 56614580	-	-1.08382	-0.116131	0.305199	0.665015
ENSG00000196154	S100A4	S100 calcium binding protein A4	6275	1	153543618; 153543621	-	-1.08004	-0.111089	0.625666	0.827819
ENSG00000086598	TMED2	transmembrane p24 trafficking protein 2	10959	12	123584528; 123584530	-	1.08781	0.12142	0.0368822	0.200595
ENSG00000197102	DYNC1H1	dynein cytoplasmic 1 heavy chain 1	1778	14	101964527	Phagosome, Vasopressin-regulated water reabsorption, Salmonella infection	1.01543	0.0220966	0.836837	0.914036
ENSG00000121064	SCPEP1	serine carboxypeptidase 1	59342	17	56978106	-	-1.46762	-0.553476	9.00758e-09	9.72703e-07
ENSG00000057608	GDI2	GDP dissociation inhibitor 2	2665	10	5765222	-	1.07849	0.109007	0.071257	0.312525
ENSG00000156482	RPL30	ribosomal protein L30	6156	8	98041709	Ribosome	1.13205	0.17894	0.0283493	0.167238
ENSG00000119335	SET	SET nuclear proto-oncogene	6418	9	128683654; 128685085; 128689229; 128689974	-	1.08305	0.115097	0.0477104	0.239981
ENSG00000177565	TBL1XR1	transducin beta like 1 X-linked receptor 1	79718	3	177019354	Wnt signaling pathway	1.08154	0.113083	0.150566	0.487165
ENSG00000082153	BZW1	basic leucine zipper and W2 domains 1	9689	2	200811545; 200811588; 200811901; 200811921; 200812184; 200812332	-	1.14774	0.198796	0.0462275	0.235041
ENSG00000013364	MVP	major vault protein	9961	16	29820393; 29830514	-	-1.06673	-0.0931916	0.107012	0.400419
ENSG00000162543	UBXN10	UBX domain protein 10	127733	1	20186077	-	-1.54074	-0.623621	0.000330463	0.00542762
ENSG00000094755	GABRP	gamma-aminobutyric acid type A receptor pi subunit	2568	5	170783718	Neuroactive ligand-receptor interaction, Retrograde endocannabinoid signaling, GABAergic synapse, Morphine addiction, Nicotine addiction	-1.30174	-0.380436	0.00532968	0.0482554
ENSG00000206075	SERPINB5	serpin family B member 5	5268	18	63476910	p53 signaling pathway, MicroRNAs in cancer	1.01396	0.0200072	0.932344	0.960528
ENSG00000196924	FLNA	filamin A	2316	X	154348531	MAPK signaling pathway, Focal adhesion, Salmonella infection, Proteoglycans in cancer	-1.40698	-0.492605	0.00165581	0.0193766
ENSG00000122026	RPL21	ribosomal protein L21	6144	13	27251554; 120354660	Ribosome	1.12396	0.168586	0.060433	0.281266
ENSG00000164111	ANXA5	annexin A5	308	4	121667996	-	-1.14702	-0.197887	0.00391761	0.0379253
ENSG00000091317	CMTM6	CKLF like MARVEL transmembrane domain containing 6	54918	3	32481311	-	-1.27076	-0.345688	1.38975e-07	9.58587e-06
ENSG00000007174	DNAH9	dynein axonemal heavy chain 9	1770	17	11598430; 11882901	Huntington's disease	-1.85172	-0.888868	1.5394e-08	1.50681e-06
ENSG00000196531	NACA	nascent polypeptide-associated complex alpha subunit	4666	12	56712426	-	1.01765	0.0252482	0.733986	0.847273
ENSG00000039068	CDH1	cadherin 1	999	16	68737289	Rap1 signaling pathway, Apelin signaling pathway, Hippo signaling pathway, Cell adhesion molecules (CAMs), Adherens junction, Bacterial invasion of epithelial cells, Pathogenic Escherichia coli infection, Pathways in cancer, Endometrial cancer, Thyroid cancer, Melanoma, Bladder cancer	-1.23299	-0.302158	0.00178742	0.020487
ENSG00000238741	SCARNA7	small Cajal body-specific RNA 7	677767	3	160514906	-	-1.10348	-0.14206	0.224552	0.595084
ENSG00000174437	ATP2A2	ATPase sarcoplasmic/endoplasmic reticulum Ca2+ transporting 2	488	12	110281226	Calcium signaling pathway, cGMP-PKG signaling pathway, cAMP signaling pathway, Cardiac muscle contraction, Adrenergic signaling in cardiomyocytes, Thyroid hormone signaling pathway, Pancreatic secretion, Alzheimer's disease, Hypertrophic cardiomyopathy (HCM), Arrhythmogenic right ventricular cardiomyopathy (ARVC), Dilated cardiomyopathy (DCM)	-1.11911	-0.16235	0.0356374	0.1957
ENSG00000142676	RPL11	ribosomal protein L11	6135	1	23691778	Ribosome	1.05611	0.0787534	0.331135	0.687291
ENSG00000110422	HIPK3	homeodomain interacting protein kinase 3	10114	11	33256671; 33257321; 33258330	Cellular senescence	-1.13787	-0.186336	0.00278231	0.0288557
ENSG00000158710	TAGLN2	transgelin 2	8407	1	159918106	-	1.00154	0.00221557	0.977905	0.987998
ENSG00000153827	TRIP12	thyroid hormone receptor interactor 12	9320	2	229763836	Ubiquitin mediated proteolysis	1.09908	0.136296	0.0919969	0.36527
ENSG00000077327	SPAG6	sperm associated antigen 6	9576	10	22345444	-	-1.21415	-0.279948	0.00199615	0.0223141
ENSG00000121858	TNFSF10	tumor necrosis factor superfamily member 10	8743	3	172505507; 172517354	Cytokine-cytokine receptor interaction, FoxO signaling pathway, Apoptosis, Necroptosis, Natural killer cell mediated cytotoxicity, Measles, Influenza A	-1.21933	-0.286093	0.10066	0.386227
ENSG00000168385	2002-09-01	septin 2	4735	2	241315186; 241315860; 241316177	Bacterial invasion of epithelial cells	-1.06253	-0.0875048	0.0805066	0.33689
ENSG00000183255	PTTG1IP	pituitary tumor-transforming 1 interacting protein	754	21	44849584	-	1.02007	0.0286655	0.737056	0.849041
ENSG00000077232	DNAJC10	DnaJ heat shock protein family (Hsp40) member C10	54431	2	182716040	Protein processing in endoplasmic reticulum	-1.17238	-0.229436	0.00483405	0.0447018
ENSG00000129083	COPB1	coatomer protein complex subunit beta 1	1315	11	14457502	-	1.03321	0.047137	0.43165	0.783004
ENSG00000088986	DYNLL1	dynein light chain LC8-type 1	8655	12	120469856; 120496055	Vasopressin-regulated water reabsorption	-1.218	-0.284519	0.00351815	0.0347728
ENSG00000108244	KRT23	keratin 23	25984	17	71963; 40922695	-	1.07977	0.110729	0.639653	0.827819
ENSG00000198919	DZIP3	DAZ interacting zinc finger protein 3	9666	3	108589489	-	-1.48713	-0.572535	3.13263e-07	1.89521e-05
ENSG00000110092	CCND1	cyclin D1	595	11	69641104	FoxO signaling pathway, Cell cycle, p53 signaling pathway, PI3K-Akt signaling pathway, AMPK signaling pathway, Cellular senescence, Wnt signaling pathway, Hedgehog signaling pathway, Apelin signaling pathway, Hippo signaling pathway, Focal adhesion, Tight junction, Jak-STAT signaling pathway, Prolactin signaling pathway, Thyroid hormone signaling pathway, Oxytocin signaling pathway, AGE-RAGE sign…	-1.07964	-0.110549	0.364121	0.718596
ENSG00000206073	SERPINB4	serpin family B member 4	6318	18	63637258	Amoebiasis	-1.06372	-0.0891152	0.790257	0.883234
ENSG00000134440	NARS	asparaginyl-tRNA synthetase	4677	18	57600660	Aminoacyl-tRNA biosynthesis	1.03942	0.0557744	0.312214	0.670401
ENSG00000117595	IRF6	interferon regulatory factor 6	3664	1	209785622	-	-1.36351	-0.447321	0.000124719	0.0024887
ENSG00000252481	SCARNA13	small Cajal body-specific RNA 13	677768	14	95533354	-	-1.0914	-0.12618	0.243516	0.610491
ENSG00000161016	RPL8	ribosomal protein L8	6132	8	144789764	Ribosome	1.2129	0.278456	0.00429141	0.040652
ENSG00000198561	CTNND1	catenin delta 1	1500	11	57761761	Rap1 signaling pathway, Adherens junction, Leukocyte transendothelial migration	-1.03064	-0.0435344	0.670513	0.828001
ENSG00000113369	ARRDC3	arrestin domain containing 3	57561	5	91368631	-	-1.0193	-0.0275803	0.74295	0.852408
ENSG00000128272	ATF4	activating transcription factor 4	468	22	39520558; 39520563	MAPK signaling pathway, cGMP-PKG signaling pathway, Mitophagy - animal, Protein processing in endoplasmic reticulum, PI3K-Akt signaling pathway, Apoptosis, Longevity regulating pathway, Adrenergic signaling in cardiomyocytes, TNF signaling pathway, Long-term potentiation, Neurotrophin signaling pathway, Cholinergic synapse, Dopaminergic synapse, Insulin secretion, GnRH signaling pathway, Estrogen…	-1.14269	-0.192436	0.0455486	0.232988
ENSG00000198755	RPL10A	ribosomal protein L10a	4736	6	35468400	Ribosome	1.09112	0.125813	0.0850702	0.348563
ENSG00000206053	HN1L	hematological and neurological expressed 1 like	90861	16	1678276	-	-1.47088	-0.55668	7.83476e-12	3.09775e-09
ENSG00000127603	MACF1	microtubule-actin crosslinking factor 1	23499	1	39084166	-	1.00374	0.00538516	0.968088	0.981378
ENSG00000183283	DAZAP2	DAZ associated protein 2	9802	12	51238723	-	-1.07296	-0.101598	0.143117	0.474044
ENSG00000182899	RPL35A	ribosomal protein L35a	6165	3	197950180; 197950223	Ribosome	1.04377	0.0618003	0.469373	0.819367
ENSG00000186468	RPS23	ribosomal protein S23	6228	5	82273319	Ribosome	1.08577	0.118715	0.115382	0.418899
ENSG00000113013	HSPA9	heat shock protein family A (Hsp70) member 9	3313	5	138554881	RNA degradation, Tuberculosis	1.17347	0.230784	0.00551093	0.0495658
ENSG00000133872	SARAF	store-operated calcium entry associated regulatory factor	51669	8	30063011	-	-1.08217	-0.113928	0.0455128	0.232955
ENSG00000104904	OAZ1	ornithine decarboxylase antizyme 1	4946	19	2269485	-	1.09837	0.135369	0.0512245	0.251559
ENSG00000115423	DNAH6	dynein axonemal heavy chain 6	1768	2	84516454	Huntington's disease	-1.55691	-0.638687	4.38996e-07	2.51354e-05
ENSG00000086061	DNAJA1	DnaJ heat shock protein family (Hsp40) member A1	3301	9	33025202	Protein processing in endoplasmic reticulum	1.07209	0.100426	0.314749	0.67272
ENSG00000134308	YWHAQ	tyrosine 3-monooxygenase/tryptophan 5-monooxygenase activation protein theta	10971	2	9583966	Cell cycle, Oocyte meiosis, PI3K-Akt signaling pathway, Hippo signaling pathway, Pathogenic Escherichia coli infection, Hepatitis B, Epstein-Barr virus infection, Viral carcinogenesis	1.10507	0.144133	0.0568071	0.269987
ENSG00000166592	RRAD	RRAD, Ras related glycolysis inhibitor and calcium channel regulator	6236	16	66921678	-	-1.17315	-0.230393	0.0320363	0.181997
ENSG00000278771	RN7SL3	RNA, 7SL, cytoplasmic 3	378707	14	-	-	1.27213	0.34725	0.0107576	0.0825417
ENSG00000070081	NUCB2	nucleobindin 2	4925	11	17276717; 17276738	-	-1.60988	-0.686955	1.42231e-07	9.69798e-06
ENSG00000134352	IL6ST	interleukin 6 signal transducer	3572	5	55935096	Cytokine-cytokine receptor interaction, Signaling pathways regulating pluripotency of stem cells, Jak-STAT signaling pathway, Th17 cell differentiation, Kaposi's sarcoma-associated herpesvirus infection, Viral carcinogenesis	-1.08758	-0.121128	0.311649	0.669943
ENSG00000122359	ANXA11	annexin A11	311	10	80155123	-	1.16961	0.226025	0.0124512	0.0920691
ENSG00000131389	SLC6A6	solute carrier family 6 member 6	6533	3	14402575	-	-1.05728	-0.0803601	0.411799	0.76379
ENSG00000086548	CEACAM6	carcinoembryonic antigen related cell adhesion molecule 6	4680	19	41755519	-	1.24369	0.314623	0.0637794	0.291359
ENSG00000061676	NCKAP1	NCK associated protein 1	10787	2	182924850	Regulation of actin cytoskeleton	1.13582	0.183739	0.0108984	0.083258
ENSG00000167858	TEKT1	tektin 1	83659	17	6799980	-	-1.41391	-0.499689	3.89614e-05	0.000973822
ENSG00000072778	ACADVL	acyl-CoA dehydrogenase, very long chain	37	17	7217124; 7219830	Fatty acid degradation	-1.2247	-0.292428	0.0048076	0.0444829
ENSG00000048342	CC2D2A	coiled-coil and C2 domain containing 2A	57545	4	15469864	-	-1.55211	-0.634234	1.20902e-10	2.74704e-08
ENSG00000113712	CSNK1A1	casein kinase 1 alpha 1	1452	5	149495893	Wnt signaling pathway, Hedgehog signaling pathway, Human papillomavirus infection, Breast cancer, Hepatocellular carcinoma	-1.07142	-0.0995205	0.0589274	0.27679
ENSG00000103769	RAB11A	RAB11A, member RAS oncogene family	8766	15	65869458	Endocytosis, Endocrine and other factor-regulated calcium reabsorption, Vasopressin-regulated water reabsorption, Pancreatic secretion	-1.08049	-0.111686	0.110908	0.408909
ENSG00000174844	DNAH12	dynein axonemal heavy chain 12	201625	3	57293698; 57498003	Huntington's disease	-1.70095	-0.766341	4.73857e-09	5.76148e-07
ENSG00000198242	RPL23A	ribosomal protein L23a	6147	17	28719981	Ribosome	1.11513	0.157216	0.0510227	0.250984
ENSG00000065613	SLK	STE20 like kinase	9748	10	103967184	Oocyte meiosis	-1.00966	-0.0138664	0.84957	0.922305
ENSG00000144713	RPL32	ribosomal protein L32	6161	3	12834944	Ribosome	1.15141	0.203399	0.0222145	0.140612
ENSG00000163468	CCT3	chaperonin containing TCP1 subunit 3	7203	1	156308960	-	1.21812	0.284657	0.00133281	0.0163632
ENSG00000214814	FER1L6	fer-1 like family member 6	654463	8	123851986	-	1.2428	0.313591	0.00495267	0.0456067
ENSG00000175793	SFN	stratifin	2810	1	26863141	Cell cycle, p53 signaling pathway, Aldosterone-regulated sodium reabsorption	1.95293	0.965639	4.30013e-05	0.0010533
ENSG00000106052	TAX1BP1	Tax1 binding protein 1	8887	7	27739372; 27740094	Mitophagy - animal	1.01532	0.0219398	0.705705	0.834423
ENSG00000014216	CAPN1	calpain 1	823	11	65181214; 65181678; 65181832	Protein processing in endoplasmic reticulum, Apoptosis, Necroptosis, Cellular senescence, Alzheimer's disease	1.03251	0.046151	0.466417	0.816621
ENSG00000065154	OAT	ornithine aminotransferase	4942	10	124397302	Arginine and proline metabolism	-1.02041	-0.0291519	0.772181	0.870941
ENSG00000145632	PLK2	polo like kinase 2	10769	5	58453982	FoxO signaling pathway	-1.08754	-0.12107	0.306408	0.665984
ENSG00000075415	SLC25A3	solute carrier family 25 member 3	5250	12	98593624	-	1.04079	0.0576827	0.455342	0.80564
ENSG00000117984	CTSD	cathepsin D	1509	11	1752751	Sphingolipid signaling pathway, Autophagy - animal, Lysosome, Apoptosis, Tuberculosis	1.09774	0.13453	0.0921691	0.365806
ENSG00000197694	SPTAN1	spectrin alpha, non-erythrocytic 1	6709	9	128552557	Apoptosis	-1.1118	-0.152896	0.125778	0.439861
ENSG00000100852	ARHGAP5	Rho GTPase activating protein 5	394	14	32077288	Focal adhesion, Leukocyte transendothelial migration	-1.29646	-0.374573	7.78387e-06	0.000260226
ENSG00000184432	COPB2	coatomer protein complex subunit beta 2	9276	3	139357590	-	-1.00311	-0.00448133	0.938674	0.962749
ENSG00000007202	KIAA0100	KIAA0100	9703	17	28614439; 28639060	-	1.07976	0.110715	0.0608248	0.282357
ENSG00000239899	-	RN7SL674P	-	-	-	-	1.19134	0.252581	0.019106	0.126069
ENSG00000187240	DYNC2H1	dynein cytoplasmic 2 heavy chain 1	79659	11	103109430	Phagosome, Vasopressin-regulated water reabsorption, Salmonella infection	-1.82029	-0.864172	7.7261e-10	1.25553e-07
ENSG00000143222	UFC1	ubiquitin-fold modifier conjugating enzyme 1	51506	1	161153743	-	-1.2595	-0.332849	0.000149852	0.00288634
ENSG00000135387	CAPRIN1	cell cycle associated protein 1	4076	11	34051682	-	1.00176	0.00253301	0.955377	0.972641
ENSG00000165474	GJB2	gap junction protein beta 2	2706	13	20187464	-	1.06881	0.0960002	0.659311	0.827819
ENSG00000145287	PLAC8	placenta specific 8	51316	4	83090057; 83094153	-	-1.75648	-0.812687	8.92829e-11	2.17634e-08
ENSG00000188596	CFAP54	cilia and flagella associated protein 54	144535	12	96489570	-	-1.36649	-0.450479	9.9679e-06	0.0003182
ENSG00000100644	HIF1A	hypoxia inducible factor 1 alpha subunit	3091	14	61695400; 61697621	HIF-1 signaling pathway, Mitophagy - animal, Autophagy - animal, Th17 cell differentiation, Thyroid hormone signaling pathway, Kaposi's sarcoma-associated herpesvirus infection, Pathways in cancer, Proteoglycans in cancer, Renal cell carcinoma, Central carbon metabolism in cancer, Choline metabolism in cancer	1.42153	0.507448	0.000763808	0.0105021
ENSG00000116489	CAPZA1	capping actin protein of muscle Z-line alpha subunit 1	829	1	112619452	Endocytosis	1.17451	0.232058	0.00302605	0.0307716
ENSG00000198886	ND4	NADH dehydrogenase, subunit 4 (complex I)	4538	MT	-	Oxidative phosphorylation, Retrograde endocannabinoid signaling, Parkinson's disease	1.0968	0.133295	0.537687	0.827819
ENSG00000114867	EIF4G1	eukaryotic translation initiation factor 4 gamma 1	1981	3	184314494; 184314501; 184315163; 184320312	RNA transport, Viral myocarditis	1.12116	0.164998	0.0133359	0.0968264
ENSG00000154845	PPP4R1	protein phosphatase 4 regulatory subunit 1	9989	18	9546790	-	-1.04295	-0.0606679	0.251477	0.618282
ENSG00000170477	KRT4	keratin 4	3851	12	52806542	-	1.20136	0.26467	0.638187	0.827819
ENSG00000120694	HSPH1	heat shock protein family H (Hsp110) member 1	10808	13	31134973	Protein processing in endoplasmic reticulum	-1.07697	-0.106976	0.271445	0.634317
ENSG00000137801	THBS1	thrombospondin 1	7057	15	39581078	Rap1 signaling pathway, p53 signaling pathway, Phagosome, PI3K-Akt signaling pathway, TGF-beta signaling pathway, Focal adhesion, ECM-receptor interaction, Malaria, Human papillomavirus infection, Proteoglycans in cancer, MicroRNAs in cancer, Bladder cancer	1.15684	0.21019	0.346854	0.702153
ENSG00000069329	VPS35	VPS35, retromer complex component	55737	16	46657978	Endocytosis	-1.05364	-0.0753817	0.154604	0.493063
ENSG00000083857	FAT1	FAT atypical cadherin 1	2195	4	186587782	-	-1.18825	-0.248836	0.0289422	0.16968
ENSG00000177156	TALDO1	transaldolase 1	6888	11	747431	Pentose phosphate pathway	2.06947	1.04926	3.06815e-24	3.8516e-20
ENSG00000100664	EIF5	eukaryotic translation initiation factor 5	1983	14	103334001; 103334860	RNA transport	1.13683	0.185018	0.0451322	0.231559
ENSG00000148700	ADD3	adducin 3	120	10	109996349; 110005803; 110007935	-	-1.08663	-0.119858	0.0638838	0.291597
ENSG00000152332	UHMK1	U2AF homology motif kinase 1	127933	1	162497173; 162497804	-	-1.12154	-0.165487	0.00672833	0.0579414
ENSG00000163466	ARPC2	actin related protein 2/3 complex subunit 2	10109	2	218217093; 218217396	Endocytosis, Fc gamma R-mediated phagocytosis, Regulation of actin cytoskeleton, Bacterial invasion of epithelial cells, Pathogenic Escherichia coli infection, Shigellosis, Salmonella infection	1.08434	0.11682	0.18252	0.542025
ENSG00000252010	SCARNA5	small Cajal body-specific RNA 5	677775	2	233275725	-	1.00891	0.0128004	0.925974	0.958993
ENSG00000123983	ACSL3	acyl-CoA synthetase long-chain family member 3	2181	2	222861013	Fatty acid biosynthesis, Fatty acid degradation, PPAR signaling pathway, Peroxisome, Ferroptosis, Adipocytokine signaling pathway	1.21448	0.28034	0.000256456	0.0044238
ENSG00000123416	TUBA1B	tubulin alpha 1b	10376	12	49127783	Phagosome, Apoptosis, Tight junction, Gap junction, Pathogenic Escherichia coli infection	1.27867	0.354639	0.0012378	0.0154346
ENSG00000118181	RPS25	ribosomal protein S25	6230	11	119015712	Ribosome	1.09913	0.136358	0.0901174	0.360771
ENSG00000103811	CTSH	cathepsin H	1512	15	78921749	Lysosome, Apoptosis	-1.05805	-0.0814027	0.458107	0.80827
ENSG00000125107	CNOT1	CCR4-NOT transcription complex subunit 1	23019	16	58519945; 58543152	RNA degradation	-1.11644	-0.158905	0.0478727	0.240436
ENSG00000230989	HSBP1	heat shock factor binding protein 1	3281	16	83807902	-	1.00235	0.00337927	0.966168	0.979985
ENSG00000188643	S100A16	S100 calcium binding protein A16	140576	1	153606882	-	1.48851	0.573872	0.00114983	0.0145399
ENSG00000167642	SPINT2	serine peptidase inhibitor, Kunitz type 2	10653	19	38264457	-	1.0304	0.0432094	0.539981	0.827819
ENSG00000183742	MACC1	MACC1, MET transcriptional regulator	346389	7	20134655	-	-1.5227	-0.606633	0.00328904	0.0329389
ENSG00000167460	TPM4	tropomyosin 4	7171	19	16067506; 16076324	Cardiac muscle contraction, Adrenergic signaling in cardiomyocytes, Hypertrophic cardiomyopathy (HCM), Dilated cardiomyopathy (DCM)	-1.21329	-0.278925	0.0513439	0.251943
ENSG00000071127	WDR1	WD repeat domain 1	9948	4	10074338	-	1.02095	0.0299065	0.747513	0.855279
ENSG00000171552	BCL2L1	BCL2 like 1	598	20	31664451; 31664457	Ras signaling pathway, NF-kappa B signaling pathway, Mitophagy - animal, Autophagy - animal, PI3K-Akt signaling pathway, Apoptosis, Apoptosis - multiple species, NOD-like receptor signaling pathway, Jak-STAT signaling pathway, Amyotrophic lateral sclerosis (ALS), Toxoplasmosis, HTLV-I infection, Pathways in cancer, Transcriptional misregulation in cancer, Pancreatic cancer, Chronic myeloid leukem…	-1.30808	-0.387447	4.15323e-05	0.00102734
ENSG00000229117	RPL41	ribosomal protein L41	6171	12	56116589	Ribosome	1.12386	0.168457	0.0531368	0.257845
ENSG00000001084	GCLC	glutamate-cysteine ligase catalytic subunit	2729	6	53497340	Cysteine and methionine metabolism, Glutathione metabolism, Ferroptosis	1.28501	0.361775	9.24345e-06	0.000299839
ENSG00000143549	TPM3	tropomyosin 3	7170	1	154155303; 154161812; 154187257	Cardiac muscle contraction, Adrenergic signaling in cardiomyocytes, Pathways in cancer, Thyroid cancer, Hypertrophic cardiomyopathy (HCM), Dilated cardiomyopathy (DCM)	1.14124	0.190607	0.0026814	0.0280508
ENSG00000173467	AGR3	anterior gradient 3, protein disulphide isomerase family member	155465	7	16859405	-	1.07043	0.0981939	0.386159	0.739527
ENSG00000118849	RARRES1	retinoic acid receptor responder 1	5918	3	158697107; 158704650	-	1.80845	0.85475	0.0306282	0.176473
ENSG00000184640	2009-09-01	septin 9	10801	17	77281409; 77287890; 77319514; 77373189; 77376082; 77405068; 77450530; 77451243; 77453992; 77475242	Bacterial invasion of epithelial cells	1.07427	0.103353	0.0740712	0.320241
ENSG00000167468	GPX4	glutathione peroxidase 4	2879	19	1103925; 1104649	Glutathione metabolism, Ferroptosis	-1.20659	-0.270938	0.000858373	0.0115184
ENSG00000150753	CCT5	chaperonin containing TCP1 subunit 5	22948	5	10249920; 10250536	-	1.19081	0.25194	0.00170644	0.0197841
ENSG00000166598	HSP90B1	heat shock protein 90 beta family member 1	7184	12	103930333	Protein processing in endoplasmic reticulum, PI3K-Akt signaling pathway, IL-17 signaling pathway, Estrogen signaling pathway, Thyroid hormone synthesis, Pathways in cancer, Prostate cancer, Fluid shear stress and atherosclerosis	-1.15279	-0.205132	0.025579	0.15529
ENSG00000073849	ST6GAL1	ST6 beta-galactoside alpha-2,6-sialyltransferase 1	6480	3	186930525; 187021876	N-Glycan biosynthesis, Other types of O-glycan biosynthesis	-1.01868	-0.0267066	0.780405	0.876712
ENSG00000143556	S100A7	S100 calcium binding protein A7	6278	1	153457743	IL-17 signaling pathway	1.83426	0.875202	0.257474	0.621143
ENSG00000163347	CLDN1	claudin 1	9076	3	190305700	Cell adhesion molecules (CAMs), Tight junction, Leukocyte transendothelial migration, Pathogenic Escherichia coli infection, Hepatitis C	-1.22466	-0.292377	0.0344167	0.191173
ENSG00000173801	JUP	junction plakoglobin	3728	17	41754606	Pathways in cancer, Transcriptional misregulation in cancer, Acute myeloid leukemia, Arrhythmogenic right ventricular cardiomyopathy (ARVC)	1.07883	0.109469	0.419152	0.771203
ENSG00000157765	SLC34A2	solute carrier family 34 member 2	10568	4	25655812; 25656463	Mineral absorption	-3.04456	-1.60623	7.80592e-09	8.67182e-07
ENSG00000130707	ASS1	argininosuccinate synthase 1	445	9	130444706	Arginine biosynthesis, Alanine, aspartate and glutamate metabolism, Fluid shear stress and atherosclerosis	-1.15725	-0.210706	0.243555	0.610491
ENSG00000102024	PLS3	plastin 3	5358	X	115560849; 115593506	-	-1.13347	-0.180745	0.137194	0.463351
ENSG00000084733	RAB10	RAB10, member RAS oncogene family	10890	2	26033859	Endocytosis, AMPK signaling pathway	1.09399	0.129604	0.0976788	0.379482
ENSG00000063177	RPL18	ribosomal protein L18	6141	19	48615326	Ribosome	1.09701	0.133579	0.11085	0.408769
ENSG00000105640	RPL18A	ribosomal protein L18a	6142	19	17859877	Ribosome	1.0277	0.0394242	0.649711	0.827819
ENSG00000196352	CD55	CD55 molecule (Cromer blood group)	1604	1	207321471	Complement and coagulation cascades, Hematopoietic cell lineage, Viral myocarditis	1.15645	0.209701	0.177655	0.533268
ENSG00000203734	ECT2L	epithelial cell transforming 2 like	345930	6	138796110	-	-1.41519	-0.500999	0.00238398	0.0255617
ENSG00000110955	ATP5B	ATP synthase, H+ transporting, mitochondrial F1 complex, beta polypeptide	506	12	56638174	Oxidative phosphorylation, Alzheimer's disease, Parkinson's disease, Huntington's disease	-1.01222	-0.0175199	0.798347	0.888244
ENSG00000260032	NORAD	non-coding RNA activated by DNA damage	647979	20	36045617	-	1.01229	0.0176264	0.766877	0.867841
ENSG00000129003	VPS13C	vacuolar protein sorting 13 homolog C	54832	15	61852390; 61864305	-	-1.18657	-0.246803	0.0857501	0.350267
ENSG00000118705	RPN2	ribophorin II	6185	20	37179045	N-Glycan biosynthesis, Protein processing in endoplasmic reticulum	-1.00477	-0.00686678	0.905157	0.953943
ENSG00000005884	ITGA3	integrin subunit alpha 3	3675	17	50055967	PI3K-Akt signaling pathway, Focal adhesion, ECM-receptor interaction, Hematopoietic cell lineage, Regulation of actin cytoskeleton, Human papillomavirus infection, Pathways in cancer, Small cell lung cancer, Hypertrophic cardiomyopathy (HCM), Arrhythmogenic right ventricular cardiomyopathy (ARVC), Dilated cardiomyopathy (DCM)	-1.1065	-0.146007	0.070674	0.311048
ENSG00000168610	STAT3	signal transducer and activator of transcription 3	6774	17	42313324	Chemokine signaling pathway, HIF-1 signaling pathway, FoxO signaling pathway, Necroptosis, Signaling pathways regulating pluripotency of stem cells, Jak-STAT signaling pathway, Th17 cell differentiation, Prolactin signaling pathway, Adipocytokine signaling pathway, Insulin resistance, AGE-RAGE signaling pathway in diabetic complications, Toxoplasmosis, Hepatitis C, Hepatitis B, Measles, Kaposi's …	-1.1903	-0.251324	0.000619702	0.00894701
ENSG00000115963	RND3	Rho family GTPase 3	390	2	150468192; 150468195	-	-1.00703	-0.0101091	0.954798	0.972296
ENSG00000100380	ST13	suppression of tumorigenicity 13 (colon carcinoma) (Hsp70 interacting protein)	6767	22	40824534	-	-1.05973	-0.0836916	0.15338	0.491094
ENSG00000166226	CCT2	chaperonin containing TCP1 subunit 2	10576	12	69585427; 69585681	-	1.16819	0.224275	0.00913898	0.0730391
ENSG00000145592	RPL37	ribosomal protein L37	6167	5	40831327	Ribosome	1.05925	0.0830416	0.361499	0.715422
ENSG00000163739	CXCL1	C-X-C motif chemokine ligand 1	2919	4	73869391	Cytokine-cytokine receptor interaction, Chemokine signaling pathway, NOD-like receptor signaling pathway, IL-17 signaling pathway, TNF signaling pathway, Epithelial cell signaling in Helicobacter pylori infection, Salmonella infection, Legionellosis, Amoebiasis, Kaposi's sarcoma-associated herpesvirus infection, Rheumatoid arthritis	-1.78477	-0.835735	0.0864053	0.351591
ENSG00000164930	FZD6	frizzled class receptor 6	8323	8	103298432; 103298830	mTOR signaling pathway, Wnt signaling pathway, Hippo signaling pathway, Signaling pathways regulating pluripotency of stem cells, Melanogenesis, Human papillomavirus infection, HTLV-I infection, Pathways in cancer, Proteoglycans in cancer, Basal cell carcinoma, Breast cancer, Hepatocellular carcinoma	-1.12832	-0.174173	0.0652224	0.295558
ENSG00000135677	GNS	glucosamine (N-acetyl)-6-sulfatase	2799	12	64713441	Glycosaminoglycan degradation, Lysosome	-1.07455	-0.103728	0.0546577	0.262564
ENSG00000102316	MAGED2	MAGE family member D2	10916	X	54807598; 54808337; 54809059	-	-1.77943	-0.831417	1.39139e-10	3.03772e-08
ENSG00000166734	CASC4	cancer susceptibility candidate 4	113201	15	44288710	-	-1.04025	-0.0569316	0.35035	0.705682
ENSG00000103021	CCDC113	coiled-coil domain containing 113	29070	16	58249935	-	-1.33854	-0.420655	1.81288e-06	8.02042e-05
ENSG00000171223	JUNB	JunB proto-oncogene, AP-1 transcription factor subunit	3726	19	12791495	Osteoclast differentiation, TNF signaling pathway	1.11752	0.1603	0.228491	0.595183
ENSG00000112697	TMEM30A	transmembrane protein 30A	55754	6	75252921	-	-1.03843	-0.0544007	0.658066	0.827819
ENSG00000113282	CLINT1	clathrin interactor 1	9685	5	157785742	-	1.00801	0.0115141	0.872227	0.937076
ENSG00000073737	DHRS9	dehydrogenase/reductase 9	10170	2	169067034; 169072574; 169081106	Retinol metabolism	1.44372	0.529795	2.74246e-06	0.000112692
ENSG00000026025	VIM	vimentin	7431	10	17228258	Epstein-Barr virus infection, MicroRNAs in cancer	-2.93571	-1.55371	1.51447e-14	1.76855e-11
ENSG00000023287	RB1CC1	RB1 inducible coiled-coil 1	9821	8	52622457	Autophagy - animal, Longevity regulating pathway	1.01754	0.025088	0.692225	0.83061
ENSG00000108953	YWHAE	tyrosine 3-monooxygenase/tryptophan 5-monooxygenase activation protein epsilon	7531	17	286565; 1344539	Cell cycle, Oocyte meiosis, PI3K-Akt signaling pathway, Hippo signaling pathway, Neurotrophin signaling pathway, Epstein-Barr virus infection, Viral carcinogenesis	1.04582	0.0646378	0.360926	0.714961
ENSG00000120885	CLU	clusterin	1191	8	27596916	Complement and coagulation cascades	-1.24524	-0.316429	0.0191038	0.126069
ENSG00000114573	ATP6V1A	ATPase H+ transporting V1 subunit A	523	3	113747018	Oxidative phosphorylation, Phagosome, mTOR signaling pathway, Synaptic vesicle cycle, Collecting duct acid secretion, Vibrio cholerae infection, Epithelial cell signaling in Helicobacter pylori infection, Rheumatoid arthritis	-1.01043	-0.0149739	0.798086	0.88808
ENSG00000164171	ITGA2	integrin subunit alpha 2	3673	5	52989325	Phagosome, PI3K-Akt signaling pathway, Focal adhesion, ECM-receptor interaction, Platelet activation, Hematopoietic cell lineage, Regulation of actin cytoskeleton, Human papillomavirus infection, Pathways in cancer, Proteoglycans in cancer, Small cell lung cancer, Hypertrophic cardiomyopathy (HCM), Arrhythmogenic right ventricular cardiomyopathy (ARVC), Dilated cardiomyopathy (DCM)	-1.09832	-0.135294	0.396922	0.749446
ENSG00000163660	CCNL1	cyclin L1	57018	3	157146501; 157147555	-	1.18574	0.245783	0.053226	0.258131
ENSG00000125991	ERGIC3	ERGIC and golgi 3	51614	20	35542028	-	-1.11166	-0.152717	0.00602033	0.053135
ENSG00000119314	PTBP3	polypyrimidine tract binding protein 3	9991	9	112217714	-	-1.01856	-0.026536	0.702809	0.833588
ENSG00000138061	CYP1B1	cytochrome P450 family 1 subfamily B member 1	1545	2	38067602	Steroid hormone biosynthesis, Tryptophan metabolism, Metabolism of xenobiotics by cytochrome P450, Ovarian steroidogenesis, Chemical carcinogenesis, MicroRNAs in cancer	23.4313	4.55037	1.94123e-33	9.74768e-29
ENSG00000173848	NET1	neuroepithelial cell transforming 1	10276	10	5412550; 5446550	-	-1.2013	-0.264599	0.00437306	0.0412839
ENSG00000069275	NUCKS1	nuclear casein kinase and cyclin dependent kinase substrate 1	64710	1	205712818	-	-1.31885	-0.399276	6.11731e-06	0.000216168
ENSG00000162434	JAK1	Janus kinase 1	3716	1	64833222	PI3K-Akt signaling pathway, Necroptosis, Osteoclast differentiation, Signaling pathways regulating pluripotency of stem cells, NOD-like receptor signaling pathway, Jak-STAT signaling pathway, Th1 and Th2 cell differentiation, Th17 cell differentiation, Leishmaniasis, Toxoplasmosis, Tuberculosis, Hepatitis C, Hepatitis B, Measles, Influenza A, Human papillomavirus infection, HTLV-I infection, Kapo…	-1.13691	-0.185112	0.0792103	0.333512
ENSG00000116679	IVNS1ABP	influenza virus NS1A binding protein	10625	1	185296387	Influenza A	-1.45186	-0.537904	1.77478e-10	3.69788e-08
ENSG00000135926	TMBIM1	transmembrane BAX inhibitor motif containing 1	64114	2	218274191	-	1.16082	0.21514	0.136975	0.463233
ENSG00000100906	NFKBIA	NFKB inhibitor alpha	4792	14	35401509	cAMP signaling pathway, Chemokine signaling pathway, NF-kappa B signaling pathway, Apoptosis, Osteoclast differentiation, Toll-like receptor signaling pathway, NOD-like receptor signaling pathway, RIG-I-like receptor signaling pathway, Cytosolic DNA-sensing pathway, IL-17 signaling pathway, Th1 and Th2 cell differentiation, Th17 cell differentiation, T cell receptor signaling pathway, B cell rece…	-1.45923	-0.545208	0.0548818	0.263363
ENSG00000176601	MAP3K19	mitogen-activated protein kinase kinase kinase 19	80122	2	134964490; 134980713	-	-1.13528	-0.183048	0.0357635	0.196137
ENSG00000174776	-	WDR49	-	-	-	-	-1.52991	-0.613442	4.78147e-10	8.39499e-08
ENSG00000117519	CNN3	calponin 3	1266	1	94896948	-	-1.53635	-0.619503	3.90206e-05	0.000974816
ENSG00000104408	EIF3E	eukaryotic translation initiation factor 3 subunit E	3646	8	108201742	RNA transport, Hepatitis C	-1.00862	-0.0123849	0.882383	0.944175
ENSG00000091490	SEL1L3	SEL1L family member 3	23231	4	25747426	-	-1.06416	-0.0897145	0.161475	0.505474
ENSG00000165164	CFAP47	cilia and flagella associated protein 47	286464	X	35919733	-	-1.47507	-0.56078	6.84913e-11	1.78173e-08
ENSG00000110700	-	RPS13	-	-	-	-	1.0451	0.0636447	0.435997	0.787499
ENSG00000165678	GHITM	growth hormone inducible transmembrane protein	27069	10	84139428	-	1.31245	0.392265	6.89511e-08	5.33334e-06
ENSG00000124102	PI3	peptidase inhibitor 3	5266	20	45174898	-	-1.20329	-0.266985	0.546311	0.827819
ENSG00000142168	SOD1	superoxide dismutase 1, soluble	6647	21	31659621	Peroxisome, Longevity regulating pathway - multiple species, Amyotrophic lateral sclerosis (ALS), Huntington's disease, Prion diseases	1.30889	0.388349	1.05491e-06	5.17297e-05
ENSG00000128641	MYO1B	myosin IB	4430	2	191245275	-	-1.13131	-0.177996	0.175838	0.530717
ENSG00000085733	CTTN	cortactin	2017	11	70398505	Tight junction, Bacterial invasion of epithelial cells, Pathogenic Escherichia coli infection, Shigellosis, Proteoglycans in cancer	1.16131	0.215749	0.000838355	0.0112891
ENSG00000132274	TRIM22	tripartite motif containing 22	10346	11	5689586	-	1.02374	0.0338476	0.709047	0.835286
ENSG00000149273	RPS3	ribosomal protein S3	6188	11	75399490	Ribosome	1.11364	0.155289	0.085077	0.348563
ENSG00000111642	CHD4	chromodomain helicase DNA binding protein 4	1108	12	6570081	Human papillomavirus infection, Viral carcinogenesis	-1.06741	-0.0941118	0.0892551	0.358721
ENSG00000114473	IQCG	IQ motif containing G	84223	3	197889074; 197913721	-	-1.36006	-0.443672	2.51216e-05	0.000687441
ENSG00000159346	ADIPOR1	adiponectin receptor 1	51094	1	202940824	AMPK signaling pathway, Longevity regulating pathway, Adipocytokine signaling pathway, Non-alcoholic fatty liver disease (NAFLD)	-1.11903	-0.162252	0.0448865	0.23077
ENSG00000001561	ENPP4	ectonucleotide pyrophosphatase/phosphodiesterase 4 (putative)	22875	6	46129963	Purine metabolism	-1.38045	-0.465134	3.04774e-05	0.000802935
ENSG00000104687	GSR	glutathione-disulfide reductase	2936	8	30678062	Glutathione metabolism, Thyroid hormone synthesis	1.80825	0.854595	1.36003e-15	2.73171e-12
ENSG00000133657	ATP13A3	ATPase 13A3	79572	3	194402673	-	-1.28444	-0.361136	5.10007e-05	0.00120686
ENSG00000196419	XRCC6	X-ray repair cross complementing 6	2547	22	41621162; 41621341	Non-homologous end-joining	1.17889	0.237424	0.000160161	0.00304979
ENSG00000135205	CCDC146	coiled-coil domain containing 146	57639	7	77122616	-	-1.43963	-0.525699	1.77983e-06	7.93011e-05
ENSG00000167004	PDIA3	protein disulfide isomerase family A member 3	2923	15	43746391	Protein processing in endoplasmic reticulum, Antigen processing and presentation	-1.13278	-0.179873	0.0212781	0.136336
ENSG00000113558	SKP1	S-phase kinase associated protein 1	6500	5	134156390	Cell cycle, Oocyte meiosis, Ubiquitin mediated proteolysis, Protein processing in endoplasmic reticulum, Wnt signaling pathway, TGF-beta signaling pathway, Circadian rhythm, Herpes simplex infection	1.04908	0.0691255	0.252142	0.61889
ENSG00000139116	KIF21A	kinesin family member 21A	55605	12	39293227	-	-1.26082	-0.334357	0.036745	0.199946
ENSG00000179195	ZNF664	zinc finger protein 664	144348	12	123973214	-	-1.16182	-0.216383	0.0346673	0.192161
ENSG00000119636	BBOF1	basal body orientation factor 1	80127	14	74019355	-	-1.32343	-0.404287	0.00021343	0.00383441
ENSG00000158470	B4GALT5	beta-1,4-galactosyltransferase 5	9334	20	49632945	Mucin type O-glycan biosynthesis	1.13794	0.186425	0.0496988	0.24655
ENSG00000188554	NBR1	NBR1, autophagy cargo receptor	4077	17	43170470; 43170969	Mitophagy - animal	-1.09151	-0.126327	0.0137286	0.0988831
ENSG00000137648	TMPRSS4	transmembrane protease, serine 4	56649	11	118077011	Influenza A	1.22777	0.296039	0.0528752	0.256944
ENSG00000145741	BTF3	basic transcription factor 3	689	5	73498424	-	-1.00724	-0.0104106	0.885935	0.946195
ENSG00000196914	ARHGEF12	Rho guanine nucleotide exchange factor 12	23365	11	120336908; 120385293	Vascular smooth muscle contraction, Axon guidance, Platelet activation, Regulation of actin cytoskeleton, Tuberculosis, Pathways in cancer, Proteoglycans in cancer	1.00008	0.000110951	0.998751	0.999129
ENSG00000050405	LIMA1	LIM domain and actin binding 1	51474	12	50175779	-	1.06785	0.0947027	0.258477	0.622058
ENSG00000065978	YBX1	Y-box binding protein 1	4904	1	42682234; 42682986	-	1.1984	0.26111	0.000951969	0.0125038
ENSG00000117528	ABCD3	ATP binding cassette subfamily D member 3	5825	1	94418376	ABC transporters, Peroxisome	1.02282	0.0325495	0.681149	0.828791
ENSG00000185215	TNFAIP2	TNF alpha induced protein 2	7127	14	103126326	-	-1.56777	-0.648718	0.244853	0.61142
ENSG00000118503	TNFAIP3	TNF alpha induced protein 3	7128	6	137867187	NF-kappa B signaling pathway, Necroptosis, NOD-like receptor signaling pathway, IL-17 signaling pathway, TNF signaling pathway, Measles, Epstein-Barr virus infection	-1.50221	-0.587085	0.0323652	0.183306
ENSG00000101443	WFDC2	WAP four-disulfide core domain 2	10406	20	45469753	-	-1.21058	-0.275702	0.056966	0.270425
ENSG00000077147	TM9SF3	transmembrane 9 superfamily member 3	56889	10	96518109	-	1.04444	0.0627238	0.287775	0.650067
ENSG00000166750	SLFN5	schlafen family member 5	162394	17	35243035; 35243066	-	-1.14807	-0.199211	0.265337	0.627562
ENSG00000233476	-	EEF1A1P6	-	-	-	-	1.02615	0.0372484	0.618547	0.827819
ENSG00000176597	B3GNT5	UDP-GlcNAc:betaGal beta-1,3-N-acetylglucosaminyltransferase 5	84002	3	183253243	Glycosphingolipid biosynthesis - lacto and neolacto series	-1.26252	-0.336303	1.33679e-05	0.000407068
ENSG00000138279	ANXA7	annexin A7	310	10	73375100	-	1.0877	0.12128	0.0294079	0.171568
ENSG00000146425	DYNLT1	dynein light chain Tctex-type 1	6993	6	158636474	-	-1.07124	-0.0992849	0.310345	0.668992
ENSG00000160710	ADAR	adenosine deaminase, RNA specific	103	1	154582057	Cytosolic DNA-sensing pathway, Measles, Influenza A	-1.04947	-0.0696553	0.33797	0.693763
ENSG00000185043	CIB1	calcium and integrin binding 1	10519	15	90230244	-	-1.15092	-0.202792	0.0111752	0.0848301
ENSG00000162004	CCDC78	coiled-coil domain containing 78	124093	16	722581	-	-2.13273	-1.0927	1.89387e-15	3.39638e-12
ENSG00000187109	NAP1L1	nucleosome assembly protein 1 like 1	4673	12	76044744; 76048591	-	-1.0998	-0.137238	0.035626	0.195682
ENSG00000163430	FSTL1	follistatin like 1	11167	3	120394213	-	-1.44192	-0.527988	0.000149569	0.00288309
ENSG00000163349	HIPK1	homeodomain interacting protein kinase 1	204851	1	113929373; 113951144; 113953876	Cellular senescence	-1.17407	-0.231516	0.0202662	0.131802
ENSG00000206530	CFAP44	cilia and flagella associated protein 44	55779	3	113286929; 113362864	-	-1.2805	-0.35671	5.19387e-05	0.00122541
ENSG00000178209	PLEC	plectin	5339	8	143915146	-	1.88017	0.910863	1.68862e-10	3.56271e-08
ENSG00000182541	LIMK2	LIM domain kinase 2	3985	22	31212263; 31248361	Axon guidance, Fc gamma R-mediated phagocytosis, Regulation of actin cytoskeleton	-1.3372	-0.419218	1.72143e-07	1.14372e-05
ENSG00000109475	RPL34	ribosomal protein L34	6164	4	108620557; 108620589; 108620628	Ribosome	1.00767	0.0110235	0.901312	0.952864
ENSG00000149418	ST14	suppression of tumorigenicity 14	6768	11	130159786	MicroRNAs in cancer	-1.12191	-0.165954	0.17766	0.533268
ENSG00000116237	ICMT	isoprenylcysteine carboxyl methyltransferase	23463	1	6221192	Terpenoid backbone biosynthesis	-1.10964	-0.150086	0.0141819	0.101178
ENSG00000117868	ESYT2	extended synaptotagmin 2	57488	7	158730997	-	-1.1103	-0.150951	0.0280368	0.16598
ENSG00000163931	TKT	transketolase	7086	3	53224706; 53225635	Pentose phosphate pathway	1.59177	0.670633	6.88367e-11	1.78173e-08
ENSG00000135829	DHX9	DEAH-box helicase 9	1660	1	182839303	-	1.07437	0.103485	0.0756713	0.324156
ENSG00000091986	CCDC80	coiled-coil domain containing 80	151887	3	112604385	-	-1.23408	-0.303438	0.100497	0.385924
ENSG00000099194	SCD	stearoyl-CoA desaturase	6319	10	100347014	Biosynthesis of unsaturated fatty acids, PPAR signaling pathway, AMPK signaling pathway	-1.25343	-0.325885	0.146224	0.478995
ENSG00000083845	RPS5	ribosomal protein S5	6193	19	58387268	Ribosome	1.18669	0.246942	0.00170487	0.0197739
ENSG00000047315	POLR2B	RNA polymerase II subunit B	5431	4	56978639	Purine metabolism, Pyrimidine metabolism, RNA polymerase, Huntington's disease, Epstein-Barr virus infection	1.08794	0.121606	0.0280249	0.165968
ENSG00000163818	LZTFL1	leucine zipper transcription factor like 1	54585	3	45823317	-	-1.31482	-0.394866	0.000120083	0.00241291
ENSG00000198589	LRBA	LPS responsive beige-like anchor protein	987	4	150264658	-	-1.29913	-0.377541	0.000153786	0.00294628
ENSG00000154099	DNAAF1	dynein axonemal assembly factor 1	123872	16	84145259; 84159039	-	-1.8585	-0.894141	3.51268e-13	2.09983e-10
ENSG00000072210	ALDH3A2	aldehyde dehydrogenase 3 family member A2	224	17	19648750	Glycolysis / Gluconeogenesis, Ascorbate and aldarate metabolism, Fatty acid degradation, Valine, leucine and isoleucine degradation, Lysine degradation, Arginine and proline metabolism, Histidine metabolism, Tryptophan metabolism, beta-Alanine metabolism, Glycerolipid metabolism, Pyruvate metabolism	1.15988	0.213975	0.039984	0.212416
ENSG00000178053	MLF1	myeloid leukemia factor 1	4291	3	158571163	Transcriptional misregulation in cancer	-1.04097	-0.0579247	0.459564	0.809846
ENSG00000074695	LMAN1	lectin, mannose binding 1	3998	18	59327823	Protein processing in endoplasmic reticulum	-1.24583	-0.317103	0.00595677	0.0526793
ENSG00000111530	CAND1	cullin associated and neddylation dissociated 1	55832	12	67269280	-	1.06469	0.0904375	0.0596004	0.278839
ENSG00000120756	PLS1	plastin 1	5357	3	142596386; 142623423; 142656896	-	1.11018	0.150789	0.0307327	0.176954
ENSG00000147140	NONO	non-POU domain containing, octamer-binding	4841	X	71283191	-	1.04051	0.0572918	0.328004	0.684401
ENSG00000120438	TCP1	t-complex 1	6950	6	159778497	-	1.11683	0.159416	0.0568749	0.270103
ENSG00000146731	CCT6A	chaperonin containing TCP1 subunit 6A	908	7	56051684	-	1.19474	0.256696	0.000971107	0.0126756
ENSG00000078114	NEBL	nebulette	10529	10	20779973	-	-1.23537	-0.304948	0.00170384	0.0197727
ENSG00000268104	SLC6A14	solute carrier family 6 member 14	11254	X	116436578	-	1.0379	0.0536685	0.822581	0.904289
ENSG00000172270	BSG	basigin (Ok blood group)	682	19	571276; 572453	-	1.06812	0.0950721	0.0913971	0.363948
ENSG00000134333	LDHA	lactate dehydrogenase A	3939	11	18394388; 18396265	Glycolysis / Gluconeogenesis, Cysteine and methionine metabolism, Pyruvate metabolism, Propanoate metabolism, HIF-1 signaling pathway, Glucagon signaling pathway, Central carbon metabolism in cancer	-1.27251	-0.347682	0.141567	0.471209
ENSG00000204852	TCTN1	tectonic family member 1	79600	12	110614026	-	-1.45734	-0.54334	2.6937e-12	1.18268e-09
ENSG00000167306	MYO5B	myosin VB	4645	18	49822785	-	1.04408	0.0622299	0.580086	0.827819
ENSG00000138674	SEC31A	SEC31 homolog A, COPII coat complex component	22872	4	82818508	Protein processing in endoplasmic reticulum	1.02737	0.0389526	0.578047	0.827819
ENSG00000136153	LMO7	LIM domain 7	4008	13	75620433; 75636287; 75760420; 75760660	Adherens junction	1.0822	0.113963	0.374938	0.728859
ENSG00000142949	PTPRF	protein tyrosine phosphatase, receptor type F	5792	1	43526036; 43530859	Cell adhesion molecules (CAMs), Adherens junction, Insulin signaling pathway, Insulin resistance	-1.4237	-0.509646	1.18526e-05	0.000368069
ENSG00000196305	IARS	isoleucyl-tRNA synthetase	3376	9	92210208	Aminoacyl-tRNA biosynthesis	1.21211	0.277526	1.67152e-05	0.000491992
ENSG00000159140	SON	SON DNA binding protein	6651	21	33543037	-	1.13393	0.181337	0.0625831	0.287595
ENSG00000182670	TTC3	tetratricopeptide repeat domain 3	7267	21	37073183; 37082946	-	-1.32625	-0.407355	1.081e-05	0.000339471
ENSG00000142657	PGD	phosphogluconate dehydrogenase	5226	1	10398991; 10399117	Pentose phosphate pathway, Glutathione metabolism	1.77494	0.827767	1.12422e-12	5.55714e-10
ENSG00000134757	DSG3	desmoglein 3	1830	18	31447768	-	-1.40938	-0.495062	0.0412679	0.217283
ENSG00000110958	PTGES3	prostaglandin E synthase 3	10728	12	56663340	Arachidonic acid metabolism	1.02622	0.0373439	0.632405	0.827819
ENSG00000120742	SERP1	stress associated endoplasmic reticulum protein 1	27230	3	150541992	-	-1.12352	-0.168021	0.0107417	0.0824493
ENSG00000108256	NUFIP2	NUFIP2, FMR1 interacting protein 2	57532	17	29255835	-	1.01833	0.0262025	0.691018	0.830521
ENSG00000153187	HNRNPU	heterogeneous nuclear ribonucleoprotein U	3192	1	244850299	Spliceosome	1.10879	0.148987	0.0347243	0.192331
ENSG00000114391	RPL24	ribosomal protein L24	6152	3	101681089	Ribosome	1.09843	0.135439	0.134513	0.45792
ENSG00000145495	2006-03-01	membrane associated ring-CH-type finger 6	10299	5	10353638	Protein processing in endoplasmic reticulum	-1.32765	-0.408875	5.03106e-09	5.98648e-07
ENSG00000182606	TRAK1	trafficking kinesin protein 1	22906	3	42091253; 42149234; 42160168	-	-1.10757	-0.147403	0.0642102	0.292683
ENSG00000135404	CD63	CD63 molecule	967	12	55725442	Lysosome, Proteoglycans in cancer	1.30544	0.384535	4.83631e-05	0.00115809
ENSG00000130779	CLIP1	CAP-Gly domain containing linker protein 1	6249	12	122271433	mTOR signaling pathway	-1.10264	-0.140963	0.071355	0.312764
ENSG00000116459	ATP5F1	ATP synthase, H+ transporting, mitochondrial Fo complex subunit B1	515	1	111449120	Oxidative phosphorylation, Alzheimer's disease, Parkinson's disease, Huntington's disease	1.07016	0.0978294	0.191701	0.556779
ENSG00000151715	TMEM45B	transmembrane protein 45B	120224	11	129815780	-	1.29861	0.376972	0.00116674	0.0147161
ENSG00000128536	CDHR3	cadherin related family member 3	222256	7	105963210	-	-1.62593	-0.701267	7.21086e-07	3.81144e-05
ENSG00000083312	TNPO1	transportin 1	3842	5	72816590; 72848102	-	1.21167	0.276997	0.00062666	0.00901378
ENSG00000160789	LMNA	lamin A/C	4000	1	156082545; 156114669; 156126116	Apoptosis, Hypertrophic cardiomyopathy (HCM), Arrhythmogenic right ventricular cardiomyopathy (ARVC), Dilated cardiomyopathy (DCM)	1.60276	0.680562	5.90016e-10	1.00696e-07
ENSG00000138434	SSFA2	sperm specific antigen 2	6744	2	181891715	-	-1.19329	-0.254942	0.00146132	0.0175569
ENSG00000105357	MYH14	myosin heavy chain 14	79784	19	50203627	Tight junction, Regulation of actin cytoskeleton, Salmonella infection	-1.13806	-0.186578	0.0723925	0.315439
ENSG00000122417	ODF2L	outer dense fiber of sperm tails 2 like	57489	1	86346823; 86350093	-	-1.18036	-0.239223	0.0003966	0.00628229
ENSG00000120705	ETF1	eukaryotic translation termination factor 1	2107	5	138506092	mRNA surveillance pathway	1.02685	0.0382259	0.547557	0.827819
ENSG00000034239	EFCAB1	EF-hand calcium binding domain 1	79645	8	48714914; 48723393	-	-1.33242	-0.414054	9.54546e-06	0.000307145
ENSG00000131469	RPL27	ribosomal protein L27	6155	17	42998428	Ribosome	1.19828	0.260963	0.00574412	0.0511513
ENSG00000127948	POR	cytochrome p450 oxidoreductase	5447	7	75915101	-	-1.32011	-0.400659	4.72752e-05	0.00113746
ENSG00000153201	RANBP2	RAN binding protein 2	5903	2	108719480	RNA transport	1.02473	0.0352435	0.597847	0.827819
ENSG00000135932	CAB39	calcium binding protein 39	51719	2	230712841; 230713547	mTOR signaling pathway, AMPK signaling pathway	-1.16018	-0.214348	0.00878899	0.0708396
ENSG00000198898	CAPZA2	capping actin protein of muscle Z-line alpha subunit 2	830	7	116862508	Endocytosis	1.04871	0.0686145	0.372085	0.726095
ENSG00000196230	TUBB	tubulin beta class I	203068	6	1975312; 1976050; 1976660; 1977398; 2020986; 2022334; 2030451; 2031799; 2049703; 2051051; 2064275; 2065623; 2199939; 2201287; 30720200; 30721548	Phagosome, Gap junction, Pathogenic Escherichia coli infection	1.02735	0.0389271	0.704616	0.833895
ENSG00000138771	SHROOM3	shroom family member 3	57619	4	76435099	-	-1.39536	-0.480642	6.6178e-08	5.19389e-06
ENSG00000110002	VWA5A	von Willebrand factor A domain containing 5A	4013	11	124115403	-	-1.15271	-0.205035	0.122391	0.433457
ENSG00000198848	CES1	carboxylesterase 1	1066	16	26724; 55802851	Drug metabolism - other enzymes	1.08533	0.118138	0.215932	0.582759
ENSG00000112851	ERBIN	erbb2 interacting protein	55914	5	65926553	NOD-like receptor signaling pathway	-1.14237	-0.192026	0.0223407	0.141162
ENSG00000163694	RBM47	RNA binding motif protein 47	54502	4	40423254	-	1.07397	0.102953	0.253168	0.619841
ENSG00000027697	IFNGR1	interferon gamma receptor 1	3459	6	137197483	Cytokine-cytokine receptor interaction, HIF-1 signaling pathway, Necroptosis, Osteoclast differentiation, Jak-STAT signaling pathway, Natural killer cell mediated cytotoxicity, Th1 and Th2 cell differentiation, Th17 cell differentiation, Salmonella infection, Leishmaniasis, Chagas disease (American trypanosomiasis), Toxoplasmosis, Tuberculosis, Measles, Influenza A, Kaposi's sarcoma-associated he…	1.0077	0.0110606	0.953588	0.971662
ENSG00000110723	EXPH5	exophilin 5	23086	11	108505430	-	1.29177	0.369345	0.00381121	0.0370924
ENSG00000182774	RPS17	ribosomal protein S17	6218	15	325855; 82536749	Ribosome	1.21254	0.278035	0.00199364	0.0222959
ENSG00000123349	PFDN5	prefoldin subunit 5	5204	12	53295450	-	-1.15342	-0.205919	0.00768827	0.0642147
ENSG00000122705	CLTA	clathrin light chain A	1211	9	36190855	Lysosome, Endocytosis, Synaptic vesicle cycle, Endocrine and other factor-regulated calcium reabsorption, Huntington's disease, Bacterial invasion of epithelial cells	-1.01215	-0.0174279	0.796904	0.887333
ENSG00000102580	DNAJC3	DnaJ heat shock protein family (Hsp40) member C3	5611	13	95677138	Protein processing in endoplasmic reticulum, Influenza A	1.01015	0.0145673	0.827716	0.907745
ENSG00000124172	ATP5E	ATP synthase, H+ transporting, mitochondrial F1 complex, epsilon subunit	514	20	59028677	Oxidative phosphorylation, Alzheimer's disease, Parkinson's disease, Huntington's disease	1.08867	0.12257	0.171688	0.523534
ENSG00000115107	STEAP3	STEAP3 metalloreductase	55240	2	119223807	p53 signaling pathway, Ferroptosis	-1.89146	-0.919498	7.73664e-06	0.000258819
ENSG00000160209	PDXK	pyridoxal (pyridoxine, vitamin B6) kinase	8566	21	43719096; 43741383	Vitamin B6 metabolism	-1.35791	-0.441386	3.18112e-05	0.000830233
ENSG00000143420	ENSA	endosulfine alpha	2029	1	150622122; 150623277; 150627045	-	1.03061	0.0434978	0.444429	0.795428
ENSG00000160213	CSTB	cystatin B	1476	21	43773664	-	-1.13605	-0.184029	0.515878	0.827819
ENSG00000127184	-	COX7C	-	-	-	-	1.10202	0.14015	0.116855	0.421921
ENSG00000139433	GLTP	glycolipid transfer protein	51228	12	109850942	-	1.5256	0.609376	0.00206897	0.0228936
ENSG00000157227	MMP14	matrix metallopeptidase 14	4323	14	22836532	TNF signaling pathway, GnRH signaling pathway	-1.16262	-0.217383	0.182454	0.541943
ENSG00000196504	PRPF40A	pre-mRNA processing factor 40 homolog A	55660	2	152651592	Spliceosome	1.07573	0.105313	0.0470362	0.237798
ENSG00000145491	ROPN1L	rhophilin associated tail protein 1 like	83853	5	10441861	-	-1.15167	-0.203733	0.0113071	0.0855855
ENSG00000138413	IDH1	isocitrate dehydrogenase (NADP(+)) 1, cytosolic	3417	2	208236226	Citrate cycle (TCA cycle), Glutathione metabolism, Peroxisome, Central carbon metabolism in cancer	1.23273	0.301857	0.0359479	0.197019
ENSG00000149573	MPZL2	myelin protein zero like 2	10205	11	118253415; 118256910	-	-1.23188	-0.300865	0.00414209	0.039512
ENSG00000116977	LGALS8	galectin 8	3964	1	236518213; 236523438; 236523726	-	1.03945	0.055827	0.446811	0.79751
ENSG00000104517	UBR5	ubiquitin protein ligase E3 component n-recognin 5	51366	8	102252273	Ubiquitin mediated proteolysis	-1.14545	-0.195911	0.0038483	0.0373841
ENSG00000189067	LITAF	lipopolysaccharide induced TNF factor	9516	16	11547721	Lysosome	-1.24325	-0.314116	0.00403293	0.038743
ENSG00000148154	UGCG	UDP-glucose ceramide glucosyltransferase	7357	9	111896765	Sphingolipid metabolism	-1.06182	-0.0865432	0.511731	0.827819
ENSG00000105976	MET	MET proto-oncogene, receptor tyrosine kinase	4233	7	116672358; 116672389	Ras signaling pathway, Rap1 signaling pathway, Cytokine-cytokine receptor interaction, PI3K-Akt signaling pathway, Axon guidance, Focal adhesion, Adherens junction, Bacterial invasion of epithelial cells, Epithelial cell signaling in Helicobacter pylori infection, Malaria, Pathways in cancer, Transcriptional misregulation in cancer, Proteoglycans in cancer, MicroRNAs in cancer, Renal cell carcino…	1.17806	0.23641	0.160615	0.503994
ENSG00000183207	RUVBL2	RuvB like AAA ATPase 2	10856	19	48993447	-	-1.15831	-0.212026	0.00120734	0.0151261
ENSG00000109606	DHX15	DEAH-box helicase 15	1665	4	24527464	Spliceosome	1.04374	0.0617621	0.250846	0.617715
ENSG00000163041	H3F3A	H3 histone family member 3A	3020	1	226062706	Alcoholism, Transcriptional misregulation in cancer, Systemic lupus erythematosus	-1.15192	-0.20404	0.0209348	0.134893
ENSG00000110075	PPP6R3	protein phosphatase 6 regulatory subunit 3	55291	11	68460717	-	1.11937	0.162689	0.00427803	0.0405621
ENSG00000030419	IKZF2	IKAROS family zinc finger 2	22807	2	212999685	-	1.14293	0.192741	0.0151518	0.106306
ENSG00000113648	H2AFY	H2A histone family member Y	9555	5	135334380	Necroptosis, Alcoholism, Systemic lupus erythematosus	1.03067	0.0435839	0.357635	0.712306
ENSG00000126247	CAPNS1	calpain small subunit 1	826	19	36139925; 36140126; 36141419	-	-1.00049	-0.000706926	0.9907	0.995916
ENSG00000118523	CTGF	connective tissue growth factor	1490	6	131948176	Apelin signaling pathway, Hippo signaling pathway	-1.44667	-0.532738	0.000959116	0.0125452
ENSG00000069956	MAPK6	mitogen-activated protein kinase 6	5597	15	52019213	IL-17 signaling pathway	1.03879	0.054908	0.647387	0.827819
ENSG00000110367	DDX6	DEAD-box helicase 6	1656	11	118747763	RNA degradation	-1.21706	-0.283395	0.00172314	0.0199185
ENSG00000177600	RPLP2	ribosomal protein lateral stalk subunit P2	6181	11	809935	Ribosome	1.20675	0.271129	0.00087056	0.0116478
ENSG00000107290	SETX	senataxin	23064	9	132261439	-	1.00532	0.007658	0.923744	0.958474
ENSG00000075673	ATP12A	ATPase H+/K+ transporting non-gastric alpha2 subunit	479	13	24680410	Oxidative phosphorylation	-3.73268	-1.90021	7.10254e-14	6.51852e-11
ENSG00000111716	LDHB	lactate dehydrogenase B	3945	12	21635341	Glycolysis / Gluconeogenesis, Cysteine and methionine metabolism, Pyruvate metabolism, Propanoate metabolism, Glucagon signaling pathway	-1.02606	-0.0371138	0.667852	0.827871
ENSG00000187446	CHP1	calcineurin like EF-hand protein 1	11261	15	41231238	-	-1.04712	-0.0664325	0.413203	0.76524
ENSG00000145907	G3BP1	G3BP stress granule assembly factor 1	10146	5	151771914	-	1.08754	0.121074	0.112592	0.412679
ENSG00000130985	UBA1	ubiquitin like modifier activating enzyme 1	7317	X	47190799; 47193801	Ubiquitin mediated proteolysis, Parkinson's disease	-1.09406	-0.129693	0.0318146	0.181135
ENSG00000136888	ATP6V1G1	ATPase H+ transporting V1 subunit G1	9550	9	114587713	Oxidative phosphorylation, Phagosome, mTOR signaling pathway, Synaptic vesicle cycle, Collecting duct acid secretion, Vibrio cholerae infection, Epithelial cell signaling in Helicobacter pylori infection, Rheumatoid arthritis	1.09839	0.135396	0.127673	0.443755
ENSG00000115760	BIRC6	baculoviral IAP repeat containing 6	57448	2	32357027	Ubiquitin mediated proteolysis, Apoptosis - multiple species	1.03911	0.055353	0.474127	0.824165
ENSG00000213585	VDAC1	voltage dependent anion channel 1	7416	5	133971874	Calcium signaling pathway, cGMP-PKG signaling pathway, Necroptosis, Cellular senescence, NOD-like receptor signaling pathway, Parkinson's disease, Huntington's disease, Influenza A, HTLV-I infection	1.12122	0.165074	0.0181886	0.121955
ENSG00000117448	AKR1A1	aldo-keto reductase family 1 member A1	10327	1	45550782	Glycolysis / Gluconeogenesis, Pentose and glucuronate interconversions, Glycerolipid metabolism	1.80574	0.852592	4.86518e-15	6.42895e-12
ENSG00000166913	YWHAB	tyrosine 3-monooxygenase/tryptophan 5-monooxygenase activation protein beta	7529	20	44885598	Cell cycle, Oocyte meiosis, PI3K-Akt signaling pathway, Hippo signaling pathway, Hepatitis B, Epstein-Barr virus infection, Viral carcinogenesis	1.17154	0.228401	0.000446432	0.00690608
ENSG00000173598	NUDT4	nudix hydrolase 4	11163	12	93377922; 93378549	-	1.07022	0.0979053	0.260605	0.624095
ENSG00000173230	GOLGB1	golgin B1	2804	3	121663198	-	1.01542	0.0220734	0.811628	0.896722
ENSG00000138002	IFT172	intraflagellar transport 172	26160	2	27444372	-	-1.75475	-0.811263	8.45432e-14	7.44781e-11
ENSG00000168374	ARF4	ADP ribosylation factor 4	378	3	57571362	-	1.02657	0.0378389	0.668835	0.827948
ENSG00000233276	GPX1	glutathione peroxidase 1	2876	3	49357170	Glutathione metabolism, Arachidonic acid metabolism, Thyroid hormone synthesis, Amyotrophic lateral sclerosis (ALS), Huntington's disease	-1.15417	-0.206854	0.0105169	0.0811383
ENSG00000162244	RPL29	ribosomal protein L29	6159	3	51993627	Ribosome	1.114	0.155744	0.116371	0.421006
ENSG00000221983	UBA52	ubiquitin A-52 residue ribosomal protein fusion product 1	7311	19	18571729; 18571801; 18571873; 18572839	Ribosome	1.10147	0.139429	0.086201	0.351082
ENSG00000118418	HMGN3	high mobility group nucleosomal binding domain 3	9324	6	79201244	-	-1.47313	-0.558888	4.03441e-06	0.000154408
ENSG00000118985	ELL2	elongation factor for RNA polymerase II 2	22936	5	95885097	-	1.03211	0.0455923	0.565987	0.827819
ENSG00000086065	CHMP5	charged multivesicular body protein 5	51510	9	33264878	Endocytosis, Necroptosis	-1.06835	-0.0953821	0.216796	0.583992
ENSG00000176920	FUT2	fucosyltransferase 2	2524	19	48695970	Glycosphingolipid biosynthesis - lacto and neolacto series, Glycosphingolipid biosynthesis - globo and isoglobo series	1.31944	0.399924	1.53752e-05	0.000458189
ENSG00000085719	CPNE3	copine 3	8895	8	86514426	-	1.05019	0.0706534	0.256209	0.619954
ENSG00000137497	NUMA1	nuclear mitotic apparatus protein 1	4926	11	72002863	-	-1.16732	-0.223201	0.0103352	0.0801623
ENSG00000155850	SLC26A2	solute carrier family 26 member 2	1836	5	149960736	-	-2.25575	-1.17361	3.86484e-07	2.24877e-05
ENSG00000166670	MMP10	matrix metallopeptidase 10	4319	11	102770501	-	-3.51721	-1.81443	1.52147e-09	2.18908e-07
ENSG00000113732	ATP6V0E1	ATPase H+ transporting V0 subunit e1	8992	5	172983759	Oxidative phosphorylation, Phagosome, Synaptic vesicle cycle, Collecting duct acid secretion, Vibrio cholerae infection, Epithelial cell signaling in Helicobacter pylori infection, Rheumatoid arthritis	1.04806	0.067725	0.379535	0.732967
ENSG00000163624	CDS1	CDP-diacylglycerol synthase 1	1040	4	84582903	Glycerophospholipid metabolism, Phosphatidylinositol signaling system	-1.34515	-0.427769	1.53574e-06	7.06835e-05
ENSG00000184007	PTP4A2	protein tyrosine phosphatase type IVA, member 2	8073	1	31906420	-	1.01376	0.019713	0.862926	0.931308
ENSG00000139218	SCAF11	SR-related CTD associated factor 11	9169	12	45919130	-	-1.09841	-0.135417	0.00998226	0.0779791
ENSG00000156261	CCT8	chaperonin containing TCP1 subunit 8	10694	21	29056321	-	1.14144	0.190852	0.00626967	0.054905
ENSG00000106153	CHCHD2	coiled-coil-helix-coiled-coil-helix domain containing 2	51142	7	56101561	-	1.00143	0.00205676	0.975162	0.986238
ENSG00000173432	SAA1	serum amyloid A1	6288	11	18266224	-	-2.26494	-1.17947	0.0526911	0.256379
ENSG00000134851	TMEM165	transmembrane protein 165	55858	4	55395912	-	-1.11004	-0.150605	0.334334	0.690583
ENSG00000147676	MAL2	mal, T-cell differentiation protein 2 (gene/pseudogene)	114569	8	119208370	-	-1.10321	-0.141707	0.0943844	0.371378
ENSG00000169714	CNBP	CCHC-type zinc finger nucleic acid binding protein	7555	3	129167814	-	1.08034	0.111486	0.138134	0.465123
ENSG00000172809	RPL38	ribosomal protein L38	6169	17	74203655	Ribosome	1.18573	0.245775	0.00276411	0.0287305
ENSG00000188659	SAXO2	stabilizer of axonemal microtubules 2	283726	15	82262810	-	-1.53503	-0.618263	0.000105061	0.00216387
ENSG00000152582	SPEF2	sperm flagellar 2	79925	5	35617886	-	-1.42397	-0.50992	6.13757e-07	3.33541e-05
ENSG00000108518	PFN1	profilin 1	5216	17	4945649	Rap1 signaling pathway, Regulation of actin cytoskeleton, Shigellosis, Salmonella infection	1.07807	0.108454	0.226026	0.595183
ENSG00000163131	CTSS	cathepsin S	1520	1	150730195	Lysosome, Phagosome, Apoptosis, Antigen processing and presentation, Tuberculosis	-1.51819	-0.602349	1.41168e-10	3.06867e-08
ENSG00000123159	GIPC1	GIPC PDZ domain containing family member 1	10755	19	14477758	-	-1.01737	-0.0248475	0.767843	0.868311
ENSG00000160401	CFAP157	cilia and flagella associated protein 157	286207	9	127706991	-	-2.02598	-1.01862	1.35233e-11	4.7157e-09
ENSG00000090060	PAPOLA	poly(A) polymerase alpha	10914	14	96502375; 96502864	mRNA surveillance pathway	1.08064	0.11189	0.0956579	0.374794
ENSG00000117226	GBP3	guanylate binding protein 3	2635	1	89006676; 89008843	NOD-like receptor signaling pathway	1.11726	0.159968	0.158751	0.500221
ENSG00000000003	-	TSPAN6	-	-	-	-	-1.5109	-0.595404	4.38825e-13	2.49745e-10
ENSG00000152611	CAPSL	calcyphosine like	133690	5	35904295	-	-1.49542	-0.580552	1.14937e-06	5.51237e-05
ENSG00000140057	AK7	adenylate kinase 7	122481	14	96392110	Purine metabolism, Thiamine metabolism	-1.56544	-0.646571	1.58434e-11	5.33934e-09
ENSG00000112081	SRSF3	serine and arginine rich splicing factor 3	6428	6	36594312	Spliceosome, Herpes simplex infection	-1.11362	-0.155255	0.00815383	0.0671647
ENSG00000170606	HSPA4	heat shock protein family A (Hsp70) member 4	3308	5	133051969	Tight junction, Antigen processing and presentation	1.19398	0.255778	0.000935622	0.012344
ENSG00000204592	HLA-E	major histocompatibility complex, class I, E	3133	6	1744501; 1745237; 1790174; 1799640; 1833461; 1969140; 30489405	Endocytosis, Phagosome, Cellular senescence, Cell adhesion molecules (CAMs), Antigen processing and presentation, Natural killer cell mediated cytotoxicity, Type I diabetes mellitus, Human papillomavirus infection, HTLV-I infection, Kaposi's sarcoma-associated herpesvirus infection, Herpes simplex infection, Epstein-Barr virus infection, Viral carcinogenesis, Autoimmune thyroid disease, Allograft…	-1.16634	-0.221983	0.0868108	0.352369
ENSG00000132470	ITGB4	integrin subunit beta 4	3691	17	75721327; 75724695	PI3K-Akt signaling pathway, Focal adhesion, ECM-receptor interaction, Regulation of actin cytoskeleton, Human papillomavirus infection, Hypertrophic cardiomyopathy (HCM), Arrhythmogenic right ventricular cardiomyopathy (ARVC), Dilated cardiomyopathy (DCM)	1.10159	0.139593	0.212202	0.577807
ENSG00000178038	ALS2CL	ALS2 C-terminal like	259173	3	46668994	-	1.24084	0.311316	0.00138773	0.0168834
ENSG00000104723	TUSC3	tumor suppressor candidate 3	7991	8	15540086	N-Glycan biosynthesis, Protein processing in endoplasmic reticulum	-1.39428	-0.47952	1.67639e-08	1.62194e-06
ENSG00000079459	FDFT1	farnesyl-diphosphate farnesyltransferase 1	2222	8	11795572; 11802610; 11803043; 11803088; 11807942; 11808416; 11809143	Steroid biosynthesis	-1.04715	-0.0664684	0.544182	0.827819
ENSG00000082641	NFE2L1	nuclear factor, erythroid 2 like 1	4779	17	48048304; 48048323	-	-1.28141	-0.357727	2.82866e-05	0.000757538
ENSG00000168288	MMADHC	methylmalonic aciduria and homocystinuria, cblD type	27249	2	149569632	-	1.14513	0.195513	0.0154598	0.107939
ENSG00000136068	FLNB	filamin B	2317	3	58008399	MAPK signaling pathway, Focal adhesion, Salmonella infection, Proteoglycans in cancer	-1.07379	-0.102705	0.579779	0.827819
ENSG00000169764	UGP2	UDP-glucose pyrophosphorylase 2	7360	2	63840963; 63841879	Pentose and glucuronate interconversions, Galactose metabolism, Starch and sucrose metabolism, Amino sugar and nucleotide sugar metabolism	-1.02534	-0.0361	0.735839	0.848281
ENSG00000106682	EIF4H	eukaryotic translation initiation factor 4H	7458	7	74174375	-	-1.03669	-0.0519849	0.467301	0.817505
ENSG00000142627	EPHA2	EPH receptor A2	1969	1	16124336	Ras signaling pathway, Rap1 signaling pathway, PI3K-Akt signaling pathway, Axon guidance	1.01791	0.0256122	0.843554	0.918455
ENSG00000052802	MSMO1	methylsterol monooxygenase 1	6307	4	165327665	Steroid biosynthesis	-1.22476	-0.292498	0.109749	0.406822
ENSG00000104133	SPG11	spastic paraplegia 11 (autosomal recessive)	80208	15	44562695	-	-1.22049	-0.287458	8.60003e-05	0.00182212
ENSG00000151150	ANK3	ankyrin 3	288	10	60026297	Proteoglycans in cancer	-1.4097	-0.495387	0.00123382	0.0154039
ENSG00000072274	TFRC	transferrin receptor	7037	3	196049283	HIF-1 signaling pathway, Endocytosis, Phagosome, Ferroptosis, Hematopoietic cell lineage	1.59812	0.676374	0.000108329	0.00222025
ENSG00000153944	MSI2	musashi RNA binding protein 2	124540	17	57255850; 57256569; 57257012	mRNA surveillance pathway	-1.14506	-0.195421	0.0709614	0.311691
ENSG00000113141	IK	IK cytokine, down-regulator of HLA II	3550	5	140647798	-	-1.27861	-0.354575	3.16588e-05	0.000827114
ENSG00000155761	SPAG17	sperm associated antigen 17	200162	1	117953664	-	-1.88896	-0.917589	2.22274e-11	7.01965e-09
ENSG00000029363	BCLAF1	BCL2 associated transcription factor 1	9774	6	136256862	-	-1.00166	-0.0023993	0.973124	0.984992
ENSG00000169504	CLIC4	chloride intracellular channel 4	25932	1	24745268	-	-1.45496	-0.540979	0.00648511	0.0563012
ENSG00000140519	RHCG	Rh family C glycoprotein	51458	15	89471408	-	1.0064	0.00919666	0.984876	0.992107
ENSG00000185250	PPIL6	peptidylprolyl isomerase like 6	285755	6	109390214	-	-1.33381	-0.415556	1.13796e-06	5.46676e-05
ENSG00000106546	AHR	aryl hydrocarbon receptor	196	7	17298651	Th17 cell differentiation	1.13864	0.187316	0.0535955	0.259322
ENSG00000116127	ALMS1	ALMS1, centrosome and basal body associated protein	7840	2	73385757	-	-1.37116	-0.455401	2.83664e-06	0.00011571
ENSG00000252835	SCARNA21	small Cajal body-specific RNA 21	677763	17	7906122	-	-1.05162	-0.0726147	0.580377	0.827819
ENSG00000111912	NCOA7	nuclear receptor coactivator 7	135112	6	125781160; 125790762; 125919223	-	-1.22249	-0.289824	0.385679	0.739122
ENSG00000135624	CCT7	chaperonin containing TCP1 subunit 7	10574	2	73234235	-	1.20607	0.270314	2.48613e-05	0.000682177
ENSG00000147162	OGT	O-linked N-acetylglucosamine (GlcNAc) transferase	8473	X	71533061	Other types of O-glycan biosynthesis, Insulin resistance	-1.18655	-0.246775	0.00013143	0.00258403
ENSG00000143761	ARF1	ADP ribosylation factor 1	375	1	228082659; 228083149	Phospholipase D signaling pathway, Endocytosis, Vibrio cholerae infection, Legionellosis	1.10478	0.143763	0.169212	0.519397
ENSG00000168575	SLC20A2	solute carrier family 20 member 2	6575	8	42416461	-	-1.54577	-0.628326	2.93466e-09	3.85761e-07
ENSG00000143612	C1orf43	chromosome 1 open reading frame 43	25912	1	154206700; 154211460	-	1.08396	0.116307	0.0608943	0.282523
ENSG00000163110	PDLIM5	PDZ and LIM domain 5	10611	4	94451856	-	-1.05784	-0.0811252	0.417486	0.769703
ENSG00000007168	PAFAH1B1	platelet activating factor acetylhydrolase 1b regulatory subunit 1	5048	17	2593628	Ether lipid metabolism	1.02545	0.0362625	0.633911	0.827819
ENSG00000165959	CLMN	calmin	79789	14	95181938	-	-1.35918	-0.442739	0.0012496	0.0155585
ENSG00000198918	RPL39	ribosomal protein L39	6170	X	119786503	Ribosome	1.16978	0.226243	0.0363223	0.198472
ENSG00000108679	LGALS3BP	galectin 3 binding protein	3959	17	78971252	-	-1.32269	-0.403478	4.4127e-07	2.52081e-05
ENSG00000181789	COPG1	coatomer protein complex subunit gamma 1	22820	3	129249609	-	-1.04149	-0.0586434	0.405916	0.758153
ENSG00000132824	SERINC3	serine incorporator 3	10955	20	44496220; 44497439	-	-1.01253	-0.0179627	0.758786	0.862614
ENSG00000275052	PPP4R3B	protein phosphatase 4 regulatory subunit 3B	57223	2	55547291	Glucagon signaling pathway	-1.03847	-0.0544581	0.314647	0.672654
ENSG00000107372	ZFAND5	zinc finger AN1-type containing 5	7763	9	72351424	-	1.0396	0.0560247	0.542924	0.827819
ENSG00000205084	TMEM231	transmembrane protein 231	79583	16	75538116	-	-1.41088	-0.496591	1.48061e-07	1.0047e-05
ENSG00000197632	SERPINB2	serpin family B member 2	5055	18	63887704	Complement and coagulation cascades	1.17173	0.22864	0.378201	0.731886
ENSG00000188010	MORN2	MORN repeat containing 2	729967	2	38875961	-	-1.3463	-0.428998	0.000129222	0.00255121
ENSG00000017260	ATP2C1	ATPase secretory pathway Ca2+ transporting 1	27032	3	130850524; 130893990; 130894014; 130894060; 130894447; 130894589	-	-1.42968	-0.515694	1.22423e-06	5.82411e-05
ENSG00000067369	TP53BP1	tumor protein p53 binding protein 1	7158	15	43407213	NOD-like receptor signaling pathway	-1.26058	-0.33409	5.71425e-07	3.14967e-05
ENSG00000183644	C11orf88	chromosome 11 open reading frame 88	399949	11	111514784	-	-1.20559	-0.269742	0.0577597	0.273011
ENSG00000124422	USP22	ubiquitin specific peptidase 22	23326	17	20999592	-	-1.00361	-0.00519585	0.933406	0.96078
ENSG00000256618	MTRNR2L1	MT-RNR2-like 1	100462977	17	22523110	-	-1.08796	-0.121619	0.299018	0.660226
ENSG00000014641	MDH1	malate dehydrogenase 1	4190	2	63588608; 63589150	Citrate cycle (TCA cycle), Cysteine and methionine metabolism, Pyruvate metabolism, Glyoxylate and dicarboxylate metabolism, Proximal tubule bicarbonate reclamation	-1.08359	-0.115825	0.138792	0.466424
ENSG00000065618	COL17A1	collagen type XVII alpha 1 chain	1308	10	104031287	Protein digestion and absorption	-1.31436	-0.394364	0.0491246	0.24462
ENSG00000100353	EIF3D	eukaryotic translation initiation factor 3 subunit D	8664	22	36510849	RNA transport	-1.01146	-0.0164405	0.811068	0.896328
ENSG00000136942	RPL35	ribosomal protein L35	11224	9	124857878	Ribosome	1.39407	0.479306	6.076e-06	0.000215163
ENSG00000130255	RPL36	ribosomal protein L36	25873	19	5690260; 5690334	Ribosome	1.17876	0.237273	0.00651149	0.0564907
ENSG00000205581	HMGN1	high mobility group nucleosome binding domain 1	3150	21	39342314	Herpes simplex infection	1.0353	0.0500496	0.410613	0.76278
ENSG00000132341	RAN	RAN, member RAS oncogene family	5901	12	130871993	Ribosome biogenesis in eukaryotes, RNA transport, HTLV-I infection, Epstein-Barr virus infection	1.11862	0.161721	0.0612031	0.283406
ENSG00000197324	LRP10	LDL receptor related protein 10	26020	14	22871716	-	1.14074	0.189967	0.0656618	0.296732
ENSG00000119801	YPEL5	yippee like 5	51646	2	30146883	-	-1.09147	-0.126273	0.0934844	0.369246
ENSG00000175792	RUVBL1	RuvB like AAA ATPase 1	8607	3	128064784; 128080826; 128080956	Wnt signaling pathway	-1.25172	-0.323907	0.000107366	0.00220593
ENSG00000116560	SFPQ	splicing factor proline and glutamine rich	6421	1	35176377; 35183599	-	1.05494	0.0771626	0.34167	0.697503
ENSG00000120262	CCDC170	coiled-coil domain containing 170	80129	6	151494039	-	-1.81684	-0.861431	2.11797e-09	2.88999e-07
ENSG00000121741	ZMYM2	zinc finger MYM-type containing 2	7750	13	19958669; 19958707; 19958833	-	-1.06011	-0.0842142	0.119856	0.428299
ENSG00000116016	EPAS1	endothelial PAS domain protein 1	2034	2	46297401	Pathways in cancer, Renal cell carcinoma	1.09201	0.12699	0.512694	0.827819
ENSG00000156042	CFAP70	cilia and flagella associated protein 70	118491	10	73253757	-	-1.93182	-0.949959	9.05546e-12	3.41888e-09
ENSG00000197603	C5orf42	chromosome 5 open reading frame 42	65250	5	37106227	-	-1.34459	-0.427162	0.0010146	0.0131452
ENSG00000118855	MFSD1	major facilitator superfamily domain containing 1	64747	3	158801925	-	1.14185	0.191372	0.0299224	0.173617
ENSG00000102804	TSC22D1	TSC22 domain family member 1	8848	13	44432142	-	-1.11511	-0.157183	0.0375855	0.203525
ENSG00000023228	NDUFS1	NADH:ubiquinone oxidoreductase core subunit S1	4719	2	206123078	Oxidative phosphorylation, Retrograde endocannabinoid signaling, Non-alcoholic fatty liver disease (NAFLD), Alzheimer's disease, Parkinson's disease, Huntington's disease	1.0124	0.0177828	0.707507	0.834849
ENSG00000124486	USP9X	ubiquitin specific peptidase 9, X-linked	8239	X	41085634	-	-1.03794	-0.0537237	0.511442	0.827819
ENSG00000100554	ATP6V1D	ATPase H+ transporting V1 subunit D	51382	14	67337863	Oxidative phosphorylation, Phagosome, mTOR signaling pathway, Synaptic vesicle cycle, Collecting duct acid secretion, Vibrio cholerae infection, Epithelial cell signaling in Helicobacter pylori infection, Rheumatoid arthritis	-1.08582	-0.118789	0.0891628	0.358551
ENSG00000198843	SELENOT	selenoprotein T	51714	3	150603278	-	1.05668	0.0795451	0.278616	0.641969
ENSG00000170889	RPS9	ribosomal protein S9	6203	19	175656; 175692; 175829; 175839; 175865; 175875; 54200857; 54200893	Ribosome	1.05038	0.0709095	0.333539	0.689771
ENSG00000168298	HIST1H1E	histone cluster 1 H1 family member e	3008	6	26156330	-	1.63536	0.709604	1.87959e-08	1.78754e-06
ENSG00000113583	C5orf15	chromosome 5 open reading frame 15	56951	5	133955506	-	-1.41148	-0.497214	4.8288e-09	5.8008e-07
ENSG00000010626	LRRC23	leucine rich repeat containing 23	10233	12	6904732	-	-1.29289	-0.370599	6.42997e-05	0.00144269
ENSG00000058262	SEC61A1	Sec61 translocon alpha 1 subunit	29927	3	128052368	Protein export, Protein processing in endoplasmic reticulum, Phagosome, Vibrio cholerae infection	1.15662	0.209919	0.00298914	0.0305136
ENSG00000255302	EID1	EP300 interacting inhibitor of differentiation 1	23741	15	48878092	-	-1.12884	-0.174842	0.023952	0.148228
ENSG00000157423	HYDIN	HYDIN, axonemal central pair apparatus protein	54768	16	70802083; 71027109; 71031410	-	-1.41354	-0.499313	9.26225e-06	0.000300118
ENSG00000270672	MTRNR2L6	MT-RNR2-like 6	100463482	7	668851; 142666298	-	-1.26281	-0.336637	0.0312747	0.178986
ENSG00000187837	HIST1H1C	histone cluster 1 H1 family member c	3006	6	26055739	-	1.92308	0.943421	9.86788e-11	2.35955e-08
ENSG00000047410	TPR	translocated promoter region, nuclear basket protein	7175	1	186311653	RNA transport, Pathways in cancer, Thyroid cancer	-1.09497	-0.130895	0.0398021	0.211606
ENSG00000133640	LRRIQ1	leucine rich repeats and IQ motif containing 1	84125	12	85036320	-	-1.33307	-0.414757	0.000232605	0.00411704
ENSG00000256612	CYP2B7P	cytochrome P450 family 2 subfamily B member 7, pseudogene	1556	19	40924264	-	1.02221	0.0316869	0.794447	0.886065
ENSG00000161203	AP2M1	adaptor related protein complex 2 mu 1 subunit	1173	3	184174845	Endocytosis, Synaptic vesicle cycle, Endocrine and other factor-regulated calcium reabsorption, Huntington's disease	1.0665	0.0928797	0.177722	0.533394
ENSG00000143870	PDIA6	protein disulfide isomerase family A member 6	10130	2	10783390	Protein processing in endoplasmic reticulum	-1.07457	-0.103755	0.126032	0.440564
ENSG00000253719	ATXN7L3B	ataxin 7 like 3B	552889	12	74537770	-	-1.13824	-0.186809	0.0221091	0.14014
ENSG00000156642	NPTN	neuroplastin	27020	15	73560002	-	-1.19793	-0.26054	5.02594e-06	0.00018516
ENSG00000169567	HINT1	histidine triad nucleotide binding protein 1	3094	5	131159282	-	1.21979	0.286636	0.00114586	0.0145005
ENSG00000060138	YBX3	Y-box binding protein 3	8531	12	10699076	Tight junction	1.0066	0.009494	0.903873	0.953837
ENSG00000205339	IPO7	importin 7	10527	11	9384621	-	1.01099	0.0157677	0.845125	0.919349
ENSG00000075292	ZNF638	zinc finger protein 638	27332	2	71331754	-	1.10039	0.138015	0.0237803	0.147584
ENSG00000231991	-	ANXA2P2	-	-	-	-	1.00083	0.00119147	0.99115	0.996169
ENSG00000163491	NEK10	NIMA related kinase 10	152110	3	27110902; 27215605	-	-1.30522	-0.38429	0.000157827	0.00300993
ENSG00000102471	NDFIP2	Nedd4 family interacting protein 2	54602	13	79481123	-	-1.01562	-0.0223669	0.713456	0.837063
ENSG00000188559	RALGAPA2	Ral GTPase activating protein catalytic alpha subunit 2	57186	20	20389627	-	1.05501	0.0772582	0.436011	0.787499
ENSG00000114850	SSR3	signal sequence receptor subunit 3	6747	3	156539552	Protein processing in endoplasmic reticulum	1.25816	0.331318	4.8295e-05	0.00115756
ENSG00000136758	YME1L1	YME1 like 1 ATPase	10730	10	27110110	-	1.00056	0.00081044	0.988966	0.99485
ENSG00000122735	DNAI1	dynein axonemal intermediate chain 1	27019	9	34458751	Huntington's disease	-1.7438	-0.802233	4.89287e-13	2.69989e-10
ENSG00000205413	SAMD9	sterile alpha motif domain containing 9	54809	7	93099512	-	1.03984	0.0563623	0.688368	0.829949
ENSG00000206560	ANKRD28	ankyrin repeat domain 28	23243	3	15667235	-	-1.0003	-0.000429233	0.99688	0.998766
ENSG00000165219	GAPVD1	GTPase activating protein and VPS9 domains 1	26130	9	125261793; 125298889	-	-1.17449	-0.232029	0.00247996	0.0263497
ENSG00000171295	ZNF440	zinc finger protein 440	126070	19	11814291	-	-1.30015	-0.378681	6.3491e-05	0.00142774
ENSG00000099204	ABLIM1	actin binding LIM protein 1	3983	10	114431109	Axon guidance	1.36787	0.451931	0.00760097	0.0636656
ENSG00000141736	ERBB2	erb-b2 receptor tyrosine kinase 2	2064	17	39688083; 39699977	ErbB signaling pathway, Calcium signaling pathway, HIF-1 signaling pathway, Focal adhesion, Adherens junction, Tight junction, Pathways in cancer, Proteoglycans in cancer, MicroRNAs in cancer, Pancreatic cancer, Endometrial cancer, Prostate cancer, Bladder cancer, Non-small cell lung cancer, Breast cancer, Central carbon metabolism in cancer	1.00279	0.00401824	0.953753	0.97175
ENSG00000163659	TIPARP	TCDD inducible poly(ADP-ribose) polymerase	25976	3	156674415; 156674925; 156676663	-	2.42576	1.27844	6.20347e-17	1.59647e-13
ENSG00000158769	F11R	F11 receptor	50848	1	160995210	Cell adhesion molecules (CAMs), Tight junction, Leukocyte transendothelial migration, Epithelial cell signaling in Helicobacter pylori infection	-1.3342	-0.415977	3.99567e-07	2.31685e-05
ENSG00000165672	PRDX3	peroxiredoxin 3	10935	10	119167698	-	-1.10153	-0.139506	0.0527092	0.256417
ENSG00000153347	FAM81B	family with sequence similarity 81 member B	153643	5	95391343	-	-1.24179	-0.31242	0.000637477	0.00913535
ENSG00000125968	ID1	inhibitor of DNA binding 1, HLH protein	3397	20	31605282	Rap1 signaling pathway, TGF-beta signaling pathway, Hippo signaling pathway, Signaling pathways regulating pluripotency of stem cells	1.45163	0.537674	0.000252834	0.00437937
ENSG00000180776	ZDHHC20	zinc finger DHHC-type containing 20	253832	13	21372570	-	-1.04774	-0.0672839	0.253718	0.619841
ENSG00000119318	RAD23B	RAD23 homolog B, nucleotide excision repair protein	5887	9	107283235; 107284052; 107284768	Nucleotide excision repair, Protein processing in endoplasmic reticulum	1.06482	0.0906059	0.234383	0.60054
ENSG00000106460	TMEM106B	transmembrane protein 106B	54664	7	12211221	-	-1.08894	-0.12292	0.248327	0.615226
ENSG00000169895	SYAP1	synapse associated protein 1	94056	X	16719583	-	-1.18368	-0.243278	7.94462e-06	0.00026507
ENSG00000088930	XRN2	5'-3' exoribonuclease 2	22803	20	21303283; 21303497	Ribosome biogenesis in eukaryotes, RNA degradation	-1.05212	-0.0732933	0.21121	0.576386
ENSG00000062038	CDH3	cadherin 3	1001	16	68644835	Cell adhesion molecules (CAMs)	-1.77938	-0.831374	8.98045e-06	0.000293019
ENSG00000198899	ATP6	ATP synthase F0 subunit 6	4508	MT	-	Oxidative phosphorylation, Alzheimer's disease, Parkinson's disease, Huntington's disease	1.14702	0.197889	0.402747	0.755089
ENSG00000139324	TMTC3	transmembrane and tetratricopeptide repeat containing 3	160418	12	88142295	-	-1.04297	-0.060704	0.336002	0.69208
ENSG00000075142	SRI	sorcin	6717	7	88205116; 88208202	-	-1.42218	-0.508105	2.35387e-08	2.16478e-06
ENSG00000188846	RPL14	ribosomal protein L14	9045	3	40457291; 40457338	Ribosome	1.21044	0.27553	0.000328032	0.00539705
ENSG00000151726	ACSL1	acyl-CoA synthetase long-chain family member 1	2180	4	184755594	Fatty acid biosynthesis, Fatty acid degradation, PPAR signaling pathway, Peroxisome, Ferroptosis, Adipocytokine signaling pathway	-1.21433	-0.280158	0.0171458	0.116598
ENSG00000141580	WDR45B	WD repeat domain 45B	56270	17	82614561	-	-1.36149	-0.44519	0.000713771	0.00996421
ENSG00000123091	RNF11	ring finger protein 11	26994	1	51236272	-	-1.09641	-0.132783	0.0895262	0.359264
ENSG00000101972	STAG2	stromal antigen 2	10735	X	123960559; 123961311; 123961705	Cell cycle	-1.1157	-0.157951	0.0113799	0.0859944
ENSG00000136689	IL1RN	interleukin 1 receptor antagonist	3557	2	113117892; 113127560	-	1.27186	0.346942	0.312725	0.670921
ENSG00000002834	LASP1	LIM and SH3 protein 1	3927	17	38869858	-	-1.0136	-0.0194925	0.810738	0.896152
ENSG00000056097	ZFR	zinc finger RNA binding protein	51663	5	32354345	-	1.1381	0.186626	0.0012529	0.0155958
ENSG00000122545	2007-09-01	septin 7	989	7	35800985	-	-1.02423	-0.0345397	0.598711	0.827819
ENSG00000023909	GCLM	glutamate-cysteine ligase modifier subunit	2730	1	93885199	Cysteine and methionine metabolism, Glutathione metabolism, Ferroptosis	1.56008	0.641619	8.20679e-11	2.05864e-08
ENSG00000054118	THRAP3	thyroid hormone receptor associated protein 3	9967	1	36224411; 36224415	-	-1.04316	-0.0609588	0.287424	0.64986
ENSG00000120708	TGFBI	transforming growth factor beta induced	7045	5	136028894	-	-1.39973	-0.485144	0.0307505	0.177036
ENSG00000163605	PPP4R2	protein phosphatase 4 regulatory subunit 2	151987	3	72996742; 72996784	-	-1.16058	-0.214849	0.00853618	0.0693698
ENSG00000104450	SPAG1	sperm associated antigen 1	6674	8	100158034; 100158334	-	-1.17768	-0.235943	0.00511171	0.0467796
ENSG00000171988	JMJD1C	jumonji domain containing 1C	221037	10	63167220	Transcriptional misregulation in cancer	-1.10088	-0.138656	0.121892	0.432588
ENSG00000185896	LAMP1	lysosomal associated membrane protein 1	3916	13	113297153	Autophagy - animal, Lysosome, Phagosome, Tuberculosis	-1.02926	-0.0416124	0.464855	0.815135
ENSG00000089876	DHX32	DEAH-box helicase 32 (putative)	55760	10	125836339	-	1.01752	0.0250505	0.701585	0.833533
ENSG00000105568	PPP2R1A	protein phosphatase 2 scaffold subunit Aalpha	5518	19	52189801	mRNA surveillance pathway, Sphingolipid signaling pathway, Oocyte meiosis, PI3K-Akt signaling pathway, AMPK signaling pathway, Adrenergic signaling in cardiomyocytes, TGF-beta signaling pathway, Hippo signaling pathway, Tight junction, Dopaminergic synapse, Long-term depression, Chagas disease (American trypanosomiasis), Hepatitis C, Human papillomavirus infection	1.02524	0.0359649	0.619869	0.827819
ENSG00000261040	-	WFDC21P	-	-	-	-	-1.69525	-0.761501	2.40595e-05	0.000665244
ENSG00000164050	PLXNB1	plexin B1	5364	3	48403853	Axon guidance	-1.02862	-0.0407097	0.604719	0.827819
ENSG00000201901	-	RN7SKP48	-	-	-	-	-1.0157	-0.0224687	0.869955	0.935716
ENSG00000166145	SPINT1	serine peptidase inhibitor, Kunitz type 1	6692	15	40844047; 40844444	Transcriptional misregulation in cancer, Prostate cancer	-1.36454	-0.44841	0.000634624	0.00910747
ENSG00000255112	CHMP1B	charged multivesicular body protein 1B	57132	18	11851389	Endocytosis, Necroptosis	1.08465	0.117234	0.0698166	0.308661
ENSG00000132002	DNAJB1	DnaJ heat shock protein family (Hsp40) member B1	3337	19	14514763	Protein processing in endoplasmic reticulum, Influenza A	1.10747	0.147273	0.270587	0.633514
ENSG00000105289	TJP3	tight junction protein 3	27134	19	3708336; 3721698	Tight junction	-1.06208	-0.0868972	0.33668	0.6927
ENSG00000161533	ACOX1	acyl-CoA oxidase 1	51	17	75941510	Fatty acid degradation, alpha-Linolenic acid metabolism, Biosynthesis of unsaturated fatty acids, PPAR signaling pathway, cAMP signaling pathway, Peroxisome	-1.12175	-0.165755	0.0456627	0.233367
ENSG00000204054	-	LINC00963	-	-	-	-	-1.31876	-0.39918	0.000221492	0.00394537
ENSG00000115484	CCT4	chaperonin containing TCP1 subunit 4	10575	2	61868126	-	1.1699	0.226382	0.00148561	0.0177875
ENSG00000188352	FOCAD	focadhesin	54914	9	20658308	-	-1.46182	-0.547768	9.61149e-09	1.02906e-06
ENSG00000198380	GFPT1	glutamine--fructose-6-phosphate transaminase 1	2673	2	69319768	Alanine, aspartate and glutamate metabolism, Amino sugar and nucleotide sugar metabolism, Insulin resistance	-1.03828	-0.0541944	0.58545	0.827819
ENSG00000142864	SERBP1	SERPINE1 mRNA binding protein 1	26135	1	67407809	-	1.02329	0.0332147	0.670092	0.828001
ENSG00000136603	SKIL	SKI like proto-oncogene	6498	3	170357684; 170359622	Signaling pathways regulating pluripotency of stem cells	-1.40191	-0.487395	1.87007e-07	1.2243e-05
ENSG00000116171	SCP2	sterol carrier protein 2	6342	1	52927228; 53014937	Primary bile acid biosynthesis, PPAR signaling pathway, Peroxisome	-1.18823	-0.248813	0.0015235	0.0181196
ENSG00000166747	AP1G1	adaptor related protein complex 1 gamma 1 subunit	164	16	71729001	Lysosome	1.0823	0.114102	0.100944	0.386784
ENSG00000108406	DHX40	DEAH-box helicase 40	79665	17	59565524	-	-1.15971	-0.213762	0.000658338	0.00938342
ENSG00000089737	DDX24	DEAD-box helicase 24	57062	14	1165483; 94050921	-	-1.05119	-0.0720246	0.329496	0.685887
ENSG00000108829	LRRC59	leucine rich repeat containing 59	55379	17	50381232	-	1.31089	0.39055	1.42339e-07	9.69798e-06
ENSG00000163683	SMIM14	small integral membrane protein 14	201895	4	39547296	-	-1.45926	-0.545234	1.97541e-06	8.59561e-05
ENSG00000119912	IDE	insulin degrading enzyme	3416	10	92451683	Alzheimer's disease	1.09758	0.134332	0.0265265	0.159445
ENSG00000111229	ARPC3	actin related protein 2/3 complex subunit 3	10094	12	110434890	Endocytosis, Fc gamma R-mediated phagocytosis, Regulation of actin cytoskeleton, Bacterial invasion of epithelial cells, Pathogenic Escherichia coli infection, Shigellosis, Salmonella infection	1.04754	0.0670092	0.374156	0.728054
ENSG00000135506	OS9	OS9, endoplasmic reticulum lectin	10956	12	57693954	Protein processing in endoplasmic reticulum	-1.09685	-0.133367	0.0274851	0.163664
ENSG00000177731	FLII	FLII, actin remodeling protein	2314	17	18244816	-	1.13295	0.180087	0.0510275	0.250984
ENSG00000166888	STAT6	signal transducer and activator of transcription 6	6778	12	57095404	Necroptosis, Jak-STAT signaling pathway, Th1 and Th2 cell differentiation, Th17 cell differentiation, Hepatitis B, Inflammatory bowel disease (IBD)	1.05889	0.0825494	0.237237	0.604118
ENSG00000150527	MIA2	melanoma inhibitory activity 2	4253	14	39233909; 39233920; 39265271; 39266297; 39267123	-	1.14285	0.192638	0.000367528	0.00590561
ENSG00000125977	EIF2S2	eukaryotic translation initiation factor 2 subunit beta	8894	20	34088297	RNA transport	1.10372	0.142374	0.0400386	0.212683
ENSG00000034677	RNF19A	ring finger protein 19A, RBR E3 ubiquitin protein ligase	25897	8	100257058	-	-1.33361	-0.415339	0.00148121	0.017753
ENSG00000120686	UFM1	ubiquitin fold modifier 1	51569	13	38349770	-	-1.10168	-0.139703	0.0456073	0.233163
ENSG00000124766	SOX4	SRY-box 4	6659	6	21593740	MicroRNAs in cancer	-1.24266	-0.313433	0.0334236	0.187502
ENSG00000198840	ND3	NADH dehydrogenase, subunit 3 (complex I)	4537	MT	-	Oxidative phosphorylation, Retrograde endocannabinoid signaling, Parkinson's disease	1.0567	0.0795643	0.697968	0.832394
ENSG00000003402	CFLAR	CASP8 and FADD like apoptosis regulator	8837	2	201116103; 201116153; 201118545; 201129728; 201132964; 201140274	NF-kappa B signaling pathway, Autophagy - animal, Apoptosis, Necroptosis, TNF signaling pathway, Chagas disease (American trypanosomiasis)	-1.51551	-0.5998	0.000231157	0.00409467
ENSG00000158023	WDR66	WD repeat domain 66	144406	12	121918556	-	-1.3773	-0.461847	1.62798e-07	1.08706e-05
ENSG00000162643	WDR63	WD repeat domain 63	126820	1	85062297	-	-1.08697	-0.120311	0.219238	0.587574
ENSG00000136536	2007-03-01	membrane associated ring-CH-type finger 7	64844	2	159712456; 159733890	-	1.10792	0.147859	0.0175655	0.118712
ENSG00000177119	ANO6	anoctamin 6	196527	12	45215986; 45292682	-	-1.18375	-0.243369	0.0107924	0.0826996
ENSG00000106366	SERPINE1	serpin family E member 1	5054	7	101127088	HIF-1 signaling pathway, p53 signaling pathway, Cellular senescence, Apelin signaling pathway, Hippo signaling pathway, Complement and coagulation cascades, AGE-RAGE signaling pathway in diabetic complications, Chagas disease (American trypanosomiasis)	1.34903	0.431925	0.0287909	0.16899
ENSG00000168092	PAFAH1B2	platelet activating factor acetylhydrolase 1b catalytic subunit 2	5049	11	117144283	Ether lipid metabolism	-1.04466	-0.0630368	0.280694	0.643569
ENSG00000115310	RTN4	reticulon 4	57142	2	54972190	Alzheimer's disease	1.02345	0.0334475	0.589989	0.827819
ENSG00000029364	SLC39A9	solute carrier family 39 member 9	55334	14	69398378; 69398667	-	-1.07568	-0.105244	0.051745	0.253396
ENSG00000144381	HSPD1	heat shock protein family D (Hsp60) member 1	3329	2	197486583	RNA degradation, Type I diabetes mellitus, Legionellosis, Tuberculosis	1.19486	0.256846	0.0262814	0.158408
ENSG00000138593	SECISBP2L	SECIS binding protein 2 like	9728	15	48988638	-	-1.19128	-0.252518	0.000527857	0.00788629
ENSG00000111110	PPM1H	protein phosphatase, Mg2+/Mn2+ dependent 1H	57460	12	62643983	-	-1.56927	-0.650092	2.03236e-11	6.714e-09
ENSG00000168209	DDIT4	DNA damage inducible transcript 4	54541	10	72273918	Autophagy - animal, mTOR signaling pathway, PI3K-Akt signaling pathway, MicroRNAs in cancer	-1.18763	-0.248088	0.134088	0.457071
ENSG00000153147	SMARCA5	SWI/SNF related, matrix associated, actin dependent regulator of chromatin, subfamily a, member 5	8467	4	143513462	-	-1.03615	-0.0512287	0.309794	0.668579
ENSG00000146674	IGFBP3	insulin like growth factor binding protein 3	3486	7	45912244	p53 signaling pathway, Cellular senescence, Transcriptional misregulation in cancer	1.1062	0.145614	0.765004	0.866622
ENSG00000141429	GALNT1	polypeptide N-acetylgalactosaminyltransferase 1	2589	18	35654568	Mucin type O-glycan biosynthesis	1.12209	0.166194	0.0403602	0.213894
ENSG00000070526	ST6GALNAC1	ST6 N-acetylgalactosaminide alpha-2,6-sialyltransferase 1	55808	17	76624755	Mucin type O-glycan biosynthesis	-1.2113	-0.276558	0.0588934	0.276686
ENSG00000165806	CASP7	caspase 7	840	10	113679161; 113679668; 113709344	Apoptosis, Apoptosis - multiple species, TNF signaling pathway, Non-alcoholic fatty liver disease (NAFLD), Alzheimer's disease, Pertussis, Legionellosis	-1.28361	-0.360201	0.000359825	0.0058083
ENSG00000138757	G3BP2	G3BP stress granule assembly factor 2	9908	4	75642768	-	-1.10623	-0.145648	0.0155807	0.108632
ENSG00000151023	ENKUR	enkurin, TRPC channel interacting protein	219670	10	24981978	-	-1.35778	-0.441253	5.45752e-05	0.00126872
ENSG00000166224	SGPL1	sphingosine-1-phosphate lyase 1	8879	10	70815947	Sphingolipid metabolism, Sphingolipid signaling pathway	-1.06676	-0.0932391	0.217777	0.585192
ENSG00000159658	EFCAB14	EF-hand calcium binding domain 14	9813	1	46675158	-	-1.0395	-0.0558849	0.347555	0.70277
ENSG00000164023	SGMS2	sphingomyelin synthase 2	166929	4	107824564; 107893263	Sphingolipid metabolism, Sphingolipid signaling pathway	-1.01869	-0.0267135	0.756786	0.861198
ENSG00000110713	NUP98	nucleoporin 98	4928	11	3675009; 3711553	RNA transport, Influenza A	1.0196	0.0279986	0.608084	0.827819
ENSG00000070190	DAPP1	dual adaptor of phosphotyrosine and 3-phosphoinositides 1	27071	4	99816823; 99816832	B cell receptor signaling pathway	-1.40905	-0.494723	0.000411959	0.00647858
ENSG00000172466	ZNF24	zinc finger protein 24	7572	18	35332207; 35338882	-	-1.07598	-0.105651	0.0523278	0.255155
ENSG00000082898	XPO1	exportin 1	7514	2	61477933	Ribosome biogenesis in eukaryotes, RNA transport, Influenza A, HTLV-I infection, Epstein-Barr virus infection	1.15165	0.203707	0.004703	0.043741
ENSG00000189377	CXCL17	C-X-C motif chemokine ligand 17	284340	19	42428537	-	1.02696	0.0383765	0.689007	0.830087
ENSG00000154265	ABCA5	ATP binding cassette subfamily A member 5	23461	17	69244434	ABC transporters	-1.81467	-0.859709	1.01517e-12	5.09758e-10
ENSG00000110911	SLC11A2	solute carrier family 11 member 2	4891	12	50979782; 50985991	Lysosome, Ferroptosis, Mineral absorption	-1.38805	-0.473058	0.102458	0.390323
ENSG00000163629	PTPN13	protein tyrosine phosphatase, non-receptor type 13	5783	4	86594314	Apoptosis	1.14311	0.192965	0.04979	0.246856
ENSG00000173193	PARP14	poly(ADP-ribose) polymerase family member 14	54625	3	122680824	-	-1.22772	-0.295986	0.0057259	0.0510479
ENSG00000039560	RAI14	retinoic acid induced 14	26064	5	34656327; 34656490; 34684506; 34687558	-	-1.28114	-0.357431	0.00084762	0.0114047
ENSG00000140284	SLC27A2	solute carrier family 27 member 2	11001	15	50182195	PPAR signaling pathway, Peroxisome, Insulin resistance	-1.06713	-0.0937418	0.576008	0.827819
ENSG00000103994	ZNF106	zinc finger protein 106	64397	15	42412436	-	-1.27997	-0.356113	0.000212864	0.00382862
ENSG00000067064	IDI1	isopentenyl-diphosphate delta isomerase 1	3422	10	1039419	Terpenoid backbone biosynthesis	-1.08331	-0.115449	0.351321	0.706752
ENSG00000048828	FAM120A	family with sequence similarity 120A	23196	9	93451695	-	-1.07473	-0.103974	0.105197	0.396666
ENSG00000277443	MARCKS	myristoylated alanine rich protein kinase C substrate	4082	6	113857334	Fc gamma R-mediated phagocytosis, MicroRNAs in cancer	-1.49383	-0.579018	0.000290615	0.00488487
ENSG00000078668	VDAC3	voltage dependent anion channel 3	7419	8	42391760	Calcium signaling pathway, cGMP-PKG signaling pathway, Ferroptosis, Necroptosis, Cellular senescence, NOD-like receptor signaling pathway, Parkinson's disease, Huntington's disease, Hepatitis B, HTLV-I infection, Viral carcinogenesis	1.00299	0.00430948	0.956477	0.973265
ENSG00000156515	HK1	hexokinase 1	3098	10	69269999; 69315853; 69318180; 69318846	Glycolysis / Gluconeogenesis, Fructose and mannose metabolism, Galactose metabolism, Starch and sucrose metabolism, Amino sugar and nucleotide sugar metabolism, Neomycin, kanamycin and gentamicin biosynthesis, HIF-1 signaling pathway, Insulin signaling pathway, Type II diabetes mellitus, Carbohydrate digestion and absorption, Central carbon metabolism in cancer	1.05373	0.0755089	0.378626	0.732316
ENSG00000215217	C5orf49	chromosome 5 open reading frame 49	134121	5	7830378	-	-1.18105	-0.24007	0.00428273	0.0405914
ENSG00000095139	ARCN1	archain 1	372	11	118572386	-	1.03103	0.0440812	0.471359	0.821577
ENSG00000140416	TPM1	tropomyosin 1 (alpha)	7168	15	63042638; 63048318; 63048436	Cardiac muscle contraction, Adrenergic signaling in cardiomyocytes, MicroRNAs in cancer, Hypertrophic cardiomyopathy (HCM), Dilated cardiomyopathy (DCM)	-2.37109	-1.24555	1.96441e-09	2.6951e-07
ENSG00000203985	LDLRAD1	low density lipoprotein receptor class A domain containing 1	388633	1	54007297	-	-1.54699	-0.629467	2.81198e-06	0.000114985
ENSG00000131941	RHPN2	rhophilin Rho GTPase binding protein 2	85415	19	32978591	-	-1.26735	-0.34182	0.00015318	0.002941
ENSG00000113407	TARS	threonyl-tRNA synthetase	6897	5	33440695; 33440775	Aminoacyl-tRNA biosynthesis	1.0927	0.127895	0.115781	0.419658
ENSG00000163171	CDC42EP3	CDC42 effector protein 3	10602	2	37641881	-	-1.23512	-0.304656	0.00236777	0.0254158
ENSG00000181885	CLDN7	claudin 7	1366	17	7259902	Cell adhesion molecules (CAMs), Tight junction, Leukocyte transendothelial migration, Hepatitis C	1.20888	0.273667	0.0280288	0.165971
ENSG00000177697	CD151	CD151 molecule (Raph blood group)	977	11	832951	-	1.21298	0.278558	1.20279e-05	0.000372589
ENSG00000149591	TAGLN	transgelin	6876	11	117199323	-	-3.76177	-1.91141	4.18496e-12	1.73045e-09
ENSG00000137857	DUOX1	dual oxidase 1	53905	15	45129993	-	-1.31195	-0.391713	5.47753e-05	0.00127057
ENSG00000122218	COPA	coatomer protein complex subunit alpha	1314	1	160288586	-	1.00288	0.00414394	0.952036	0.970749
ENSG00000138594	TMOD3	tropomodulin 3	29766	15	51829627	-	-1.0873	-0.120754	0.161615	0.505722
ENSG00000101152	DNAJC5	DnaJ heat shock protein family (Hsp40) member C5	80331	20	63895101	Protein processing in endoplasmic reticulum	1.01288	0.018457	0.860951	0.929902
ENSG00000100650	SRSF5	serine and arginine rich splicing factor 5	6430	14	69767086; 69767111	Spliceosome, Herpes simplex infection	-1.05466	-0.0767818	0.436659	0.788322
ENSG00000064199	SPA17	sperm autoantigenic protein 17	53340	11	124673843	-	-1.36086	-0.444522	1.58618e-05	0.000470735
ENSG00000169398	PTK2	protein tyrosine kinase 2	5747	8	140658381	ErbB signaling pathway, Chemokine signaling pathway, PI3K-Akt signaling pathway, Axon guidance, VEGF signaling pathway, Focal adhesion, Leukocyte transendothelial migration, Regulation of actin cytoskeleton, Bacterial invasion of epithelial cells, Amoebiasis, Human papillomavirus infection, Pathways in cancer, Transcriptional misregulation in cancer, Proteoglycans in cancer, Small cell lung cance…	-1.00534	-0.00768803	0.916116	0.957135
ENSG00000100030	MAPK1	mitogen-activated protein kinase 1	5594	22	21759657; 21769029	MAPK signaling pathway, ErbB signaling pathway, Ras signaling pathway, Rap1 signaling pathway, cGMP-PKG signaling pathway, cAMP signaling pathway, Chemokine signaling pathway, HIF-1 signaling pathway, FoxO signaling pathway, Sphingolipid signaling pathway, Phospholipase D signaling pathway, Oocyte meiosis, Autophagy - animal, mTOR signaling pathway, PI3K-Akt signaling pathway, Apoptosis, Cellular…	-1.01342	-0.019237	0.657267	0.827819
ENSG00000189403	HMGB1	high mobility group box 1	3146	13	30457915	Base excision repair, Autophagy - animal, Necroptosis	1.06345	0.0887586	0.207546	0.572748
ENSG00000119661	DNAL1	dynein axonemal light chain 1	83544	14	73644874	Huntington's disease	-1.66145	-0.732445	2.61001e-10	5.02141e-08
ENSG00000077097	TOP2B	topoisomerase (DNA) II beta	7155	3	25597904	-	-1.08819	-0.121926	0.0522261	0.254908
ENSG00000084090	STARD7	StAR related lipid transfer domain containing 7	56910	2	96184860	-	1.11954	0.162908	0.0377772	0.204302
ENSG00000114670	NEK11	NIMA related kinase 11	79858	3	131026849; 131027727	-	-1.16131	-0.215758	0.00990334	0.0775616
ENSG00000143416	SELENBP1	selenium binding protein 1	8991	1	151364301	-	-1.60654	-0.683955	2.31117e-06	9.77702e-05
ENSG00000166535	A2ML1	alpha-2-macroglobulin like 1	144568	12	8822471; 8845003	-	-1.6472	-0.720019	0.0976931	0.379482
ENSG00000198624	CCDC69	coiled-coil domain containing 69	26112	5	151181051	-	-1.47624	-0.561931	3.60186e-08	3.09169e-06
ENSG00000186952	TMEM232	transmembrane protein 232	642987	5	110419495	-	-1.46603	-0.551911	9.75862e-07	4.84091e-05
ENSG00000085276	MECOM	MDS1 and EVI1 complex locus	2122	3	169083498	MAPK signaling pathway, Pathways in cancer, Chronic myeloid leukemia	-1.02414	-0.0344155	0.752275	0.858205
ENSG00000078747	ITCH	itchy E3 ubiquitin protein ligase	83737	20	34363234	Ubiquitin mediated proteolysis, Endocytosis, TNF signaling pathway, Non-alcoholic fatty liver disease (NAFLD)	1.0902	0.124595	0.0416476	0.218594
ENSG00000110696	C11orf58	chromosome 11 open reading frame 58	10944	11	16738600	-	1.13607	0.184057	0.0119046	0.0891113
ENSG00000101752	MIB1	mindbomb E3 ubiquitin protein ligase 1	57534	18	21741328	-	-1.09294	-0.128208	0.012585	0.0928506
ENSG00000164828	SUN1	Sad1 and UNC84 domain containing 1	23353	7	815556; 816614; 832504	-	-1.24301	-0.313841	0.000210346	0.00379666
ENSG00000165476	REEP3	receptor accessory protein 3	221035	10	63521362	-	1.1946	0.256528	0.00071066	0.0099346
ENSG00000172292	CERS6	ceramide synthase 6	253782	2	168456248	Sphingolipid metabolism, Sphingolipid signaling pathway	-1.13485	-0.182499	0.0317964	0.181105
ENSG00000155660	PDIA4	protein disulfide isomerase family A member 4	9601	7	149003061	Protein processing in endoplasmic reticulum, Thyroid hormone synthesis, Vibrio cholerae infection	-1.20924	-0.274095	0.00150152	0.0179091
ENSG00000175166	PSMD2	proteasome 26S subunit, non-ATPase 2	5708	3	184299097; 184300580	Proteasome, Epstein-Barr virus infection	1.36983	0.454002	4.9703e-06	0.000183649
ENSG00000141380	SS18	SS18, nBAF chromatin remodeling complex subunit	6760	18	26016252	Transcriptional misregulation in cancer	-1.14671	-0.197507	0.000591388	0.00862606
ENSG00000143543	JTB	jumping translocation breakpoint	10899	1	153974268	-	1.18933	0.250153	0.00227298	0.0246566
ENSG00000065809	FAM107B	family with sequence similarity 107 member B	83641	10	14518556	-	-1.04129	-0.0583676	0.433457	0.784573
ENSG00000163527	STT3B	STT3B, catalytic subunit of the oligosaccharyltransferase complex	201595	3	31532500	N-Glycan biosynthesis, Protein processing in endoplasmic reticulum	1.10017	0.137732	0.012635	0.0931242
ENSG00000091409	ITGA6	integrin subunit alpha 6	3655	2	172427353; 172427554	PI3K-Akt signaling pathway, Focal adhesion, ECM-receptor interaction, Cell adhesion molecules (CAMs), Hematopoietic cell lineage, Regulation of actin cytoskeleton, Toxoplasmosis, Human papillomavirus infection, Pathways in cancer, Small cell lung cancer, Hypertrophic cardiomyopathy (HCM), Arrhythmogenic right ventricular cardiomyopathy (ARVC), Dilated cardiomyopathy (DCM)	1.52173	0.60571	0.000593065	0.00864195
ENSG00000111897	SERINC1	serine incorporator 1	57515	6	122443347	-	-1.07899	-0.109687	0.214244	0.580701
ENSG00000184743	ATL3	atlastin GTPase 3	25923	11	63624081	-	1.07771	0.10797	0.113368	0.414433
ENSG00000167656	LY6D	lymphocyte antigen 6 complex, locus D	8581	8	142784881	-	1.20991	0.274894	0.0939106	0.370357
ENSG00000102572	STK24	serine/threonine kinase 24	8428	13	98450198	-	-1.04462	-0.0629729	0.541045	0.827819
ENSG00000198786	ND5	NADH dehydrogenase, subunit 5 (complex I)	4540	MT	-	Oxidative phosphorylation, Retrograde endocannabinoid signaling, Parkinson's disease	1.28604	0.362933	0.117039	0.422441
ENSG00000186973	FAM183A	family with sequence similarity 183 member A	440585	1	43147922	-	-1.33452	-0.416324	0.000303247	0.00505888
ENSG00000137501	SYTL2	synaptotagmin like 2	54843	11	85694220	-	1.00856	0.012299	0.913721	0.956469
ENSG00000159592	GPBP1L1	GC-rich promoter binding protein 1 like 1	60313	1	45627303	-	-1.03215	-0.0456465	0.424092	0.775868
ENSG00000165434	PGM2L1	phosphoglucomutase 2 like 1	283209	11	74330311	Starch and sucrose metabolism	-1.15922	-0.213152	0.0114658	0.0865127
ENSG00000164347	GFM2	G elongation factor mitochondrial 2	84340	5	74721203; 74736343	-	-1.07116	-0.0991777	0.159468	0.501694
ENSG00000085491	SLC25A24	solute carrier family 25 member 24	29957	1	108134721	-	1.04179	0.0590589	0.338662	0.694281
ENSG00000120137	PANK3	pantothenate kinase 3	79646	5	168555622	Pantothenate and CoA biosynthesis	-1.10919	-0.149509	0.0342555	0.190425
ENSG00000131473	ACLY	ATP citrate lyase	47	17	41866916; 41866925	Citrate cycle (TCA cycle)	-1.05652	-0.0793233	0.444411	0.795424
ENSG00000166794	PPIB	peptidylprolyl isomerase B	5479	15	64155814	-	1.20894	0.273742	0.00295775	0.0302547
ENSG00000130164	LDLR	low density lipoprotein receptor	3949	19	11089361	Endocytosis, Ovarian steroidogenesis, Aldosterone synthesis and secretion, Bile secretion, Toxoplasmosis, Hepatitis C	-1.31822	-0.398595	0.0283726	0.167306
ENSG00000115464	USP34	ubiquitin specific peptidase 34	9736	2	61187454	-	-1.02577	-0.0367092	0.694721	0.831459
ENSG00000104765	BNIP3L	BCL2 interacting protein 3 like	665	8	26383006; 26390389	Mitophagy - animal	-1.48501	-0.570476	4.54437e-05	0.00110025
ENSG00000132356	PRKAA1	protein kinase AMP-activated catalytic subunit alpha 1	5562	5	40759378	FoxO signaling pathway, Autophagy - animal, mTOR signaling pathway, PI3K-Akt signaling pathway, AMPK signaling pathway, Longevity regulating pathway, Longevity regulating pathway - multiple species, Apelin signaling pathway, Tight junction, Circadian rhythm, Insulin signaling pathway, Adipocytokine signaling pathway, Oxytocin signaling pathway, Glucagon signaling pathway, Insulin resistance, Non-…	-1.181	-0.240007	7.16595e-05	0.00156721
ENSG00000152894	PTPRK	protein tyrosine phosphatase, receptor type K	5796	6	313976; 345184; 127968778; 127999986	-	-1.1319	-0.178742	0.134278	0.457474
ENSG00000115762	PLEKHB2	pleckstrin homology domain containing B2	55041	2	131104846	-	1.15007	0.201721	0.00515688	0.0470813
ENSG00000120306	CYSTM1	cysteine rich transmembrane module containing 1	84418	5	140175067	-	-1.17081	-0.227501	0.0137509	0.0989807
ENSG00000157483	MYO1E	myosin IE	4643	15	59135968	-	-1.43397	-0.520014	1.79596e-06	7.98076e-05
ENSG00000136754	ABI1	abl interactor 1	10006	10	26746595	-	-1.06705	-0.0936283	0.305866	0.665547
ENSG00000127481	UBR4	ubiquitin protein ligase E3 component n-recognin 4	23352	1	19074505	Human papillomavirus infection, Viral carcinogenesis	1.14591	0.1965	0.209699	0.57399
ENSG00000198677	TTC37	tetratricopeptide repeat domain 37	9652	5	95463894	RNA degradation	-1.09823	-0.135174	0.0777923	0.329766
ENSG00000134250	NOTCH2	notch 2	4853	1	119911552; 119935112	Notch signaling pathway, Th1 and Th2 cell differentiation, Thyroid hormone signaling pathway, Human papillomavirus infection, MicroRNAs in cancer, Breast cancer	1.01935	0.0276484	0.754753	0.859989
ENSG00000198894	CIPC	CLOCK interacting pacemaker	85457	14	77098234	-	-1.29278	-0.370479	7.52662e-06	0.000254303
ENSG00000080298	RFX3	regulatory factor X3	5991	9	3218296; 3247036; 3270928	-	-1.27948	-0.355562	0.00193121	0.0217527
ENSG00000237973	-	MTCO1P12	-	-	-	-	-1.25565	-0.328433	0.00429156	0.040652
ENSG00000143324	XPR1	xenotropic and polytropic retrovirus receptor 1	9213	1	180632009	-	-1.1645	-0.219712	0.00091303	0.0121032
ENSG00000101266	CSNK2A1	casein kinase 2 alpha 1	1457	20	482693	Ribosome biogenesis in eukaryotes, NF-kappa B signaling pathway, Mitophagy - animal, Wnt signaling pathway, Adherens junction, Measles, Herpes simplex infection, Epstein-Barr virus infection	-1.04914	-0.0692005	0.308335	0.667479
ENSG00000213741	RPS29	ribosomal protein S29	6235	14	49576671; 49583571	Ribosome	1.22506	0.292858	0.00990565	0.0775616
ENSG00000152795	HNRNPDL	heterogeneous nuclear ribonucleoprotein D like	9987	4	82422563	-	-1.12643	-0.171756	0.0210318	0.135257
ENSG00000168405	-	CMAHP	-	-	-	-	-1.47288	-0.558637	6.74158e-07	3.60068e-05
ENSG00000204256	BRD2	bromodomain containing 2	6046	6	4162984; 4165212; 4165919; 4167408; 4221379; 4267716; 4269944; 4270651; 4272140; 4367906; 4370134; 4370841; 4380868; 4383096; 4383803; 4385292; 4388043; 4390271; 4390978; 4392467; 4422334; 32968659; 32970887; 32971594; 32973083	-	1.23274	0.30187	0.00305582	0.031024
ENSG00000166596	CFAP52	cilia and flagella associated protein 52	146845	17	9576626	-	-1.71403	-0.777395	1.51489e-11	5.17473e-09
ENSG00000033178	UBA6	ubiquitin like modifier activating enzyme 6	55236	4	67615760	Ubiquitin mediated proteolysis	-1.01094	-0.0156928	0.860525	0.929636
ENSG00000131724	IL13RA1	interleukin 13 receptor subunit alpha 1	3597	X	118727595	Cytokine-cytokine receptor interaction, Jak-STAT signaling pathway	-1.31491	-0.394967	1.18042e-07	8.30162e-06
ENSG00000075151	EIF4G3	eukaryotic translation initiation factor 4 gamma 3	8672	1	20806291; 20941244	RNA transport, Viral myocarditis	-1.16378	-0.218824	0.000460556	0.00710268
ENSG00000118816	CCNI	cyclin I	10983	4	77048020	-	-1.11699	-0.159614	0.14687	0.480201
ENSG00000147649	MTDH	metadherin	92140	8	97644178	-	1.03854	0.0545603	0.326979	0.683826
ENSG00000177200	CHD9	chromodomain helicase DNA binding protein 9	80205	16	53055032; 53155925	-	1.06154	0.0861647	0.164515	0.510986
ENSG00000035403	VCL	vinculin	7414	10	73998113	Focal adhesion, Adherens junction, Leukocyte transendothelial migration, Regulation of actin cytoskeleton, Bacterial invasion of epithelial cells, Shigellosis, Amoebiasis	-1.3827	-0.467487	2.86838e-05	0.000765057
ENSG00000273749	CYFIP1	cytoplasmic FMR1 interacting protein 1	23191	15	743; 22869464	RNA transport, Regulation of actin cytoskeleton	-1.1374	-0.185734	0.00476732	0.0442212
ENSG00000076513	ANKRD13A	ankyrin repeat domain 13A	88455	12	109999429	-	-1.29525	-0.37323	0.000505442	0.00763087
ENSG00000118096	IFT46	intraflagellar transport 46	56912	11	118544527	-	-1.09793	-0.134787	0.0964962	0.376492
ENSG00000175582	RAB6A	RAB6A, member RAS oncogene family	5870	11	73675637	-	-1.03521	-0.049919	0.472708	0.822844
ENSG00000117592	PRDX6	peroxiredoxin 6	9588	1	173477346	-	-1.13012	-0.176476	0.0318553	0.181297
ENSG00000144061	NPHP1	nephrocystin 1	4867	2	110123335	-	-1.27889	-0.354891	0.000488865	0.00742525
ENSG00000102699	PARP4	poly(ADP-ribose) polymerase family member 4	143	13	24420930	Base excision repair, Apoptosis, Necroptosis	1.08624	0.119349	0.0805344	0.336968
ENSG00000168439	STIP1	stress induced phosphoprotein 1	10963	11	64185271; 64186114	Prion diseases	1.1628	0.217609	0.0147934	0.104433
ENSG00000175387	SMAD2	SMAD family member 2	4087	18	47833094	FoxO signaling pathway, Cell cycle, Endocytosis, Cellular senescence, TGF-beta signaling pathway, Apelin signaling pathway, Hippo signaling pathway, Adherens junction, Signaling pathways regulating pluripotency of stem cells, Th17 cell differentiation, Relaxin signaling pathway, AGE-RAGE signaling pathway in diabetic complications, Chagas disease (American trypanosomiasis), HTLV-I infection, Path…	-1.03206	-0.0455323	0.384824	0.738103
ENSG00000129422	MTUS1	microtubule associated tumor suppressor 1	57509	8	17643793	-	-1.09527	-0.131287	0.158722	0.500162
ENSG00000117298	ECE1	endothelin converting enzyme 1	1889	1	21217246	-	-1.42033	-0.50623	0.0023558	0.025309
ENSG00000078369	GNB1	G protein subunit beta 1	2782	1	1785284	Ras signaling pathway, Chemokine signaling pathway, PI3K-Akt signaling pathway, Apelin signaling pathway, Circadian entrainment, Retrograde endocannabinoid signaling, Glutamatergic synapse, Cholinergic synapse, Serotonergic synapse, GABAergic synapse, Dopaminergic synapse, Olfactory transduction, Phototransduction, Relaxin signaling pathway, Morphine addiction, Alcoholism, Kaposi's sarcoma-associ…	-1.01516	-0.0217077	0.777794	0.874737
ENSG00000064726	BTBD1	BTB domain containing 1	53339	15	83016428	-	-1.23163	-0.300564	2.44767e-05	0.000674573
ENSG00000109689	STIM2	stromal interaction molecule 2	57620	4	26860690	Calcium signaling pathway	-1.04025	-0.0569365	0.658163	0.827819
ENSG00000185361	TNFAIP8L1	TNF alpha induced protein 8 like 1	126282	19	4639514; 4640016	-	-1.44786	-0.533923	7.30707e-05	0.00159321
ENSG00000138760	SCARB2	scavenger receptor class B member 2	950	4	76158738	Lysosome	-1.00318	-0.00458502	0.938472	0.962686
ENSG00000197446	CYP2F1	cytochrome P450 family 2 subfamily F member 1	1572	19	41114431	Metabolism of xenobiotics by cytochrome P450	-1.59771	-0.676005	0.00112509	0.0142954
ENSG00000198074	AKR1B10	aldo-keto reductase family 1 member B10	57016	7	134527591	Pentose and glucuronate interconversions, Fructose and mannose metabolism, Galactose metabolism, Glycerolipid metabolism, Folate biosynthesis	2.98022	1.57542	2.09565e-06	9.03271e-05
ENSG00000143819	EPHX1	epoxide hydrolase 1	2052	1	225810073; 225810133; 225825300	Metabolism of xenobiotics by cytochrome P450, Bile secretion, Chemical carcinogenesis	1.5111	0.595597	1.56895e-05	0.00046645
ENSG00000163681	SLMAP	sarcolemma associated protein	7871	3	57757255; 57889913	-	-1.01206	-0.0172882	0.776668	0.873882
ENSG00000147274	RBMX	RNA binding motif protein, X-linked	27316	X	136869193; 136873445	Spliceosome	-1.15995	-0.214066	0.00149697	0.0178761
ENSG00000189043	NDUFA4	NDUFA4, mitochondrial complex associated	4697	7	10931952	Oxidative phosphorylation, Retrograde endocannabinoid signaling, Non-alcoholic fatty liver disease (NAFLD), Alzheimer's disease, Parkinson's disease, Huntington's disease	1.07586	0.105485	0.267281	0.629839
ENSG00000128989	ARPP19	cAMP regulated phosphoprotein 19	10776	15	52547044	-	-1.01211	-0.0173712	0.790976	0.883679
ENSG00000005893	LAMP2	lysosomal associated membrane protein 2	3920	X	120426147; 120436493	Autophagy - animal, Lysosome, Phagosome, Tuberculosis	-1.17264	-0.229758	0.00588438	0.0522094
ENSG00000112249	ASCC3	activating signal cointegrator 1 complex subunit 3	10973	6	100508194; 100715130; 100856302	-	1.10178	0.139836	0.0272134	0.162451
ENSG00000197653	DNAH10	dynein axonemal heavy chain 10	196385	12	176; 123762494	Huntington's disease	-1.99817	-0.998682	4.13774e-11	1.17386e-08
ENSG00000134107	BHLHE40	basic helix-loop-helix family member e40	8553	3	4979411	Circadian rhythm	-1.12359	-0.168118	0.331093	0.687232
ENSG00000104549	SQLE	squalene epoxidase	6713	8	124998477	Steroid biosynthesis	-1.42675	-0.512733	0.000136907	0.00267184
ENSG00000138801	PAPSS1	3'-phosphoadenosine 5'-phosphosulfate synthase 1	9061	4	107613665	Purine metabolism, Selenocompound metabolism, Sulfur metabolism	-1.4417	-0.527774	5.30756e-09	6.28571e-07
ENSG00000121892	PDS5A	PDS5 cohesin associated factor A	23244	4	39822862; 39897970	-	1.07708	0.107129	0.0686812	0.305362
ENSG00000160932	LY6E	lymphocyte antigen 6 complex, locus E	4061	8	8772; 143018484	-	-1.14301	-0.192838	0.0444861	0.229266
ENSG00000113916	BCL6	B-cell CLL/lymphoma 6	604	3	187721376	FoxO signaling pathway, Transcriptional misregulation in cancer	-1.23592	-0.30558	7.20242e-05	0.0015745
ENSG00000157557	ETS2	ETS proto-oncogene 2, transcription factor	2114	21	38805306; 38805830	Ras signaling pathway, HTLV-I infection	-1.01177	-0.0168749	0.894426	0.950352
ENSG00000169045	HNRNPH1	heterogeneous nuclear ribonucleoprotein H1 (H)	3187	5	179614177	-	-1.10364	-0.142271	0.0418212	0.219258
ENSG00000089053	ANAPC5	anaphase promoting complex subunit 5	51433	12	121308244	Cell cycle, Oocyte meiosis, Ubiquitin mediated proteolysis, IL-17 signaling pathway, Progesterone-mediated oocyte maturation, HTLV-I infection	-1.01423	-0.0203831	0.710622	0.836024
ENSG00000197930	ERO1A	endoplasmic reticulum oxidoreductase 1 alpha	30001	14	52639914	Protein processing in endoplasmic reticulum, Vibrio cholerae infection	-1.35981	-0.443408	0.193261	0.559249
ENSG00000087365	SF3B2	splicing factor 3b subunit 2	10992	11	66052344	Spliceosome	-1.07931	-0.110106	0.12546	0.439195
ENSG00000064651	SLC12A2	solute carrier family 12 member 2	6558	5	128083790	Salivary secretion, Pancreatic secretion, Vibrio cholerae infection	-1.18394	-0.243593	0.137501	0.463915
ENSG00000099622	CIRBP	cold inducible RNA binding protein	1153	19	1269265; 1269267	-	-1.09636	-0.132716	0.0584168	0.275128
ENSG00000159461	AMFR	autocrine motility factor receptor	267	16	56361451	Protein processing in endoplasmic reticulum	1.07286	0.101464	0.163578	0.509484
ENSG00000180817	PPA1	pyrophosphatase (inorganic) 1	5464	10	70202829	Oxidative phosphorylation	1.04436	0.0626129	0.485296	0.827819
ENSG00000163814	CDCP1	CUB domain containing protein 1	64866	3	45082273; 45110215	-	-1.24503	-0.316183	0.019969	0.130257
ENSG00000109452	INPP4B	inositol polyphosphate-4-phosphatase type II B	8821	4	142023159; 142028955	Inositol phosphate metabolism, Phosphatidylinositol signaling system	-1.14226	-0.191886	0.137355	0.463579
ENSG00000114942	EEF1B2	eukaryotic translation elongation factor 1 beta 2	1933	2	206159593	-	1.32675	0.407897	5.54532e-06	0.000201049
ENSG00000129128	SPCS3	signal peptidase complex subunit 3	60559	4	176319938	Protein export	1.27269	0.347881	1.78081e-05	0.000518868
ENSG00000243955	GSTA1	glutathione S-transferase alpha 1	2938	6	52791379	Glutathione metabolism, Metabolism of xenobiotics by cytochrome P450, Drug metabolism - cytochrome P450, Chemical carcinogenesis, Hepatocellular carcinoma, Fluid shear stress and atherosclerosis	-1.78918	-0.839298	0.000553798	0.00816694
ENSG00000137409	MTCH1	mitochondrial carrier 1	23787	6	36968134	-	-1.05163	-0.0726291	0.358542	0.713033
ENSG00000110344	UBE4A	ubiquitination factor E4A	9354	11	118359580	Ubiquitin mediated proteolysis	1.08251	0.114379	0.0346051	0.191901
ENSG00000197622	CDC42SE1	CDC42 small effector 1	56882	1	151050970	-	1.01168	0.0167549	0.804043	0.891873
ENSG00000123977	DAW1	dynein assembly factor with WD repeats 1	164781	2	227871375	-	-1.28961	-0.366932	0.00124021	0.0154569
ENSG00000151575	TEX9	testis expressed 9	374618	15	56365423	-	-1.37812	-0.462706	3.16973e-06	0.000126505
ENSG00000197057	DTHD1	death domain containing 1	401124	4	36281614; 36284021	-	-1.46333	-0.549256	2.71896e-05	0.000733242
ENSG00000206199	ANKUB1	ankyrin repeat and ubiquitin domain containing 1	389161	3	149761438; 149766627	-	-1.44993	-0.535981	0.00018671	0.00344432
ENSG00000153561	RMND5A	required for meiotic nuclear division 5 homolog A	64795	2	86720290	-	-1.01042	-0.0149519	0.862896	0.931303
ENSG00000162819	BROX	BRO1 domain and CAAX motif containing	148362	1	222712552; 222713320	-	1.12565	0.17076	0.00160643	0.0189044
ENSG00000164972	C9orf24	chromosome 9 open reading frame 24	84688	9	34379019	-	-1.21575	-0.281843	0.020781	0.134135
ENSG00000164938	TP53INP1	tumor protein p53 inducible nuclear protein 1	94241	8	94925971	HTLV-I infection	-1.15394	-0.206565	0.0078262	0.0650947
ENSG00000164032	H2AFZ	H2A histone family member Z	3015	4	99948086	Necroptosis, Alcoholism, Systemic lupus erythematosus	-1.11639	-0.158839	0.150968	0.487756
ENSG00000164754	RAD21	RAD21 cohesin complex component	5885	8	116845933	Cell cycle	-1.11102	-0.15188	0.0346876	0.192204
ENSG00000138385	SSB	Sjogren syndrome antigen B	6741	2	169798811; 169799027	Systemic lupus erythematosus	-1.08052	-0.111727	0.0930118	0.367784
ENSG00000105887	MTPN	myotrophin	136319	7	135926754	-	-1.04715	-0.0664728	0.361396	0.715383
ENSG00000143878	RHOB	ras homolog family member B	388	2	20447070	-	1.02721	0.0387362	0.785356	0.880206
ENSG00000153339	TRAPPC8	trafficking protein particle complex 8	22878	18	31829172	-	-1.04963	-0.0698817	0.141178	0.470786
ENSG00000170776	AKAP13	A-kinase anchoring protein 13	11214	15	85380615; 85619949	-	-1.0505	-0.0710824	0.460768	0.811221
ENSG00000011304	PTBP1	polypyrimidine tract binding protein 1	5725	19	797391	-	1.05841	0.0818924	0.224159	0.594404
ENSG00000008394	MGST1	microsomal glutathione S-transferase 1	4257	12	16347141; 16347642; 16347777; 16353416	Glutathione metabolism, Metabolism of xenobiotics by cytochrome P450, Drug metabolism - cytochrome P450, Chemical carcinogenesis, Hepatocellular carcinoma, Fluid shear stress and atherosclerosis	2.61894	1.38898	2.28958e-19	1.14969e-15
ENSG00000113643	RARS	arginyl-tRNA synthetase	5917	5	168486457	Aminoacyl-tRNA biosynthesis	1.26761	0.342107	8.60434e-05	0.00182226
ENSG00000215187	FAM166B	family with sequence similarity 166 member B	730112	9	35561829	-	-1.62157	-0.697391	3.50305e-06	0.000137423
ENSG00000136918	WDR38	WD repeat domain 38	401551	9	124853416	-	-2.08771	-1.06192	1.247e-11	4.44093e-09
ENSG00000149187	CELF1	CUGBP, Elav-like family member 1	10658	11	47465932; 47465936	-	-1.15806	-0.211714	0.00231749	0.025015
ENSG00000112335	SNX3	sorting nexin 3	8724	6	108211216	Endocytosis	-1.05601	-0.0786245	0.310648	0.669128
ENSG00000075420	FNDC3B	fibronectin type III domain containing 3B	64778	3	172039627; 172040553	-	-1.16335	-0.218288	0.13053	0.449457
ENSG00000131507	NDFIP1	Nedd4 family interacting protein 1	80762	5	142108758	-	1.1748	0.232409	0.000116625	0.00235799
ENSG00000124214	STAU1	staufen double-stranded RNA binding protein 1	6780	20	49113338	-	-1.26343	-0.337345	3.31438e-07	1.9719e-05
ENSG00000119139	TJP2	tight junction protein 2	9414	9	69121263; 69174054; 69205010; 69205161	Tight junction, Vibrio cholerae infection	-1.13448	-0.182032	0.11807	0.424759
ENSG00000093000	NUP50	nucleoporin 50	10762	22	45163844; 45164670	RNA transport	-1.09676	-0.133243	0.0540091	0.26037
ENSG00000182054	IDH2	isocitrate dehydrogenase (NADP(+)) 2, mitochondrial	3418	15	90083979	Citrate cycle (TCA cycle), Glutathione metabolism, Peroxisome	-1.51414	-0.598494	6.20293e-06	0.000217966
ENSG00000124201	ZNFX1	zinc finger NFX1-type containing 1	57169	20	49245900	-	1.06498	0.090827	0.334712	0.690972
ENSG00000136628	EPRS	glutamyl-prolyl-tRNA synthetase	2058	1	219968599	Porphyrin and chlorophyll metabolism, Aminoacyl-tRNA biosynthesis	1.26925	0.343975	3.36159e-06	0.000132808
ENSG00000138592	USP8	ubiquitin specific peptidase 8	9101	15	50424376	Mitophagy - animal, Endocytosis	-1.02867	-0.040775	0.39492	0.74775
ENSG00000108424	KPNB1	karyopherin subunit beta 1	3837	17	47649837; 47651195	RNA transport	-1.04748	-0.0669192	0.368973	0.723693
ENSG00000189241	TSPYL1	TSPY like 1	7259	6	116274858	-	-1.05923	-0.0830148	0.119807	0.42821
ENSG00000166295	ANAPC16	anaphase promoting complex subunit 16	119504	10	72215999	-	-1.01375	-0.0197009	0.751793	0.857875
ENSG00000174231	PRPF8	pre-mRNA processing factor 8	10594	17	80656; 1650628	Spliceosome	1.02874	0.040872	0.733585	0.847217
ENSG00000145901	TNIP1	TNFAIP3 interacting protein 1	10318	5	151029942	-	-1.00331	-0.00476461	0.984145	0.991749
ENSG00000185658	BRWD1	bromodomain and WD repeat domain containing 1	54014	21	39185477; 39296436	-	1.03204	0.0455022	0.446914	0.79751
ENSG00000163714	U2SURP	U2 snRNP associated SURP domain containing	23350	3	143001529	Spliceosome	1.03225	0.0457882	0.324957	0.682593
ENSG00000133665	DYDC2	DPY30 domain containing 2	84332	10	80344744; 80356767	-	-1.1891	-0.24987	0.014674	0.103722
ENSG00000171862	PTEN	phosphatase and tensin homolog	5728	10	87863437	Inositol phosphate metabolism, FoxO signaling pathway, Phosphatidylinositol signaling system, Sphingolipid signaling pathway, p53 signaling pathway, Autophagy - animal, mTOR signaling pathway, PI3K-Akt signaling pathway, Cellular senescence, Focal adhesion, Insulin resistance, Hepatitis B, Human papillomavirus infection, Pathways in cancer, MicroRNAs in cancer, Endometrial cancer, Glioma, Prostat…	-1.01874	-0.0267885	0.584414	0.827819
ENSG00000058668	ATP2B4	ATPase plasma membrane Ca2+ transporting 4	493	1	203626786	Calcium signaling pathway, cGMP-PKG signaling pathway, cAMP signaling pathway, Adrenergic signaling in cardiomyocytes, Salivary secretion, Pancreatic secretion	-1.60839	-0.685614	1.58322e-08	1.54669e-06
ENSG00000162144	CYB561A3	cytochrome b561 family member A3	220002	11	61348747	-	1.54112	0.623982	1.06886e-05	0.000336918
ENSG00000087074	PPP1R15A	protein phosphatase 1 regulatory subunit 15A	23645	19	48872391	Protein processing in endoplasmic reticulum	1.09626	0.132593	0.469166	0.81909
ENSG00000138772	ANXA3	annexin A3	306	4	78551587	-	-1.19525	-0.257318	0.0887252	0.357666
ENSG00000112981	NME5	NME/NM23 family member 5	8382	5	138115171	-	-1.42176	-0.507676	0.000156712	0.00299094
ENSG00000183291	SELENOF	selenoprotein F	9403	1	86862444	-	1.05788	0.0811788	0.286648	0.649057
ENSG00000163993	S100P	S100 calcium binding protein P	6286	4	6693838	-	1.72482	0.786448	8.55591e-05	0.00181583
ENSG00000183833	MAATS1	MYCBP associated and testis expressed 1	89876	3	119703021	-	-1.48239	-0.567922	8.79292e-09	9.57761e-07
ENSG00000165629	ATP5C1	ATP synthase, H+ transporting, mitochondrial F1 complex, gamma polypeptide 1	509	10	7788103	Oxidative phosphorylation, Alzheimer's disease, Parkinson's disease, Huntington's disease	1.14076	0.189997	0.0258901	0.156689
ENSG00000122042	UBL3	ubiquitin like 3	5412	13	29764407	-	-1.37166	-0.455928	1.80007e-08	1.72828e-06
ENSG00000104529	EEF1D	eukaryotic translation elongation factor 1 delta	1936	8	69761; 143579721	Herpes simplex infection	1.13882	0.187536	0.0074152	0.0624953
ENSG00000159377	PSMB4	proteasome subunit beta 4	5692	1	151399564	Proteasome	1.30585	0.384987	6.50902e-07	3.49456e-05
ENSG00000135968	GCC2	GRIP and coiled-coil domain containing 2	9648	2	108449120	-	-1.0949	-0.1308	0.0641478	0.292483
ENSG00000030582	GRN	granulin	2896	17	44345085	-	-1.01369	-0.0196235	0.876523	0.940083
ENSG00000156052	GNAQ	G protein subunit alpha q	2776	9	77716273	Rap1 signaling pathway, Calcium signaling pathway, cGMP-PKG signaling pathway, Sphingolipid signaling pathway, Adrenergic signaling in cardiomyocytes, Vascular smooth muscle contraction, Apelin signaling pathway, Gap junction, Platelet activation, Circadian entrainment, Long-term potentiation, Retrograde endocannabinoid signaling, Glutamatergic synapse, Cholinergic synapse, Serotonergic synapse, …	-1.17433	-0.231836	0.00224815	0.0244454
ENSG00000123505	AMD1	adenosylmethionine decarboxylase 1	262	6	110814620; 110874783	Cysteine and methionine metabolism, Arginine and proline metabolism	1.07374	0.102645	0.319612	0.677644
ENSG00000065427	KARS	lysyl-tRNA synthetase	3735	16	75627723	Aminoacyl-tRNA biosynthesis	1.12918	0.175272	0.00449556	0.0421944
ENSG00000008018	PSMB1	proteasome subunit beta 1	5689	6	170535115	Proteasome	1.36154	0.445241	5.97378e-08	4.78417e-06
ENSG00000072364	AFF4	AF4/FMR2 family member 4	27125	5	132875378	-	1.05784	0.0811254	0.518168	0.827819
ENSG00000165637	VDAC2	voltage dependent anion channel 2	7417	10	75210153	Calcium signaling pathway, cGMP-PKG signaling pathway, Ferroptosis, Necroptosis, Cellular senescence, NOD-like receptor signaling pathway, Parkinson's disease, Huntington's disease, HTLV-I infection	1.03228	0.0458395	0.655589	0.827819
ENSG00000006007	GDE1	glycerophosphodiester phosphodiesterase 1	51573	16	19501692	-	1.00399	0.00574354	0.95005	0.969444
ENSG00000089220	PEBP1	phosphatidylethanolamine binding protein 1	5037	12	118135883	-	-1.22271	-0.290079	0.000122575	0.00245807
ENSG00000172845	SP3	Sp3 transcription factor	6670	2	173906458	-	-1.01285	-0.0184275	0.806211	0.893173
ENSG00000164543	STK17A	serine/threonine kinase 17a	9263	7	43583092	-	1.07811	0.1085	0.430692	0.781993
ENSG00000204950	LRRC10B	leucine rich repeat containing 10B	390205	11	61508799	-	-1.35706	-0.440482	5.27164e-05	0.00123812
ENSG00000162704	ARPC5	actin related protein 2/3 complex subunit 5	10092	1	183626192	Endocytosis, Fc gamma R-mediated phagocytosis, Regulation of actin cytoskeleton, Bacterial invasion of epithelial cells, Pathogenic Escherichia coli infection, Shigellosis, Salmonella infection	1.14139	0.190793	0.017773	0.119744
ENSG00000117139	KDM5B	lysine demethylase 5B	10765	1	202725184	-	-1.09064	-0.125178	0.115861	0.419756
ENSG00000173821	RNF213	ring finger protein 213	57674	17	80260860	-	-1.19719	-0.259653	0.0395428	0.210696
ENSG00000119541	VPS4B	vacuolar protein sorting 4 homolog B	9525	18	63389191	Endocytosis, Necroptosis	1.0891	0.123134	0.0668619	0.300042
ENSG00000173812	EIF1	eukaryotic translation initiation factor 1	10209	17	41688874	RNA transport	1.1422	0.191811	0.0716973	0.313744
ENSG00000138600	SPPL2A	signal peptide peptidase like 2A	84888	15	50707539	-	-1.17158	-0.228451	0.00273512	0.0284645
ENSG00000105281	SLC1A5	solute carrier family 1 member 5	6510	19	46774882	Protein digestion and absorption, Central carbon metabolism in cancer	1.20816	0.272808	0.0295358	0.172115
ENSG00000085449	WDFY1	WD repeat and FYVE domain containing 1	57590	2	223875342	-	-1.30721	-0.386495	3.56301e-05	0.000906807
ENSG00000136193	SCRN1	secernin 1	9805	7	29920102	-	-1.19734	-0.259836	0.000603163	0.00876367
ENSG00000186480	INSIG1	insulin induced gene 1	3638	7	155297775	-	-1.48723	-0.572624	0.00289491	0.0297941
ENSG00000062194	GPBP1	GC-rich promoter binding protein 1	65056	5	57173947; 57175447; 57214073	-	-1.00192	-0.00276261	0.970918	0.983462
ENSG00000166165	CKB	creatine kinase B	1152	14	103519657	Arginine and proline metabolism	-1.46438	-0.550288	6.33997e-06	0.000221542
ENSG00000157856	DRC1	dynein regulatory complex subunit 1	92749	2	26401911	-	-1.37335	-0.457697	3.07313e-06	0.00012355
ENSG00000110917	MLEC	malectin	9761	12	120687123; 120688309	-	1.10058	0.13826	0.0191477	0.126227
ENSG00000156966	B3GNT7	UDP-GlcNAc:betaGal beta-1,3-N-acetylglucosaminyltransferase 7	93010	2	231395623	Glycosaminoglycan biosynthesis - keratan sulfate	-1.09706	-0.133647	0.149222	0.484862
ENSG00000112297	AIM1	absent in melanoma 1	202	6	106511854	-	1.10112	0.138976	0.134926	0.459054
ENSG00000170027	YWHAG	tyrosine 3-monooxygenase/tryptophan 5-monooxygenase activation protein gamma	7532	7	76326790	Cell cycle, Oocyte meiosis, PI3K-Akt signaling pathway, Hippo signaling pathway, Epstein-Barr virus infection, Viral carcinogenesis	1.06885	0.0960636	0.340103	0.69561
ENSG00000111371	SLC38A1	solute carrier family 38 member 1	81539	12	46183055; 46195724	Glutamatergic synapse, GABAergic synapse	-1.11698	-0.159601	0.0822745	0.341828
ENSG00000144224	UBXN4	UBX domain protein 4	23190	2	135741618	-	1.03968	0.0561389	0.346699	0.702102
ENSG00000051620	HEBP2	heme binding protein 2	23593	6	138403530; 138404198	-	1.07688	0.106859	0.211696	0.577073
ENSG00000137393	RNF144B	ring finger protein 144B	255488	6	18387349	-	-1.26556	-0.339774	0.000178922	0.00333126
ENSG00000197747	S100A10	S100 calcium binding protein A10	6281	1	151982909	-	1.05192	0.0730267	0.607377	0.827819
ENSG00000006453	BAIAP2L1	BAI1 associated protein 2 like 1	55971	7	98291649	-	-1.22554	-0.293423	0.000104044	0.00214557
ENSG00000141424	SLC39A6	solute carrier family 39 member 6	25800	18	36108530; 36110999	-	1.06835	0.0953829	0.105784	0.397652
ENSG00000152601	MBNL1	muscleblind like splicing regulator 1	4154	3	152268467; 152299404	-	-1.0078	-0.0112023	0.851876	0.92385
ENSG00000114638	UPK1B	uroplakin 1B	7348	3	119173577	-	-1.19185	-0.253199	0.25513	0.619841
ENSG00000058063	ATP11B	ATPase phospholipid transporting 11B (putative)	23200	3	182793502	-	-1.01779	-0.0254443	0.751428	0.857706
ENSG00000101310	SEC23B	Sec23 homolog B, coat complex II component	10483	20	18507543; 18507565; 18507962	Protein processing in endoplasmic reticulum	1.09022	0.12462	0.0134749	0.0975673
ENSG00000102910	LONP2	lon peptidase 2, peroxisomal	83752	16	48244166	-	-1.08525	-0.118032	0.0698822	0.308736
ENSG00000182473	EXOC7	exocyst complex component 7	23265	17	76080992; 76101011	Insulin signaling pathway	1.05203	0.0731725	0.163674	0.509532
ENSG00000164830	OXR1	oxidation resistance 1	55074	8	106270177; 106447923; 106657807; 106726106	-	-1.12237	-0.166544	0.0744829	0.321368
ENSG00000228723	LOC101927416	uncharacterized LOC101927416	101927416	3	9192492	-	-1.22516	-0.292974	0.0765373	0.326389
ENSG00000128595	CALU	calumenin	813	7	128739291	-	-1.02683	-0.0381964	0.658906	0.827819
ENSG00000129250	KIF1C	kinesin family member 1C	10749	17	4997947	-	1.17493	0.232569	0.00888443	0.0714254
ENSG00000136238	RAC1	ras-related C3 botulinum toxin substrate 1 (rho family, small GTP binding protein Rac1)	5879	7	6374494	MAPK signaling pathway, Ras signaling pathway, Rap1 signaling pathway, cAMP signaling pathway, Chemokine signaling pathway, Sphingolipid signaling pathway, Phagosome, PI3K-Akt signaling pathway, Wnt signaling pathway, Axon guidance, VEGF signaling pathway, Osteoclast differentiation, Focal adhesion, Adherens junction, Tight junction, Toll-like receptor signaling pathway, Natural killer cell media…	-1.10873	-0.148912	0.219483	0.587785
ENSG00000138768	USO1	USO1 vesicle transport factor	8615	4	75724521	-	1.10227	0.140478	0.0267577	0.160336
ENSG00000130741	EIF2S3	eukaryotic translation initiation factor 2 subunit gamma	1968	X	24054947	RNA transport	-1.0419	-0.0592215	0.394794	0.747716
ENSG00000115295	CLIP4	CAP-Gly domain containing linker protein family member 4	79745	2	29097675; 29114877; 29115425	-	-1.05046	-0.0710243	0.357675	0.712342
ENSG00000135052	GOLM1	golgi membrane protein 1	51280	9	86026142	-	-1.0541	-0.076017	0.36652	0.721206
ENSG00000139537	CCDC65	coiled-coil domain containing 65	85478	12	48904109	-	-1.31778	-0.398106	0.00117149	0.0147543
ENSG00000153130	SCOC	short coiled-coil protein	60592	4	140257285; 140343442; 140343460; 140373509	-	1.02859	0.0406712	0.635071	0.827819
ENSG00000164919	COX6C	cytochrome c oxidase subunit 6C	1345	8	99877994	Oxidative phosphorylation, Cardiac muscle contraction, Non-alcoholic fatty liver disease (NAFLD), Alzheimer's disease, Parkinson's disease, Huntington's disease	1.11734	0.160074	0.0791838	0.333485
ENSG00000133706	LARS	leucyl-tRNA synthetase	51520	5	146113025	Aminoacyl-tRNA biosynthesis	1.01602	0.0229265	0.679963	0.828712
ENSG00000166959	MS4A8	membrane spanning 4-domains A8	83661	11	60699573	-	-1.92047	-0.941458	1.40894e-09	2.05665e-07
ENSG00000178980	SELENOW	selenoprotein W	6415	19	47778584	-	-1.36184	-0.445556	5.88e-07	3.22698e-05
ENSG00000133318	RTN3	reticulon 3	10313	11	63681449	Alzheimer's disease	1.06277	0.0878353	0.127098	0.44245
ENSG00000124198	ARFGEF2	ADP ribosylation factor guanine nucleotide exchange factor 2	10564	20	48921737	Endocytosis	-1.02507	-0.0357193	0.564658	0.827819
ENSG00000115159	GPD2	glycerol-3-phosphate dehydrogenase 2	2820	2	156435452; 156436387	Glycerophospholipid metabolism	1.21662	0.282878	0.0100318	0.0783298
ENSG00000077235	GTF3C1	general transcription factor IIIC subunit 1	2975	16	27460612	-	1.06375	0.0891657	0.0927117	0.36706
ENSG00000038382	TRIO	trio Rho guanine nucleotide exchange factor	7204	5	14143701	-	-1.08291	-0.11491	0.253126	0.619841
ENSG00000110697	PITPNM1	phosphatidylinositol transfer protein membrane associated 1	9600	11	67491767	-	-1.31295	-0.392814	1.22226e-06	5.82301e-05
ENSG00000003989	SLC7A2	solute carrier family 7 member 2	6542	8	17497087; 17538776	-	-1.22156	-0.28872	0.0836945	0.345411
ENSG00000115129	TP53I3	tumor protein p53 inducible protein 3	9540	2	24077432	p53 signaling pathway	1.19865	0.261415	0.0823881	0.342158
ENSG00000132849	PATJ	PATJ, crumbs cell polarity complex component	10207	1	61742476	Hippo signaling pathway, Tight junction, Human papillomavirus infection	-1.07783	-0.108125	0.149866	0.485948
ENSG00000198162	MAN1A2	mannosidase alpha class 1A member 2	10905	1	117367462	N-Glycan biosynthesis, Protein processing in endoplasmic reticulum	1.00732	0.0105188	0.855344	0.92597
ENSG00000175061	LRRC75A-AS1	LRRC75A antisense RNA 1	125144	17	16438986	-	1.18505	0.244946	0.0088353	0.0711215
ENSG00000132507	EIF5A	eukaryotic translation initiation factor 5A	1984	17	7306998; 7307536; 7307968; 7308374	-	1.34738	0.430155	4.87197e-06	0.000180814
ENSG00000107863	ARHGAP21	Rho GTPase activating protein 21	57584	10	24583608	-	-1.04186	-0.0591546	0.547106	0.827819
ENSG00000135940	COX5B	cytochrome c oxidase subunit 5B	1329	2	97646057	Oxidative phosphorylation, Cardiac muscle contraction, Non-alcoholic fatty liver disease (NAFLD), Alzheimer's disease, Parkinson's disease, Huntington's disease	1.2105	0.275601	0.0025386	0.0268347
ENSG00000248144	ADH1C	alcohol dehydrogenase 1C (class I), gamma polypeptide	126	4	99336491	Glycolysis / Gluconeogenesis, Fatty acid degradation, Tyrosine metabolism, Retinol metabolism, Metabolism of xenobiotics by cytochrome P450, Drug metabolism - cytochrome P450, Chemical carcinogenesis	1.36443	0.448294	0.125333	0.439028
ENSG00000143106	PSMA5	proteasome subunit alpha 5	5686	1	109399030	Proteasome	1.27553	0.351098	0.000200767	0.00365266
ENSG00000084754	HADHA	hydroxyacyl-CoA dehydrogenase/3-ketoacyl-CoA thiolase/enoyl-CoA hydratase (trifunctional protein), alpha subunit	3030	2	26190634	Fatty acid elongation, Fatty acid degradation, Valine, leucine and isoleucine degradation, Lysine degradation, Tryptophan metabolism, beta-Alanine metabolism, Propanoate metabolism, Butanoate metabolism, Biosynthesis of unsaturated fatty acids	-1.01102	-0.0158049	0.777589	0.874629
ENSG00000149428	HYOU1	hypoxia up-regulated 1	10525	11	119044184	Protein processing in endoplasmic reticulum	1.0469	0.0661181	0.458175	0.808362
ENSG00000128581	IFT22	intraflagellar transport 22	64792	7	101313366	-	-1.20963	-0.274561	0.000328764	0.00540479
ENSG00000122565	CBX3	chromobox 3	11335	7	26201210; 26201703	-	-1.04934	-0.0694859	0.334912	0.691239
ENSG00000004487	KDM1A	lysine demethylase 1A	23028	1	23019447	-	-1.11006	-0.150642	0.034808	0.192728
ENSG00000170340	B3GNT2	UDP-GlcNAc:betaGal beta-1,3-N-acetylglucosaminyltransferase 2	10678	2	62196126; 62215520	Glycosaminoglycan biosynthesis - keratan sulfate, Glycosphingolipid biosynthesis - lacto and neolacto series	-1.42479	-0.510752	1.02291e-05	0.00032468
ENSG00000186710	CFAP73	cilia and flagella associated protein 73	387885	12	113149857	-	-1.22338	-0.290869	0.0258159	0.156371
ENSG00000136813	KIAA0368	KIAA0368	23392	9	111360692	-	1.25648	0.32939	1.09801e-06	5.32731e-05
ENSG00000116251	RPL22	ribosomal protein L22	6146	1	6185019	Ribosome	1.04485	0.0632949	0.397851	0.750218
ENSG00000121691	CAT	catalase	847	11	34438924	Tryptophan metabolism, Glyoxylate and dicarboxylate metabolism, FoxO signaling pathway, Peroxisome, Longevity regulating pathway, Longevity regulating pathway - multiple species, Amyotrophic lateral sclerosis (ALS)	-1.45837	-0.544362	1.27077e-09	1.9105e-07
ENSG00000115415	STAT1	signal transducer and activator of transcription 1	6772	2	190969035; 190975536	Chemokine signaling pathway, Necroptosis, Osteoclast differentiation, Toll-like receptor signaling pathway, NOD-like receptor signaling pathway, Jak-STAT signaling pathway, Th1 and Th2 cell differentiation, Th17 cell differentiation, Prolactin signaling pathway, Thyroid hormone signaling pathway, AGE-RAGE signaling pathway in diabetic complications, Leishmaniasis, Toxoplasmosis, Tuberculosis, Hep…	-1.0922	-0.127235	0.0835102	0.344982
ENSG00000069345	DNAJA2	DnaJ heat shock protein family (Hsp40) member A2	10294	16	46955361	Protein processing in endoplasmic reticulum	1.00355	0.00511259	0.93031	0.960117
ENSG00000074696	HACD3	3-hydroxyacyl-CoA dehydratase 3	51495	15	65530488	Fatty acid elongation, Biosynthesis of unsaturated fatty acids	-1.06282	-0.0878988	0.178014	0.533946
ENSG00000163406	SLC15A2	solute carrier family 15 member 2	6565	3	121894323	-	-1.07068	-0.0985267	0.387502	0.740693
ENSG00000013588	GPRC5A	G protein-coupled receptor class C group 5 member A	9052	12	12891021	-	1.01587	0.0227213	0.938133	0.962613
ENSG00000099341	PSMD8	proteasome 26S subunit, non-ATPase 8	5714	19	38374549	Proteasome, Epstein-Barr virus infection	1.35062	0.433622	9.22519e-08	6.69413e-06
ENSG00000182149	IST1	IST1, ESCRT-III associated factor	9798	16	71894407; 71895492	Endocytosis	-1.12189	-0.16593	0.0491468	0.244681
ENSG00000066777	ARFGEF1	ADP ribosylation factor guanine nucleotide exchange factor 1	10565	8	67197648	Endocytosis	-1.02222	-0.031702	0.701192	0.833497
ENSG00000148672	GLUD1	glutamate dehydrogenase 1	2746	10	87050201	Arginine biosynthesis, Alanine, aspartate and glutamate metabolism, D-Glutamine and D-glutamate metabolism, Nitrogen metabolism, Necroptosis, Proximal tubule bicarbonate reclamation	1.16795	0.223975	0.00202502	0.0225365
ENSG00000184012	TMPRSS2	transmembrane protease, serine 2	7113	21	41464550	Influenza A, Transcriptional misregulation in cancer, Prostate cancer	-1.41847	-0.504332	0.00411148	0.0392647
ENSG00000185860	CCDC190	coiled-coil domain containing 190	339512	1	162854296	-	-1.16227	-0.216947	0.0554795	0.265441
ENSG00000150459	SAP18	Sin3A associated protein 18	10284	13	21140513	RNA transport, mRNA surveillance pathway	1.05855	0.0820906	0.1842	0.544595
ENSG00000149100	EIF3M	eukaryotic translation initiation factor 3 subunit M	10480	11	32583766	-	1.1535	0.206012	0.00940399	0.0746582
ENSG00000151414	NEK7	NIMA related kinase 7	140609	1	198156977	NOD-like receptor signaling pathway	-1.11607	-0.158428	0.0185044	0.123495
ENSG00000271043	-	MTRNR2L2	-	-	-	-	-1.18797	-0.248493	0.191836	0.557069
ENSG00000048392	RRM2B	ribonucleotide reductase regulatory TP53 inducible subunit M2B	50484	8	102204500	Purine metabolism, Pyrimidine metabolism, Glutathione metabolism, p53 signaling pathway	1.17651	0.234509	0.00585083	0.051962
ENSG00000134970	TMED7	transmembrane p24 trafficking protein 7	51014	5	115613207	-	-1.10737	-0.147142	0.0620311	0.285948
ENSG00000060656	PTPRU	protein tyrosine phosphatase, receptor type U	10076	1	29236515	-	-1.29463	-0.372542	0.000429747	0.00668919
ENSG00000026508	CD44	CD44 molecule (Indian blood group)	960	11	35138869	ECM-receptor interaction, Hematopoietic cell lineage, Shigellosis, Epstein-Barr virus infection, Proteoglycans in cancer, MicroRNAs in cancer	-1.31794	-0.398281	0.0582153	0.274522
ENSG00000184154	LRTOMT	leucine rich transmembrane and O-methyltransferase domain containing	220074	11	72080330	-	-1.48248	-0.568011	1.68543e-05	0.000495216
ENSG00000143797	MBOAT2	membrane bound O-acyltransferase domain containing 2	129642	2	8852689	Glycerolipid metabolism, Glycerophospholipid metabolism	1.25582	0.328634	0.00573096	0.0510691
ENSG00000107581	EIF3A	eukaryotic translation initiation factor 3 subunit A	8661	10	119035028	RNA transport	1.07836	0.108833	0.167191	0.515694
ENSG00000182944	EWSR1	EWS RNA binding protein 1	2130	22	29268008	Transcriptional misregulation in cancer	1.02856	0.0406231	0.551923	0.827819
ENSG00000110057	UNC93B1	unc-93 homolog B1 (C. elegans)	81622	11	67991099	-	1.03354	0.0475948	0.500435	0.827819
ENSG00000109787	KLF3	Kruppel like factor 3	51274	4	38664168	Transcriptional misregulation in cancer	1.46785	0.553709	6.17128e-08	4.91881e-06
ENSG00000198718	FAM179B	family with sequence similarity 179 member B	23116	14	44962189	-	-1.08952	-0.12369	0.135126	0.459467
ENSG00000112308	C6orf62	chromosome 6 open reading frame 62	81688	6	24704860	-	1.12797	0.17373	0.0219335	0.139449
ENSG00000174501	-	ANKRD36C	-	-	-	-	3.04643	1.60712	2.90933e-08	2.58108e-06
ENSG00000159176	CSRP1	cysteine and glycine rich protein 1	1465	1	201483529	-	-1.09318	-0.128531	0.0880192	0.355747
ENSG00000152700	SAR1B	secretion associated Ras related GTPase 1B	51128	5	134601148	Protein processing in endoplasmic reticulum, Legionellosis	1.01579	0.0225954	0.75159	0.857828
ENSG00000171867	PRNP	prion protein	5621	20	4686150; 4686510	Ferroptosis, Prion diseases	-1.02121	-0.0302772	0.747386	0.855206
ENSG00000133835	HSD17B4	hydroxysteroid 17-beta dehydrogenase 4	3295	5	119452442; 119452496	Primary bile acid biosynthesis, Peroxisome	-1.09891	-0.136074	0.0960618	0.375578
ENSG00000133606	MKRN1	makorin ring finger protein 1	23608	7	140453039; 140456182	-	-1.11839	-0.161422	0.043642	0.226201
ENSG00000187492	CDHR4	cadherin related family member 4	389118	3	49790733	-	-1.50367	-0.588483	1.99534e-07	1.29953e-05
ENSG00000114841	DNAH1	dynein axonemal heavy chain 1	25981	3	52316318	Huntington's disease	-1.89629	-0.92318	5.45741e-10	9.38487e-08
ENSG00000156467	UQCRB	ubiquinol-cytochrome c reductase binding protein	7381	8	96226675	Oxidative phosphorylation, Cardiac muscle contraction, Non-alcoholic fatty liver disease (NAFLD), Alzheimer's disease, Parkinson's disease, Huntington's disease	-1.01143	-0.0163924	0.864238	0.932303
ENSG00000176658	MYO1D	myosin ID	4642	17	32492521; 32594194; 32759811	-	-1.21917	-0.285899	0.000953343	0.0125121
ENSG00000129824	RPS4Y1	ribosomal protein S4, Y-linked 1	6192	Y	2841581	Ribosome	-1.03313	-0.047025	0.522458	0.827819
ENSG00000058453	CROCC	ciliary rootlet coiled-coil, rootletin	9696	1	16921949	-	-2.30915	-1.20736	1.19943e-07	8.41176e-06
ENSG00000131174	COX7B	cytochrome c oxidase subunit 7B	1349	X	77899463	Oxidative phosphorylation, Cardiac muscle contraction, Non-alcoholic fatty liver disease (NAFLD), Alzheimer's disease, Parkinson's disease, Huntington's disease	1.03614	0.0512173	0.569426	0.827819
ENSG00000186591	UBE2H	ubiquitin conjugating enzyme E2 H	7328	7	129830732	Ubiquitin mediated proteolysis	-1.21692	-0.283231	0.00872615	0.0704461
ENSG00000196139	AKR1C3	aldo-keto reductase family 1 member C3	8644	10	5048765; 5094375	Steroid hormone biosynthesis, Arachidonic acid metabolism, Folate biosynthesis, Ovarian steroidogenesis	1.42958	0.515591	6.64365e-05	0.00147907
ENSG00000140481	CCDC33	coiled-coil domain containing 33	80125	15	74236288; 74318540	-	-1.42366	-0.509604	0.000126069	0.00250709
ENSG00000124783	SSR1	signal sequence receptor subunit 1	6745	6	7281142	Protein processing in endoplasmic reticulum	1.08917	0.123232	0.112446	0.412383
ENSG00000101384	JAG1	jagged 1	182	20	10637683	Notch signaling pathway, Apelin signaling pathway, Th1 and Th2 cell differentiation, TNF signaling pathway, Human papillomavirus infection, Breast cancer	-1.11925	-0.162531	0.303598	0.663411
ENSG00000137575	SDCBP	syndecan binding protein	6386	8	58552923; 58553168	-	1.21864	0.285273	0.0376214	0.203635
ENSG00000144746	ARL6IP5	ADP ribosylation factor like GTPase 6 interacting protein 5	10550	3	69084938	-	-1.33201	-0.413605	2.62465e-05	0.000710588
ENSG00000204711	C9orf135	chromosome 9 open reading frame 135	138255	9	69820804	-	-1.12045	-0.164081	0.0723589	0.315372
ENSG00000138400	MDH1B	malate dehydrogenase 1B	130752	2	206737764	-	-1.58352	-0.663132	6.66022e-08	5.21742e-06
ENSG00000159921	GNE	glucosamine (UDP-N-acetyl)-2-epimerase/N-acetylmannosamine kinase	10020	9	36214440	Amino sugar and nucleotide sugar metabolism	1.08271	0.114643	0.369931	0.724624
ENSG00000124767	GLO1	glyoxalase I	2739	6	38675925	Pyruvate metabolism	-1.09368	-0.129192	0.108581	0.404082
ENSG00000025800	KPNA6	karyopherin subunit alpha 6	23633	1	32108042	-	-1.00132	-0.00190001	0.971952	0.984222
ENSG00000166986	MARS	methionyl-tRNA synthetase	4141	12	57487952	Selenocompound metabolism, Aminoacyl-tRNA biosynthesis	1.17002	0.226532	0.00300041	0.0305728
ENSG00000185787	MORF4L1	mortality factor 4 like 1	10933	15	78872780; 78872988	-	-1.02865	-0.0407513	0.645305	0.827819
ENSG00000087274	ADD1	adducin 1	118	4	2843856; 2844149	-	-1.05507	-0.0773342	0.158066	0.499035
ENSG00000173692	PSMD1	proteasome 26S subunit, non-ATPase 1	5707	2	231056863	Proteasome, Epstein-Barr virus infection	1.30661	0.385832	1.44783e-06	6.71969e-05
ENSG00000144747	TMF1	TATA element modulatory factor 1	7110	3	69019826	-	-1.07938	-0.1102	0.128506	0.445145
ENSG00000141526	SLC16A3	solute carrier family 16 member 3	9123	17	82228405; 82229010; 82232231; 82234898; 82235773	Central carbon metabolism in cancer	1.16286	0.217682	0.144746	0.476354
ENSG00000133985	TTC9	tetratricopeptide repeat domain 9	23508	14	70641786	-	-1.03327	-0.0472167	0.670367	0.828001
ENSG00000137076	TLN1	talin 1	7094	9	35697336	Rap1 signaling pathway, Focal adhesion, Platelet activation, HTLV-I infection	1.08787	0.121504	0.0997077	0.384253
ENSG00000176641	RNF152	ring finger protein 152	220441	18	61815070	mTOR signaling pathway	-1.13798	-0.186481	0.30472	0.664376
ENSG00000107223	EDF1	endothelial differentiation related factor 1	8721	9	136862113; 136862668	-	1.10386	0.142556	0.0680822	0.30373
ENSG00000078304	PPP2R5C	protein phosphatase 2 regulatory subunit B'gamma	5527	14	101761797; 101809802	mRNA surveillance pathway, Sphingolipid signaling pathway, Oocyte meiosis, PI3K-Akt signaling pathway, AMPK signaling pathway, Adrenergic signaling in cardiomyocytes, Dopaminergic synapse, Human papillomavirus infection	1.02001	0.0285855	0.577481	0.827819
ENSG00000105856	HBP1	HMG-box transcription factor 1	26959	7	107168960; 107169014	-	-1.0794	-0.110223	0.23565	0.602215
ENSG00000100591	AHSA1	activator of Hsp90 ATPase activity 1	10598	14	77457876; 77458029	-	1.03574	0.0506644	0.538852	0.827819
ENSG00000119333	WDR34	WD repeat domain 34	89891	9	128633660	-	-1.0149	-0.0213316	0.757187	0.861438
ENSG00000002549	LAP3	leucine aminopeptidase 3	51056	4	17577303	Arginine and proline metabolism, Glutathione metabolism	-1.22434	-0.292001	0.00554002	0.0497473
ENSG00000138095	LRPPRC	leucine rich pentatricopeptide repeat containing	10128	2	43886223	-	1.1286	0.174539	0.00307928	0.0312243
ENSG00000099812	MISP	mitotic spindle positioning	126353	19	751112	-	1.16801	0.224047	0.00638843	0.0556631
ENSG00000196126	HLA-DRB1	major histocompatibility complex, class II, DR beta 1	3123	6	3715352; 3779004; 3824508; 3851135; 3934018; 3998045; 32578769	Phagosome, Cell adhesion molecules (CAMs), Antigen processing and presentation, Hematopoietic cell lineage, Th1 and Th2 cell differentiation, Th17 cell differentiation, Intestinal immune network for IgA production, Type I diabetes mellitus, Leishmaniasis, Toxoplasmosis, Staphylococcus aureus infection, Tuberculosis, Influenza A, HTLV-I infection, Herpes simplex infection, Epstein-Barr virus infec…	-1.79629	-0.845022	0.000434426	0.00674529
ENSG00000137331	IER3	immediate early response 3	8870	6	1998308; 1999049; 2043994; 2053449; 2222938; 30743198	-	2.57134	1.36252	2.1554e-10	4.37137e-08
ENSG00000153789	FAM92B	family with sequence similarity 92 member B	339145	16	85098351	-	-1.81489	-0.859885	1.03425e-11	3.81865e-09
ENSG00000131143	COX4I1	cytochrome c oxidase subunit 4I1	1327	16	85799566; 85799697	Oxidative phosphorylation, Cardiac muscle contraction, Non-alcoholic fatty liver disease (NAFLD), Alzheimer's disease, Parkinson's disease, Huntington's disease	1.03569	0.0505971	0.462822	0.813031
ENSG00000177989	ODF3B	outer dense fiber of sperm tails 3B	440836	22	50530408	-	-1.77059	-0.824228	5.91572e-10	1.00696e-07
ENSG00000160551	TAOK1	TAO kinase 1	57551	17	29390924	MAPK signaling pathway	-1.02124	-0.0303159	0.73957	0.850644
ENSG00000126267	COX6B1	cytochrome c oxidase subunit 6B1	1340	19	35648222	Oxidative phosphorylation, Cardiac muscle contraction, Non-alcoholic fatty liver disease (NAFLD), Alzheimer's disease, Parkinson's disease, Huntington's disease	1.14444	0.194636	0.00916513	0.0732248
ENSG00000009335	UBE3C	ubiquitin protein ligase E3C	9690	7	157138960	Ubiquitin mediated proteolysis	1.03139	0.0445941	0.412263	0.764365
ENSG00000086666	ZFAND6	zinc finger AN1-type containing 6	54469	15	80059567; 80059929; 80060159; 80072560; 80098415	-	-1.02185	-0.0311866	0.688693	0.830087
ENSG00000172915	NBEA	neurobeachin	26960	13	34942286; 35476748	-	-1.37668	-0.461195	0.000442001	0.00684387
ENSG00000171603	CLSTN1	calsyntenin 1	22883	1	9729020	-	-1.28766	-0.364749	3.24796e-05	0.000843294
ENSG00000250182	-	EEF1A1P13	-	-	-	-	1.01694	0.0242321	0.7763	0.873684
ENSG00000132466	ANKRD17	ankyrin repeat domain 17	26057	4	73073965	-	1.05739	0.0805122	0.246861	0.613535
ENSG00000160752	FDPS	farnesyl diphosphate synthase	2224	1	155308747; 155308913	Terpenoid backbone biosynthesis, Influenza A, HTLV-I infection	-1.21601	-0.282161	0.064992	0.294865
ENSG00000146648	EGFR	epidermal growth factor receptor	1956	7	55019031	MAPK signaling pathway, ErbB signaling pathway, Ras signaling pathway, Rap1 signaling pathway, Calcium signaling pathway, Cytokine-cytokine receptor interaction, HIF-1 signaling pathway, FoxO signaling pathway, Phospholipase D signaling pathway, Endocytosis, PI3K-Akt signaling pathway, Focal adhesion, Adherens junction, Gap junction, Regulation of actin cytoskeleton, GnRH signaling pathway, Estro…	1.12131	0.165186	0.158704	0.500162
ENSG00000127870	RNF6	ring finger protein 6	6049	13	26132114; 26212767	-	-1.00231	-0.00332791	0.956317	0.973238
ENSG00000179051	RCC2	regulator of chromosome condensation 2	55920	1	17406754	-	1.04969	0.0699684	0.427209	0.778907
ENSG00000067704	IARS2	isoleucyl-tRNA synthetase 2, mitochondrial	55699	1	220094112	Aminoacyl-tRNA biosynthesis	1.0588	0.0824254	0.12456	0.437272
ENSG00000091527	CDV3	CDV3 homolog	55573	3	133573589; 133574433	-	1.03569	0.0505962	0.468985	0.819019
ENSG00000120805	ARL1	ADP ribosylation factor like GTPase 1	400	12	101393119	-	-1.13073	-0.177255	0.016066	0.111152
ENSG00000151893	CACUL1	CDK2 associated cullin domain 1	143384	10	118680981	-	-1.04804	-0.067694	0.295671	0.656803
ENSG00000014824	SLC30A9	solute carrier family 30 member 9	10463	4	41990505	-	-1.0155	-0.0221865	0.686629	0.829738
ENSG00000101782	RIOK3	RIO kinase 3	8780	18	23452822	-	-1.08814	-0.121865	0.356348	0.711281
ENSG00000134644	PUM1	pumilio RNA binding family member 1	9698	1	30931505	-	-1.04384	-0.0619017	0.411095	0.763133
ENSG00000106261	ZKSCAN1	zinc finger with KRAB and SCAN domains 1	7586	7	100015571	-	-1.14008	-0.189134	0.0979493	0.380065
ENSG00000151779	NBAS	neuroblastoma amplified sequence	51594	2	15166907	-	-1.29706	-0.375246	7.14488e-07	3.78453e-05
ENSG00000151491	EPS8	epidermal growth factor receptor pathway substrate 8	2059	12	15620140	-	1.03427	0.0486101	0.65432	0.827819
ENSG00000010256	UQCRC1	ubiquinol-cytochrome c reductase core protein I	7384	3	48598998	Oxidative phosphorylation, Cardiac muscle contraction, Non-alcoholic fatty liver disease (NAFLD), Alzheimer's disease, Parkinson's disease, Huntington's disease	1.0167	0.0238925	0.678968	0.828712
ENSG00000167553	TUBA1C	tubulin alpha 1c	84790	12	49227925; 49264998	Phagosome, Apoptosis, Tight junction, Gap junction, Pathogenic Escherichia coli infection	1.42553	0.511503	4.98379e-06	0.000184012
ENSG00000112695	COX7A2	cytochrome c oxidase subunit 7A2	1347	6	75237674	Oxidative phosphorylation, Cardiac muscle contraction, Non-alcoholic fatty liver disease (NAFLD), Alzheimer's disease, Parkinson's disease, Huntington's disease	1.09586	0.132059	0.163892	0.509863
ENSG00000118482	PHF3	PHD finger protein 3	23469	6	63635801; 63636480; 63646525	-	-1.07248	-0.100945	0.192164	0.5577
ENSG00000225733	FGD5-AS1	FGD5 antisense RNA 1	100505641	3	14942778	-	-1.08471	-0.117314	0.0283595	0.167279
ENSG00000140403	DNAJA4	DnaJ heat shock protein family (Hsp40) member A4	55466	15	78264144; 78264646; 78266217	-	-1.40898	-0.494646	0.00592859	0.052467
ENSG00000112079	STK38	serine/threonine kinase 38	11329	6	36493882	-	1.20234	0.265841	0.000101737	0.00210818
ENSG00000156011	PSD3	pleckstrin and Sec7 domain containing 3	23362	8	18527302	Endocytosis	-1.09593	-0.13216	0.0584254	0.275128
ENSG00000188612	SUMO2	small ubiquitin-like modifier 2	6613	17	75167729	RNA transport, Fluid shear stress and atherosclerosis	-1.04241	-0.0599221	0.395022	0.747795
ENSG00000116885	OSCP1	organic solute carrier partner 1	127700	1	36417905; 36428299	-	-1.28361	-0.360201	2.06335e-05	0.000587353
ENSG00000166963	MAP1A	microtubule associated protein 1A	4130	15	43517607	-	-1.27419	-0.349583	0.00555896	0.049845
ENSG00000169905	TOR1AIP2	torsin 1A interacting protein 2	163590	1	179839966; 179859029	-	-1.06389	-0.0893541	0.344573	0.700275
ENSG00000084623	EIF3I	eukaryotic translation initiation factor 3 subunit I	8668	1	32221583	RNA transport	1.35666	0.440064	2.11642e-07	1.36249e-05
ENSG00000076604	TRAF4	TNF receptor associated factor 4	9618	17	28744004	IL-17 signaling pathway, Pathways in cancer, Small cell lung cancer	1.14008	0.189131	0.0246151	0.151138
ENSG00000023191	RNH1	ribonuclease/angiogenin inhibitor 1	6050	11	24152; 494511	-	1.02294	0.0327188	0.636646	0.827819
ENSG00000137691	C11orf70	chromosome 11 open reading frame 70	85016	11	102047437	-	-1.23811	-0.308144	0.0119938	0.0895151
ENSG00000057019	DCBLD2	discoidin, CUB and LCCL domain containing 2	131566	3	98795969	-	-1.31318	-0.393062	0.000773702	0.010612
ENSG00000168264	IRF2BP2	interferon regulatory factor 2 binding protein 2	359948	1	234604268	-	-1.05709	-0.0801001	0.400711	0.753015
ENSG00000276023	DUSP14	dual specificity phosphatase 14	11072	17	1729015; 37489844	-	-1.05822	-0.081646	0.391631	0.744552
ENSG00000136155	SCEL	sciellin	8796	13	77535673	-	1.22796	0.296262	0.30283	0.662786
ENSG00000085365	SCAMP1	secretory carrier membrane protein 1	9522	5	78360502	-	-1.22666	-0.294734	6.67883e-05	0.00148526
ENSG00000147894	C9orf72	chromosome 9 open reading frame 72	203228	9	27546545; 27560423	-	-1.46159	-0.547537	1.59274e-09	2.27857e-07
ENSG00000135269	TES	testin LIM domain protein	26136	7	116210492; 116222950	-	1.03488	0.0494648	0.483406	0.827819
ENSG00000135338	LCA5	LCA5, lebercilin	167691	6	79484990	-	-1.15991	-0.214017	0.025621	0.155435
ENSG00000169967	MAP3K2	mitogen-activated protein kinase kinase kinase 2	10746	2	127298668	MAPK signaling pathway, Gap junction, GnRH signaling pathway	-1.13324	-0.180452	0.0369249	0.200709
ENSG00000179902	C1orf194	chromosome 1 open reading frame 194	127003	1	109105950	-	-1.44741	-0.533476	2.34252e-06	9.86805e-05
ENSG00000075711	DLG1	discs large MAGUK scaffold protein 1	1739	3	197042559	Hippo signaling pathway, Tight junction, T cell receptor signaling pathway, Human papillomavirus infection, HTLV-I infection, Viral carcinogenesis	-1.03404	-0.0482926	0.603371	0.827819
ENSG00000115594	IL1R1	interleukin 1 receptor type 1	3554	2	102070375; 102104573; 102141778; 102142373; 102142775; 102153940	MAPK signaling pathway, Cytokine-cytokine receptor interaction, NF-kappa B signaling pathway, Osteoclast differentiation, Hematopoietic cell lineage, Th17 cell differentiation, Inflammatory mediator regulation of TRP channels, Amoebiasis, HTLV-I infection, Fluid shear stress and atherosclerosis	-1.36768	-0.451734	7.87633e-05	0.00169235
ENSG00000117143	UAP1	UDP-N-acetylglucosamine pyrophosphorylase 1	6675	1	162561439; 162561505; 162561898	Amino sugar and nucleotide sugar metabolism	-1.0994	-0.136723	0.0961144	0.375674
ENSG00000067048	DDX3Y	DEAD-box helicase 3, Y-linked	8653	Y	12903998; 12904785; 12904857; 12905704	-	-1.28049	-0.356691	1.1709e-05	0.000363835
ENSG00000203780	FANK1	fibronectin type III and ankyrin repeat domains 1	92565	10	125896538	-	-1.48626	-0.571687	2.76259e-08	2.46395e-06
ENSG00000183723	CMTM4	CKLF like MARVEL transmembrane domain containing 4	146223	16	66614749	-	-1.21237	-0.277828	0.00530702	0.0481273
ENSG00000023445	BIRC3	baculoviral IAP repeat containing 3	330	11	102317449	NF-kappa B signaling pathway, Ubiquitin mediated proteolysis, Apoptosis, Apoptosis - multiple species, Necroptosis, Focal adhesion, NOD-like receptor signaling pathway, TNF signaling pathway, Toxoplasmosis, Pathways in cancer, Transcriptional misregulation in cancer, Small cell lung cancer	-1.17129	-0.228092	0.554566	0.827819
ENSG00000114331	ACAP2	ArfGAP with coiled-coil, ankyrin repeat and PH domains 2	23527	3	195274735	Endocytosis	-1.05831	-0.081761	0.224819	0.595174
ENSG00000181085	MAPK15	mitogen-activated protein kinase 15	225689	8	193383; 143716336	IL-17 signaling pathway	-1.97462	-0.981577	1.44657e-10	3.13095e-08
ENSG00000174903	RAB1B	RAB1B, member RAS oncogene family	81876	11	66268584	Legionellosis	1.03169	0.0450049	0.432075	0.783298
ENSG00000196776	CD47	CD47 molecule	961	3	108043093	ECM-receptor interaction	-1.35999	-0.443595	0.000155923	0.002977
ENSG00000123240	OPTN	optineurin	10133	10	13100081	Mitophagy - animal	-1.39374	-0.478965	0.000181422	0.00336657
ENSG00000139146	FAM60A	family with sequence similarity 60 member A	58516	12	171379; 31280585	-	-1.35667	-0.440066	1.47007e-07	9.9889e-06
ENSG00000247556	-	OIP5-AS1	-	-	-	-	-1.21979	-0.286629	0.00368348	0.0361113
ENSG00000000971	CFH	complement factor H	3075	1	196651877	Complement and coagulation cascades, Staphylococcus aureus infection	-1.37888	-0.463502	0.000806996	0.0109772
ENSG00000148735	PLEKHS1	pleckstrin homology domain containing S1	79949	10	113751453; 113764818	-	-1.39723	-0.482566	0.00998846	0.0780153
ENSG00000105701	FKBP8	FK506 binding protein 8	23770	19	18531751	-	-1.12887	-0.174885	0.0429034	0.223439
ENSG00000133104	SPG20	spastic paraplegia 20 (Troyer syndrome)	23111	13	36301637	Endocytosis	-1.01187	-0.0170307	0.821803	0.903762
ENSG00000172037	LAMB2	laminin subunit beta 2	3913	3	49121113	PI3K-Akt signaling pathway, Focal adhesion, ECM-receptor interaction, Toxoplasmosis, Amoebiasis, Human papillomavirus infection, Pathways in cancer, Small cell lung cancer	-1.78942	-0.839492	3.18548e-12	1.34417e-09
ENSG00000008294	SPAG9	sperm associated antigen 9	9043	17	50962173	-	-1.15384	-0.206443	0.0737399	0.319177
ENSG00000120992	LYPLA1	lysophospholipase I	10434	8	54046366	Glycerophospholipid metabolism, Choline metabolism in cancer	-1.01622	-0.0232069	0.749567	0.856536
ENSG00000163597	SNHG16	small nucleolar RNA host gene 16	100507246	17	76557763	-	-1.19655	-0.258879	0.0023123	0.0249721
ENSG00000120733	KDM3B	lysine demethylase 3B	51780	5	138352595	-	-1.1553	-0.208268	0.0152563	0.106905
ENSG00000115461	IGFBP5	insulin like growth factor binding protein 5	3488	2	216672104	-	-3.38192	-1.75784	9.16954e-12	3.43611e-09
ENSG00000164951	PDP1	pyruvate dehyrogenase phosphatase catalytic subunit 1	54704	8	93916854; 93916933; 93916946; 93917050	-	1.77794	0.830208	1.91566e-05	0.000552199
ENSG00000100697	DICER1	dicer 1, ribonuclease III	23405	14	95086227	MicroRNAs in cancer	1.06449	0.0901683	0.179876	0.537477
ENSG00000116701	NCF2	neutrophil cytosolic factor 2	4688	1	183555561	Phagosome, Osteoclast differentiation, Leukocyte transendothelial migration, Leishmaniasis, Fluid shear stress and atherosclerosis	1.22641	0.294438	0.0381847	0.205701
ENSG00000174695	TMEM167A	transmembrane protein 167A	153339	5	83052845	-	1.13278	0.179872	0.00245054	0.0261212
ENSG00000129514	FOXA1	forkhead box A1	3169	14	37589551	-	1.08359	0.115817	0.115972	0.419887
ENSG00000113384	GOLPH3	golgi phosphoprotein 3	64083	5	32124717	-	-1.14251	-0.192207	0.000973448	0.0126963
ENSG00000214944	ARHGEF28	Rho guanine nucleotide exchange factor 28	64283	5	73626157; 73813517	-	-1.10795	-0.147892	0.0177036	0.119377
ENSG00000104388	RAB2A	RAB2A, member RAS oncogene family	5862	8	60516909	AMPK signaling pathway	1.06446	0.0901224	0.118686	0.426209
ENSG00000157540	DYRK1A	dual specificity tyrosine phosphorylation regulated kinase 1A	1859	21	37367556; 37418904; 37420298; 37420299	-	-1.00656	-0.00942772	0.887713	0.947165
ENSG00000179295	PTPN11	protein tyrosine phosphatase, non-receptor type 11	5781	12	112418897	Ras signaling pathway, Phospholipase D signaling pathway, Axon guidance, Jak-STAT signaling pathway, Natural killer cell mediated cytotoxicity, Leukocyte transendothelial migration, Neurotrophin signaling pathway, Adipocytokine signaling pathway, Insulin resistance, Epithelial cell signaling in Helicobacter pylori infection, Herpes simplex infection, Proteoglycans in cancer, Renal cell carcinoma,…	1.02113	0.0301729	0.680961	0.828712
ENSG00000175029	CTBP2	C-terminal binding protein 2	1488	10	124987848	Wnt signaling pathway, Notch signaling pathway, Pathways in cancer, Chronic myeloid leukemia	-1.25988	-0.333282	1.10951e-07	7.84691e-06
ENSG00000100888	CHD8	chromodomain helicase DNA binding protein 8	57680	14	21385193	Wnt signaling pathway	1.07602	0.105706	0.0846917	0.34763
ENSG00000204634	TBC1D8	TBC1 domain family member 8	11138	2	101007227	-	-1.33383	-0.41557	1.10499e-06	5.34547e-05
ENSG00000114062	UBE3A	ubiquitin protein ligase E3A	7337	15	25337248	Ubiquitin mediated proteolysis, Human papillomavirus infection, Viral carcinogenesis	1.03951	0.0559009	0.256263	0.619982
ENSG00000184203	PPP1R2	protein phosphatase 1 regulatory inhibitor subunit 2	5504	3	195514421	-	-1.09969	-0.137102	0.0221071	0.14014
ENSG00000160345	C9orf116	chromosome 9 open reading frame 116	138162	9	135495179	-	-1.30106	-0.379689	4.92423e-05	0.00117498
ENSG00000143621	ILF2	interleukin enhancer binding factor 2	3608	1	153661787	-	1.18274	0.242131	0.000167611	0.00316525
ENSG00000132155	RAF1	Raf-1 proto-oncogene, serine/threonine kinase	5894	3	12583600	MAPK signaling pathway, ErbB signaling pathway, Ras signaling pathway, Rap1 signaling pathway, cGMP-PKG signaling pathway, cAMP signaling pathway, Chemokine signaling pathway, FoxO signaling pathway, Sphingolipid signaling pathway, Phospholipase D signaling pathway, Autophagy - animal, mTOR signaling pathway, PI3K-Akt signaling pathway, Apoptosis, Cellular senescence, Vascular smooth muscle contr…	1.01469	0.0210401	0.701384	0.833497
ENSG00000109572	CLCN3	chloride voltage-gated channel 3	1182	4	169620520; 169660061	-	1.00124	0.00178495	0.973857	0.985435
ENSG00000127314	RAP1B	RAP1B, member of RAS oncogene family	5908	12	68610838	MAPK signaling pathway, Ras signaling pathway, Rap1 signaling pathway, cAMP signaling pathway, Chemokine signaling pathway, Focal adhesion, Platelet activation, Leukocyte transendothelial migration, Long-term potentiation, Neurotrophin signaling pathway, Pancreatic secretion, Renal cell carcinoma	-1.05053	-0.0711123	0.229394	0.595183
ENSG00000119383	PTPA	protein phosphatase 2 phosphatase activator	5524	9	129110948; 129111313; 129111687	Insulin resistance	1.1496	0.201134	0.00143682	0.0173476
ENSG00000081870	HSPB11	heat shock protein family B (small) member 11	51668	1	53921560	-	-1.13206	-0.178954	0.123923	0.436404
ENSG00000143013	LMO4	LIM domain only 4	8543	1	87328467	-	-1.25508	-0.327775	0.00634064	0.0553209
ENSG00000128274	A4GALT	alpha 1,4-galactosyltransferase	53947	22	42692114	Glycosphingolipid biosynthesis - lacto and neolacto series, Glycosphingolipid biosynthesis - globo and isoglobo series	1.02985	0.0424386	0.730192	0.845401
ENSG00000145391	SETD7	SET domain containing lysine methyltransferase 7	80854	4	139495934; 139506037; 139532578	Lysine degradation, FoxO signaling pathway	1.07507	0.104431	0.0769195	0.327439
ENSG00000090339	ICAM1	intercellular adhesion molecule 1	3383	19	10270840	NF-kappa B signaling pathway, Cell adhesion molecules (CAMs), Natural killer cell mediated cytotoxicity, TNF signaling pathway, Leukocyte transendothelial migration, AGE-RAGE signaling pathway in diabetic complications, African trypanosomiasis, Malaria, Staphylococcus aureus infection, Influenza A, HTLV-I infection, Kaposi's sarcoma-associated herpesvirus infection, Epstein-Barr virus infection, …	-2.52058	-1.33375	0.00277884	0.0288478
ENSG00000168769	TET2	tet methylcytosine dioxygenase 2	54790	4	105145874; 105146684	-	-1.10289	-0.141291	0.0371656	0.201689
ENSG00000035687	ADSS	adenylosuccinate synthase	159	1	244408491	Purine metabolism, Alanine, aspartate and glutamate metabolism	1.08954	0.123718	0.0801722	0.336097
ENSG00000164114	MAP9	microtubule associated protein 9	79884	4	155342659	-	-1.19184	-0.253196	0.001702	0.0197635
ENSG00000213625	LEPROT	leptin receptor overlapping transcript	54741	1	65420447; 65420715	-	-1.00308	-0.00444252	0.938028	0.96257
ENSG00000136059	VILL	villin like	50853	3	37993586	-	-1.11688	-0.159469	0.151375	0.488398
ENSG00000106609	TMEM248	transmembrane protein 248	55069	7	66921215	-	-1.09574	-0.131907	0.00528375	0.047952
ENSG00000075426	FOSL2	FOS like 2, AP-1 transcription factor subunit	2355	2	28392911	Osteoclast differentiation	1.2115	0.276799	0.0378762	0.204554
ENSG00000172053	QARS	glutaminyl-tRNA synthetase	5859	3	49095931	Aminoacyl-tRNA biosynthesis	-1.10035	-0.13796	0.0257183	0.155893
ENSG00000102531	FNDC3A	fibronectin type III domain containing 3A	22862	13	48975911; 48976608; 49110302	-	-1.0116	-0.0166347	0.825025	0.905842
ENSG00000130640	TUBGCP2	tubulin gamma complex associated protein 2	10844	10	133278629	-	-1.30308	-0.381923	2.08126e-07	1.34502e-05
ENSG00000049759	NEDD4L	neural precursor cell expressed, developmentally down-regulated 4-like, E3 ubiquitin protein ligase	23327	18	58044377; 58047225; 58149332; 58195389; 58221521	Ubiquitin mediated proteolysis, Endocytosis, Tight junction, Aldosterone-regulated sodium reabsorption	-1.13951	-0.188417	0.0347249	0.192331
ENSG00000113742	CPEB4	cytoplasmic polyadenylation element binding protein 4	80315	5	173888327; 173893050	Oocyte meiosis, Progesterone-mediated oocyte maturation	-1.12443	-0.169191	0.12546	0.439195
ENSG00000136051	KIAA1033	KIAA1033	23325	12	105107713	Endocytosis	1.00529	0.00761072	0.888199	0.947526
ENSG00000171314	PGAM1	phosphoglycerate mutase 1	5223	10	97426124; 97427676	Glycolysis / Gluconeogenesis, Glycine, serine and threonine metabolism, Glucagon signaling pathway, Central carbon metabolism in cancer	-1.12431	-0.169039	0.230263	0.596347
ENSG00000113387	SUB1	SUB1 homolog, transcriptional regulator	10923	5	32585498	-	1.01712	0.024487	0.772484	0.871031
ENSG00000132386	SERPINF1	serpin family F member 1	5176	17	1761924; 1762803; 1771670	Wnt signaling pathway	-1.88749	-0.916467	2.11577e-11	6.85408e-09
ENSG00000165209	STRBP	spermatid perinuclear RNA binding protein	55342	9	123121628	-	-1.06094	-0.0853363	0.133094	0.455008
ENSG00000164953	TMEM67	transmembrane protein 67	91147	8	93754843	-	-1.50015	-0.585107	1.00615e-09	1.55455e-07
ENSG00000100519	PSMC6	proteasome 26S subunit, ATPase 6	5706	14	52707177	Proteasome, Epstein-Barr virus infection	1.29113	0.368636	0.000344844	0.00561036
ENSG00000134909	ARHGAP32	Rho GTPase activating protein 32	9743	11	128965059	-	1.13117	0.177811	0.0860736	0.350809
ENSG00000178965	ERICH3	glutamate rich 3	127254	1	74568110	-	-1.72422	-0.785946	4.82297e-07	2.72879e-05
ENSG00000143183	TMCO1	transmembrane and coiled-coil domains 1	54499	1	165724290	-	1.08749	0.121004	0.108623	0.404207
ENSG00000198363	ASPH	aspartate beta-hydroxylase	444	8	61500555; 61623709; 61662817; 61675259	-	1.2049	0.268911	0.00034728	0.00564347
ENSG00000244754	N4BP2L2	NEDD4 binding protein 2 like 2	10443	13	32432487; 32516892	-	-1.08979	-0.124056	0.0265116	0.159374
ENSG00000117602	RCAN3	RCAN family member 3	11123	1	24502350; 24502896; 24507593; 24514313	-	-1.20162	-0.264982	0.000689735	0.00972329
ENSG00000071189	SNX13	sorting nexin 13	23161	7	17790760	-	-1.01488	-0.0213031	0.656907	0.827819
ENSG00000101166	PRELID3B	PRELI domain containing 3B	51012	20	59033144	-	1.08513	0.117868	0.0739433	0.31992
ENSG00000159348	CYB5R1	cytochrome b5 reductase 1	51706	1	202961872	Amino sugar and nucleotide sugar metabolism	-1.16776	-0.22375	0.0255986	0.155343
ENSG00000100461	RBM23	RNA binding motif protein 23	55147	14	22900644	-	1.07145	0.0995614	0.119475	0.427674
ENSG00000100722	ZC3H14	zinc finger CCCH-type containing 14	79882	14	88562908; 88563346; 88594385	-	1.17608	0.233991	0.0065868	0.0569766
ENSG00000146247	PHIP	pleckstrin homology domain interacting protein	55023	6	78934418	-	1.03841	0.0543806	0.556675	0.827819
ENSG00000073921	PICALM	phosphatidylinositol binding clathrin assembly protein	8301	11	85957170	-	-1.05213	-0.0733106	0.664308	0.827871
ENSG00000152818	UTRN	utrophin	7402	6	144291736	-	-1.24613	-0.317455	0.00309082	0.0313161
ENSG00000171962	DRC3	dynein regulatory complex subunit 3	83450	17	17972812	-	-1.74406	-0.802452	2.36292e-09	3.18956e-07
ENSG00000169126	ARMC4	armadillo repeat containing 4	55130	10	27812163	-	-1.65165	-0.723904	8.79786e-08	6.42116e-06
ENSG00000115685	PPP1R7	protein phosphatase 1 regulatory subunit 7	5510	2	241149572; 241149657	-	-1.19534	-0.257422	0.00138175	0.0168326
ENSG00000065135	GNAI3	G protein subunit alpha i3	2773	1	109548563	Rap1 signaling pathway, cGMP-PKG signaling pathway, cAMP signaling pathway, Chemokine signaling pathway, Sphingolipid signaling pathway, Adrenergic signaling in cardiomyocytes, Axon guidance, Apelin signaling pathway, Gap junction, Platelet activation, Leukocyte transendothelial migration, Circadian entrainment, Retrograde endocannabinoid signaling, Glutamatergic synapse, Cholinergic synapse, Ser…	1.01586	0.0226963	0.727626	0.844328
ENSG00000109180	OCIAD1	OCIA domain containing 1	54940	4	48831042; 48831226; 48831305	-	1.07238	0.10082	0.0994039	0.383605
ENSG00000089597	GANAB	glucosidase II alpha subunit	23193	11	62624825	N-Glycan biosynthesis, Protein processing in endoplasmic reticulum	-1.00867	-0.0124562	0.860745	0.929773
ENSG00000253729	PRKDC	protein kinase, DNA-activated, catalytic polypeptide	5591	8	47773107	Non-homologous end-joining, Cell cycle	1.12863	0.174571	0.201793	0.568876
ENSG00000032742	IFT88	intraflagellar transport 88	8100	13	20566815	-	-1.09448	-0.130248	0.141305	0.470953
ENSG00000197006	METTL9	methyltransferase like 9	51108	16	21597220; 21599475	-	1.0287	0.0408284	0.584047	0.827819
ENSG00000102317	RBM3	RNA binding motif (RNP1, RRM) protein 3	5935	X	48574352	-	1.07022	0.0979101	0.326759	0.683621
ENSG00000160271	RALGDS	ral guanine nucleotide dissociation stimulator	5900	9	133097719	Ras signaling pathway, Rap1 signaling pathway, Phospholipase D signaling pathway, Pathways in cancer, Colorectal cancer, Pancreatic cancer, Choline metabolism in cancer	-1.11297	-0.154411	0.0567439	0.269773
ENSG00000143774	GUK1	guanylate kinase 1	2987	1	228140083; 228140227; 228144702	Purine metabolism	1.00972	0.0139507	0.868879	0.935241
ENSG00000168300	PCMTD1	protein-L-isoaspartate (D-aspartate) O-methyltransferase domain containing 1	115294	8	51817574	-	-1.21316	-0.27877	0.000201341	0.00366013
ENSG00000146223	RPL7L1	ribosomal protein L7 like 1	285855	6	42879615	-	1.18612	0.246248	0.00197826	0.0221584
ENSG00000031698	SARS	seryl-tRNA synthetase	6301	1	109213892	Aminoacyl-tRNA biosynthesis	1.03187	0.0452551	0.591902	0.827819
ENSG00000182220	ATP6AP2	ATPase H+ transporting accessory protein 2	10159	X	40580963	Renin-angiotensin system	-1.1948	-0.256769	7.26635e-05	0.0015864
ENSG00000166946	CCNDBP1	cyclin D1 binding protein 1	23582	15	43185267	-	-1.08939	-0.123518	0.032162	0.1825
ENSG00000101856	PGRMC1	progesterone receptor membrane component 1	10857	X	119236244	-	-1.06193	-0.0866935	0.12676	0.441992
ENSG00000157796	WDR19	WD repeat domain 19	57728	4	39182403	-	-1.31415	-0.394132	6.24922e-06	0.000219133
ENSG00000127483	HP1BP3	heterochromatin protein 1 binding protein 3	50809	1	20742677	-	1.02995	0.042575	0.469101	0.819037
ENSG00000198961	PJA2	praja ring finger ubiquitin ligase 2	9867	5	109334708	-	-1.13191	-0.178766	0.0705497	0.310862
ENSG00000170006	TMEM154	transmembrane protein 154	201799	4	152626113	-	-1.53117	-0.614632	1.09805e-06	5.32731e-05
ENSG00000144451	SPAG16	sperm associated antigen 16	79582	2	213284378	-	-1.3283	-0.409584	1.58569e-06	7.21232e-05
ENSG00000070087	PFN2	profilin 2	5217	3	149964904	Rap1 signaling pathway, Regulation of actin cytoskeleton, Shigellosis, Salmonella infection	1.07184	0.100085	0.0992987	0.383416
ENSG00000041357	PSMA4	proteasome subunit alpha 4	5685	15	78540404; 78540685	Proteasome	1.43399	0.520038	7.66528e-07	4.00108e-05
ENSG00000101182	PSMA7	proteasome subunit alpha 7	5688	20	62136726	Proteasome	1.35809	0.441582	6.98738e-07	3.70676e-05
ENSG00000105810	CDK6	cyclin dependent kinase 6	1021	7	92604920	Cell cycle, p53 signaling pathway, PI3K-Akt signaling pathway, Cellular senescence, Hepatitis B, Measles, Human papillomavirus infection, Kaposi's sarcoma-associated herpesvirus infection, Pathways in cancer, Viral carcinogenesis, MicroRNAs in cancer, Pancreatic cancer, Glioma, Melanoma, Chronic myeloid leukemia, Small cell lung cancer, Non-small cell lung cancer, Breast cancer, Hepatocellular ca…	-1.2175	-0.283919	0.0271636	0.162265
ENSG00000163207	IVL	involucrin	3713	1	152908562	-	1.53682	0.619949	0.0998467	0.384523
ENSG00000100994	PYGB	phosphorylase, glycogen; brain	5834	20	25248069	Starch and sucrose metabolism, Necroptosis, Insulin signaling pathway, Glucagon signaling pathway, Insulin resistance	-1.03812	-0.0539715	0.675236	0.82831
ENSG00000179889	PDXDC1	pyridoxal dependent decarboxylase domain containing 1	23042	16	523097; 523158; 631356; 639887; 814312; 14974734; 14974802; 14974962	-	1.01718	0.0245701	0.685797	0.829558
ENSG00000120008	WDR11	WD repeat domain 11	55717	10	120851174	-	-1.00288	-0.0041531	0.942324	0.964483
ENSG00000086758	HUWE1	HECT, UBA and WWE domain containing 1, E3 ubiquitin protein ligase	10075	X	53532095	Ubiquitin mediated proteolysis	1.10583	0.145135	0.219877	0.588143
ENSG00000183914	DNAH2	dynein axonemal heavy chain 2	146754	17	7717353; 7717759	Huntington's disease	-2.16965	-1.11746	2.19168e-11	6.96537e-09
ENSG00000147065	MSN	moesin	4478	X	65667643	Tight junction, Leukocyte transendothelial migration, Regulation of actin cytoskeleton, Measles, Proteoglycans in cancer	-1.12568	-0.170801	0.281603	0.644289
ENSG00000135018	UBQLN1	ubiquilin 1	29979	9	83659962	Protein processing in endoplasmic reticulum	1.27191	0.347002	0.000710236	0.00993144
ENSG00000177106	EPS8L2	EPS8 like 2	64787	11	706119	-	1.2602	0.333655	0.00116035	0.0146544
ENSG00000189350	FAM179A	family with sequence similarity 179 member A	165186	2	28981297	-	-1.65885	-0.730187	7.75648e-07	4.0361e-05
ENSG00000204463	BAG6	BCL2 associated athanogene 6	7917	6	2886790; 2894840; 2938303; 2944067; 2980906; 3116309; 31639027	-	-1.06842	-0.0954801	0.252289	0.618999
ENSG00000104419	NDRG1	N-myc downstream regulated 1	10397	8	133237170	-	-1.24621	-0.317548	0.38237	0.735729
ENSG00000082996	RNF13	ring finger protein 13	11342	3	149812687	-	1.05082	0.0715088	0.210784	0.575765
ENSG00000145012	LPP	LIM domain containing preferred translocation partner in lipoma	4026	3	188153872; 188212932; 188225404	-	-1.07189	-0.100153	0.40928	0.761861
ENSG00000124193	SRSF6	serine and arginine rich splicing factor 6	6431	20	43457863	Spliceosome, Herpes simplex infection	-1.15734	-0.210808	0.00471603	0.0438322
ENSG00000099246	RAB18	RAB18, member RAS oncogene family	22931	10	27504173	-	1.03758	0.053221	0.440909	0.792093
ENSG00000164099	PRSS12	protease, serine 12	8492	4	118280037	-	-1.5778	-0.657912	1.27803e-08	1.29909e-06
ENSG00000134243	SORT1	sortilin 1	6272	1	109309565	Lysosome, Neurotrophin signaling pathway	-1.12477	-0.169624	0.0384806	0.206836
ENSG00000163558	PRKCI	protein kinase C iota	5584	3	170222431	Rap1 signaling pathway, Endocytosis, Hippo signaling pathway, Tight junction, Platelet activation, Insulin signaling pathway, Human papillomavirus infection	-1.01003	-0.0144038	0.813998	0.898529
ENSG00000106263	EIF3B	eukaryotic translation initiation factor 3 subunit B	8662	7	2354838	RNA transport	1.19056	0.251638	0.00025349	0.00438923
ENSG00000103363	TCEB2	transcription elongation factor B subunit 2	6923	16	2771413	HIF-1 signaling pathway, Ubiquitin mediated proteolysis, Pathways in cancer, Renal cell carcinoma	1.04635	0.0653712	0.368417	0.722983
ENSG00000133313	CNDP2	CNDP dipeptidase 2 (metallopeptidase M20 family)	55748	18	74496264; 74499587	Arginine and proline metabolism, Histidine metabolism, beta-Alanine metabolism	1.01877	0.0268239	0.826098	0.906624
ENSG00000175054	ATR	ATR serine/threonine kinase	545	3	142449234	Fanconi anemia pathway, Cell cycle, p53 signaling pathway, Cellular senescence, Human papillomavirus infection, HTLV-I infection	-1.07397	-0.102954	0.138442	0.465798
ENSG00000122861	PLAU	plasminogen activator, urokinase	5328	10	73911100	NF-kappa B signaling pathway, Complement and coagulation cascades, Transcriptional misregulation in cancer, Proteoglycans in cancer, MicroRNAs in cancer, Prostate cancer	-1.46899	-0.554822	0.126871	0.442102
ENSG00000198087	CD2AP	CD2 associated protein	23607	6	47477788	Bacterial invasion of epithelial cells	-1.11079	-0.151584	0.0697984	0.308661
ENSG00000184575	XPOT	exportin for tRNA	11260	12	64404372	RNA transport	1.06837	0.0954128	0.12191	0.43262
ENSG00000136521	NDUFB5	NADH:ubiquinone oxidoreductase subunit B5	4711	3	179604786	Oxidative phosphorylation, Retrograde endocannabinoid signaling, Non-alcoholic fatty liver disease (NAFLD), Alzheimer's disease, Parkinson's disease, Huntington's disease	-1.08634	-0.119471	0.0773396	0.328464
ENSG00000103942	HOMER2	homer scaffolding protein 2	9455	15	82848976	FoxO signaling pathway, Glutamatergic synapse	-1.44791	-0.533973	6.44014e-05	0.00144368
ENSG00000110330	BIRC2	baculoviral IAP repeat containing 2	329	11	102347181; 102347373	NF-kappa B signaling pathway, Ubiquitin mediated proteolysis, Apoptosis, Apoptosis - multiple species, Necroptosis, Hippo signaling pathway, Focal adhesion, NOD-like receptor signaling pathway, TNF signaling pathway, Toxoplasmosis, Pathways in cancer, Small cell lung cancer	-1.07552	-0.105028	0.0875566	0.354733
ENSG00000111707	SUDS3	SDS3 homolog, SIN3A corepressor complex component	64426	12	118376552	-	-1.28213	-0.358541	3.84069e-08	3.26517e-06
ENSG00000100625	SIX4	SIX homeobox 4	51804	14	60709537	Transcriptional misregulation in cancer	-1.37785	-0.462423	1.29388e-09	1.93366e-07
ENSG00000169756	LIMS1	LIM zinc finger domain containing 1	3987	2	108534354; 108588300; 108588465; 108607160; 108621245; 108654811	-	-1.21388	-0.279628	0.000147851	0.00285437
ENSG00000105792	CFAP69	cilia and flagella associated protein 69	79846	7	90245173	-	-1.25994	-0.33335	4.55869e-06	0.000171597
ENSG00000137710	RDX	radixin	5962	11	110174879; 110195560; 110229440	Tight junction, Regulation of actin cytoskeleton, Proteoglycans in cancer, MicroRNAs in cancer	1.0757	0.105274	0.0902286	0.361057
ENSG00000161057	PSMC2	proteasome 26S subunit, ATPase 2	5701	7	103347523	Proteasome, Epstein-Barr virus infection	1.42109	0.507	2.19578e-07	1.40457e-05
ENSG00000203778	FAM229B	family with sequence similarity 229 member B	619208	6	112087470	-	-1.41681	-0.502645	3.97829e-05	0.000991394
ENSG00000012660	ELOVL5	ELOVL fatty acid elongase 5	60481	6	53267397; 53294089	Fatty acid elongation, Biosynthesis of unsaturated fatty acids	-1.33971	-0.421918	1.9045e-06	8.33178e-05
ENSG00000188931	CFAP126	cilia and flagella associated protein 126	257177	1	161364730	-	-1.0247	-0.0352	0.730981	0.845904
ENSG00000094963	FMO2	flavin containing monooxygenase 2	2327	1	171185207	Drug metabolism - cytochrome P450	-1.03749	-0.0530953	0.701563	0.833533
ENSG00000144749	LRIG1	leucine rich repeats and immunoglobulin like domains 1	26018	3	66378796	-	-1.27027	-0.345141	0.0269778	0.161462
ENSG00000185055	-	EFCAB10	-	-	-	-	-1.60313	-0.680889	1.11645e-06	5.38533e-05
ENSG00000182795	C1orf116	chromosome 1 open reading frame 116	79098	1	207018520	-	1.36577	0.449712	0.000108436	0.00222064
ENSG00000119125	GDA	guanine deaminase	9615	9	72114594; 72149350	Purine metabolism	-1.2524	-0.3247	0.0119529	0.0893429
ENSG00000115145	STAM2	signal transducing adaptor molecule 2	10254	2	152116800	Endocytosis, Jak-STAT signaling pathway	1.00134	0.00192744	0.974601	0.985874
ENSG00000179010	MRFAP1	Morf4 family associated protein 1	93621	4	6640090	-	1.10616	0.145561	0.178922	0.535709
ENSG00000012822	CALCOCO1	calcium binding and coiled-coil domain 1	57658	12	53711117; 53711118	-	-1.31937	-0.399851	1.74732e-09	2.465e-07
ENSG00000188641	DPYD	dihydropyrimidine dehydrogenase	1806	1	97077743; 97719757	Pyrimidine metabolism, beta-Alanine metabolism, Pantothenate and CoA biosynthesis, Drug metabolism - other enzymes	-1.74956	-0.806991	3.19002e-07	1.92067e-05
ENSG00000082458	DLG3	discs large MAGUK scaffold protein 3	1741	X	70444854; 70452304; 70455095	Hippo signaling pathway, Tight junction, Human papillomavirus infection	1.05058	0.0711898	0.316731	0.674436
ENSG00000163885	CFAP100	cilia and flagella associated protein 100	348807	3	126394938	-	-1.42455	-0.510511	1.37354e-05	0.000416742
ENSG00000182934	SRPRA	SRP receptor alpha subunit	6734	11	126262918	Protein export	1.13136	0.178056	0.0442922	0.228698
ENSG00000070061	IKBKAP	inhibitor of kappa light polypeptide gene enhancer in B-cells, kinase complex-associated protein	8518	9	108867516; 108867519	-	-1.02532	-0.0360792	0.65875	0.827819
ENSG00000159352	PSMD4	proteasome 26S subunit, non-ATPase 4	5710	1	151254699; 151254720	Proteasome, Epstein-Barr virus infection	1.14471	0.194977	0.00292712	0.0300454
ENSG00000135951	TSGA10	testis specific 10	80705	2	98997260	-	-1.39007	-0.475156	6.7835e-08	5.27286e-06
ENSG00000115268	RPS15	ribosomal protein S15	6209	19	1438363; 1438424	Ribosome	1.20771	0.272274	0.000123735	0.0024744
ENSG00000105993	DNAJB6	DnaJ heat shock protein family (Hsp40) member B6	10049	7	157337015; 157337016	-	-1.08629	-0.119403	0.300824	0.66154
ENSG00000115233	PSMD14	proteasome 26S subunit, non-ATPase 14	10213	2	161308274	Proteasome, Epstein-Barr virus infection	1.53382	0.617132	1.32429e-09	1.96739e-07
ENSG00000105323	HNRNPUL1	heterogeneous nuclear ribonucleoprotein U like 1	11100	19	41262475; 41264173; 41264358; 41265049	Influenza A	-1.08724	-0.120674	0.030773	0.177125
ENSG00000097033	SH3GLB1	SH3 domain containing GRB2 like endophilin B1	51100	1	86704569	Autophagy - animal, Endocytosis	1.12427	0.168984	0.0239117	0.148143
ENSG00000065243	PKN2	protein kinase N2	5586	1	88684143	PI3K-Akt signaling pathway, Salmonella infection	1.08726	0.120695	0.125465	0.439195
ENSG00000169469	SPRR1B	small proline rich protein 1B	6699	1	153031202	-	1.50119	0.58611	0.0572318	0.27127
ENSG00000101350	KIF3B	kinesin family member 3B	9371	20	32277650	-	-1.1907	-0.251804	0.000163076	0.00309708
ENSG00000151690	MFSD6	major facilitator superfamily domain containing 6	54842	2	190408354	-	-1.03273	-0.0464636	0.55863	0.827819
ENSG00000148498	PARD3	par-3 family cell polarity regulator	56288	10	34109559; 34312259	Rap1 signaling pathway, Chemokine signaling pathway, Neuroactive ligand-receptor interaction, Endocytosis, Axon guidance, Hippo signaling pathway, Adherens junction, Tight junction, Human papillomavirus infection	-1.14039	-0.189528	0.00417307	0.0397169
ENSG00000124570	SERPINB6	serpin family B member 6	5269	6	2948158	Amoebiasis	-1.07785	-0.108152	0.15076	0.487494
ENSG00000119844	AFTPH	aftiphilin	54812	2	64524304	-	1.02041	0.0291442	0.622068	0.827819
ENSG00000150760	DOCK1	dedicator of cytokinesis 1	1793	10	126905408	Focal adhesion, Regulation of actin cytoskeleton, Bacterial invasion of epithelial cells, Shigellosis	-1.11597	-0.1583	0.02868	0.168484
ENSG00000131558	EXOC4	exocyst complex component 4	60412	7	133253066	-	-1.47153	-0.557316	3.93019e-08	3.328e-06
ENSG00000142621	FHAD1	forkhead associated phosphopeptide binding domain 1	114827	1	15247271	-	-1.61701	-0.693329	6.48216e-06	0.000225568
ENSG00000008283	CYB561	cytochrome b561	1534	17	63432302; 63432303	-	-1.22977	-0.298388	0.000143227	0.00278113
ENSG00000081923	ATP8B1	ATPase phospholipid transporting 8B1	5205	18	57646425	-	1.04424	0.0624572	0.492846	0.827819
ENSG00000051523	CYBA	cytochrome b-245 alpha chain	1535	16	88643288	Phagosome, Osteoclast differentiation, NOD-like receptor signaling pathway, Leukocyte transendothelial migration, Leishmaniasis, Fluid shear stress and atherosclerosis	-1.11162	-0.152658	0.24399	0.610623
ENSG00000135720	DYNC1LI2	dynein cytoplasmic 1 light intermediate chain 2	1783	16	66720892; 66720895	Phagosome, Vasopressin-regulated water reabsorption, Salmonella infection	-1.03163	-0.0449259	0.48828	0.827819
ENSG00000067082	KLF6	Kruppel like factor 6	1316	10	3775995	-	1.13436	0.181873	0.186354	0.54822
ENSG00000197892	KIF13B	kinesin family member 13B	23303	8	29067277	-	1.02267	0.0323446	0.775422	0.873087
ENSG00000100225	FBXO7	F-box protein 7	25793	22	32474719; 32475236	-	-1.00548	-0.00787812	0.88718	0.946901
ENSG00000129515	SNX6	sorting nexin 6	58533	14	34561411	Endocytosis	1.03293	0.0467396	0.558663	0.827819
ENSG00000132254	ARFIP2	ADP ribosylation factor interacting protein 2	23647	11	6474682	-	-1.0958	-0.131988	0.017794	0.119837
ENSG00000172115	CYCS	cytochrome c, somatic	54205	7	25118650	Sulfur metabolism, p53 signaling pathway, Apoptosis, Apoptosis - multiple species, Non-alcoholic fatty liver disease (NAFLD), Alzheimer's disease, Parkinson's disease, Amyotrophic lateral sclerosis (ALS), Huntington's disease, Legionellosis, Toxoplasmosis, Tuberculosis, Hepatitis B, Influenza A, Kaposi's sarcoma-associated herpesvirus infection, Herpes simplex infection, Pathways in cancer, Color…	-1.01404	-0.020114	0.82068	0.903025
ENSG00000010244	ZNF207	zinc finger protein 207	7756	17	32350137	-	1.02806	0.039928	0.517818	0.827819
ENSG00000169018	FEM1B	fem-1 homolog B	10116	15	68277802	-	-1.0897	-0.123935	0.213133	0.579033
ENSG00000163482	STK36	serine/threonine kinase 36	27148	2	218672025	-	-1.53816	-0.621208	6.66115e-10	1.11494e-07
ENSG00000113161	HMGCR	3-hydroxy-3-methylglutaryl-CoA reductase	3156	5	75337167	Terpenoid backbone biosynthesis, AMPK signaling pathway, Bile secretion	-1.17807	-0.236421	0.0380143	0.205052
ENSG00000180573	HIST1H2AC	histone cluster 1 H2A family member c	8334	6	26124144	Necroptosis, Alcoholism, Systemic lupus erythematosus	1.29131	0.36884	0.000430603	0.00669628
ENSG00000159388	BTG2	BTG anti-proliferation factor 2	7832	1	203305535	RNA degradation	-1.1934	-0.255078	0.0969494	0.377703
ENSG00000196872	KIAA1211L	KIAA1211 like	343990	2	98793845	-	-1.07236	-0.100792	0.382828	0.736207
ENSG00000237441	RGL2	ral guanine nucleotide dissociation stimulator like 2	5863	6	4486077; 4535171; 4703138; 4727589; 33291653	Ras signaling pathway	-1.1507	-0.202513	0.00156706	0.0185411
ENSG00000073350	LLGL2	LLGL2, scribble cell polarity complex component	3993	17	75525701	Hippo signaling pathway, Tight junction, Human papillomavirus infection	1.02407	0.0343109	0.648947	0.827819
ENSG00000177469	PTRF	polymerase I and transcript release factor	284119	17	42402448	-	-1.38057	-0.465269	0.00468082	0.0435748
ENSG00000175416	CLTB	clathrin light chain B	1212	5	176392454	Lysosome, Endocytosis, Synaptic vesicle cycle, Endocrine and other factor-regulated calcium reabsorption, Huntington's disease, Bacterial invasion of epithelial cells	1.14298	0.192802	0.12332	0.435057
ENSG00000140297	GCNT3	glucosaminyl (N-acetyl) transferase 3, mucin type	9245	15	59611782	Mucin type O-glycan biosynthesis	1.49858	0.583599	0.0014233	0.0172128
ENSG00000134313	KIDINS220	kinase D-interacting substrate 220kDa	57498	2	8728856	Neurotrophin signaling pathway	-1.06279	-0.087851	0.0941774	0.370927
ENSG00000167232	ZNF91	zinc finger protein 91	7644	19	23357695	-	-1.33046	-0.411924	7.74172e-08	5.78041e-06
ENSG00000131263	RLIM	ring finger protein, LIM domain interacting	51132	X	74582975	-	-1.12503	-0.169968	0.0244568	0.150389
ENSG00000111540	RAB5B	RAB5B, member RAS oncogene family	5869	12	55973912; 55974010	Ras signaling pathway, Endocytosis, Phagosome, Vasopressin-regulated water reabsorption, Amoebiasis, Tuberculosis	-1.08036	-0.111515	0.139889	0.46809
ENSG00000155090	KLF10	Kruppel like factor 10	7071	8	102648776	-	-1.34	-0.422231	3.4993e-06	0.000137384
ENSG00000135837	CEP350	centrosomal protein 350	9857	1	179954772	-	1.01673	0.0239401	0.743623	0.852919
ENSG00000176105	YES1	YES proto-oncogene 1, Src family tyrosine kinase	7525	18	721591	Adherens junction	1.04527	0.0638711	0.370246	0.724985
ENSG00000163001	CFAP36	cilia and flagella associated protein 36	112942	2	55519594	-	-1.22551	-0.293387	0.000160606	0.00305596
ENSG00000118640	VAMP8	vesicle associated membrane protein 8	8673	2	85577490	SNARE interactions in vesicular transport, Autophagy - animal, Platelet activation	1.04075	0.0576238	0.584048	0.827819
ENSG00000099968	BCL2L13	BCL2 like 13	23786	22	17638583; 17655661; 17706657	Mitophagy - animal, Legionellosis	-1.00405	-0.00582757	0.910393	0.955862
ENSG00000189091	SF3B3	splicing factor 3b subunit 3	23450	16	70523787	Spliceosome	1.07545	0.104941	0.0653691	0.295929
ENSG00000091542	ALKBH5	alkB homolog 5, RNA demethylase	54890	17	18183552	-	-1.13651	-0.184609	0.0157586	0.109629
ENSG00000141934	PLPP2	phospholipid phosphatase 2	8612	19	281039	Glycerolipid metabolism, Glycerophospholipid metabolism, Ether lipid metabolism, Sphingolipid metabolism, Phospholipase D signaling pathway, Fc gamma R-mediated phagocytosis, Fat digestion and absorption, Choline metabolism in cancer	1.20921	0.274059	0.000170247	0.00320299
ENSG00000260220	CCDC187	coiled-coil domain containing 187	399693	9	136280941	-	-2.1457	-1.10145	1.80752e-09	2.52118e-07
ENSG00000105974	CAV1	caveolin 1	857	7	116524784; 116525008; 116526292; 116526357	Endocytosis, Focal adhesion, Bacterial invasion of epithelial cells, Proteoglycans in cancer, Viral myocarditis, Fluid shear stress and atherosclerosis	-1.70673	-0.771232	2.55494e-05	0.000695736
ENSG00000100632	ERH	enhancer of rudimentary homolog (Drosophila)	2079	14	69380122	-	1.09494	0.130856	0.0660857	0.297694
ENSG00000196821	C6orf106	chromosome 6 open reading frame 106	64771	6	34587279	-	-1.07626	-0.106028	0.131709	0.452216
ENSG00000166348	USP54	ubiquitin specific peptidase 54	159195	10	73497537; 73529188	-	-1.24442	-0.315471	0.00889165	0.0714476
ENSG00000083307	GRHL2	grainyhead like transcription factor 2	79977	8	101492438; 101492439	-	1.08278	0.114737	0.189514	0.553678
ENSG00000129562	DAD1	defender against cell death 1	1603	14	22564906	N-Glycan biosynthesis, Protein processing in endoplasmic reticulum	1.16836	0.224491	0.00677595	0.0582404
ENSG00000166396	SERPINB7	serpin family B member 7	8710	18	63753046; 63775374; 63777776	-	-2.31023	-1.20804	0.000423641	0.00662442
ENSG00000148110	MFSD14B	major facilitator superfamily domain containing 14B	84641	9	94374550	-	-1.06368	-0.0890652	0.0722137	0.31507
ENSG00000181449	SOX2	SRY-box 2	6657	3	181711923	Hippo signaling pathway, Signaling pathways regulating pluripotency of stem cells	1.31084	0.390488	0.0684686	0.304767
ENSG00000104218	CSPP1	centrosome and spindle pole associated protein 1	79848	8	67064367; 67083847	-	-1.18649	-0.246704	0.00435939	0.0411703
ENSG00000135378	PRRG4	proline rich and Gla domain 4	79056	11	32829934	-	-1.39431	-0.479554	1.10784e-08	1.15413e-06
ENSG00000174243	DDX23	DEAD-box helicase 23	9416	12	48829755	Spliceosome	1.02402	0.0342399	0.579048	0.827819
ENSG00000171928	TVP23B	trans-golgi network vesicle protein 23 homolog B (S. cerevisiae)	51030	17	18780994; 18781313; 18789034	-	-1.14843	-0.199663	0.0326456	0.184517
ENSG00000198015	MRPL42	mitochondrial ribosomal protein L42	28977	12	93467489	-	-1.09907	-0.136281	0.0521038	0.254632
ENSG00000189159	HN1	hematological and neurological expressed 1	51155	17	75135242	-	1.05699	0.0799565	0.356478	0.711398
ENSG00000113719	ERGIC1	endoplasmic reticulum-golgi intermediate compartment 1	57222	5	172834219	-	-1.09126	-0.125994	0.0742814	0.320857
ENSG00000132821	VSTM2L	V-set and transmembrane domain containing 2 like	128434	20	37903096	-	-1.36064	-0.44429	0.0125574	0.0927021
ENSG00000197157	SND1	staphylococcal nuclease and tudor domain containing 1	27044	7	127651988	Epstein-Barr virus infection, Viral carcinogenesis	1.02472	0.035236	0.635935	0.827819
ENSG00000126261	UBA2	ubiquitin like modifier activating enzyme 2	10054	19	34428362	Ubiquitin mediated proteolysis	1.09435	0.130072	0.037957	0.204833
ENSG00000168672	FAM84B	family with sequence similarity 84 member B	157638	8	126552437	-	-1.03423	-0.0485638	0.430076	0.781468
ENSG00000100503	NIN	ninein	51199	14	50719762; 50725828; 50727232	-	-1.10798	-0.147928	0.0803052	0.336449
ENSG00000109814	UGDH	UDP-glucose 6-dehydrogenase	7358	4	39498754; 39498755	Pentose and glucuronate interconversions, Ascorbate and aldarate metabolism, Amino sugar and nucleotide sugar metabolism	1.02792	0.0397311	0.58469	0.827819
ENSG00000101311	FERMT1	fermitin family member 1	55612	20	6074844	-	1.19204	0.253433	0.354986	0.710709
ENSG00000136451	VEZF1	vascular endothelial zinc finger 1	7716	17	57971546; 57971548	-	-1.04001	-0.0565962	0.368973	0.723693
ENSG00000137145	DENND4C	DENN domain containing 4C	55667	9	19230489; 19230764	-	-1.04599	-0.0648669	0.375268	0.729117
ENSG00000159202	UBE2Z	ubiquitin conjugating enzyme E2 Z	65264	17	48908368	Ubiquitin mediated proteolysis	1.01724	0.0246642	0.736892	0.848949
ENSG00000178467	P4HTM	prolyl 4-hydroxylase, transmembrane	54681	3	48989907	-	-1.21726	-0.283641	3.15167e-05	0.000824689
ENSG00000117410	ATP6V0B	ATPase H+ transporting V0 subunit b	533	1	43974647	Oxidative phosphorylation, Lysosome, Phagosome, Synaptic vesicle cycle, Vibrio cholerae infection, Epithelial cell signaling in Helicobacter pylori infection, Tuberculosis, Rheumatoid arthritis	1.45513	0.541144	1.34894e-06	6.34229e-05
ENSG00000183690	EFHC2	EF-hand domain containing 2	80258	X	44147881	-	-1.53218	-0.61559	4.74373e-09	5.76148e-07
ENSG00000103342	GSPT1	G1 to S phase transition 1	2935	16	11868127	mRNA surveillance pathway	1.04524	0.0638304	0.384802	0.738103
ENSG00000197894	ADH5	alcohol dehydrogenase 5 (class III), chi polypeptide	128	4	99070978	Glycolysis / Gluconeogenesis, Fatty acid degradation, Tyrosine metabolism, Retinol metabolism, Metabolism of xenobiotics by cytochrome P450, Drug metabolism - cytochrome P450, Chemical carcinogenesis	-1.02355	-0.0335772	0.693745	0.831164
ENSG00000140943	MBTPS1	membrane bound transcription factor peptidase, site 1	8720	16	84053760	Protein processing in endoplasmic reticulum	-1.09421	-0.129891	0.0757617	0.324322
ENSG00000132294	EFR3A	EFR3 homolog A	23167	8	131904087; 131916753	-	1.04271	0.0603352	0.27939	0.64251
ENSG00000165502	RPL36AL	ribosomal protein L36a like	6166	14	49618688	Ribosome	1.04394	0.0620361	0.443499	0.79453
ENSG00000116030	SUMO1	small ubiquitin-like modifier 1	7341	2	202206179	RNA transport, Fluid shear stress and atherosclerosis	-1.05075	-0.0714226	0.298858	0.66008
ENSG00000113575	PPP2CA	protein phosphatase 2 catalytic subunit alpha	5515	5	134196456	mRNA surveillance pathway, Sphingolipid signaling pathway, Oocyte meiosis, Autophagy - other, Autophagy - animal, PI3K-Akt signaling pathway, AMPK signaling pathway, Adrenergic signaling in cardiomyocytes, TGF-beta signaling pathway, Hippo signaling pathway, Tight junction, Dopaminergic synapse, Long-term depression, Chagas disease (American trypanosomiasis), Hepatitis C, Human papillomavirus inf…	1.08953	0.123704	0.0960825	0.375608
ENSG00000176915	ANKLE2	ankyrin repeat and LEM domain containing 2	23141	12	132725666	-	-1.06582	-0.0919638	0.46769	0.817794
ENSG00000049245	VAMP3	vesicle associated membrane protein 3	9341	1	7771268	SNARE interactions in vesicular transport, Phagosome	1.05964	0.0835745	0.185912	0.54739
ENSG00000138036	DYNC2LI1	dynein cytoplasmic 2 light intermediate chain 1	51626	2	43774038	Vasopressin-regulated water reabsorption	-1.18048	-0.239374	0.0121664	0.0904107
ENSG00000164163	ABCE1	ATP binding cassette subfamily E member 1	6059	4	145098003	-	1.24564	0.316889	0.0092859	0.0739566
ENSG00000162613	FUBP1	far upstream element binding protein 1	8880	1	77946481; 77948401	-	-1.03972	-0.0561901	0.326775	0.683621
ENSG00000177311	ZBTB38	zinc finger and BTB domain containing 38	253461	3	141324212	-	1.38766	0.472653	6.86494e-05	0.00151125
ENSG00000024048	UBR2	ubiquitin protein ligase E3 component n-recognin 2	23304	6	42564021	-	1.00982	0.0141001	0.798904	0.888607
ENSG00000107819	SFXN3	sideroflexin 3	81855	10	101031238	-	-1.28302	-0.359548	1.38527e-05	0.000419542
ENSG00000178952	TUFM	Tu translation elongation factor, mitochondrial	7284	16	28842410	-	1.1304	0.176832	0.000914344	0.0121142
ENSG00000177054	ZDHHC13	zinc finger DHHC-type containing 13	54503	11	19117144	-	1.02654	0.0377961	0.484127	0.827819
ENSG00000159069	FBXW5	F-box and WD repeat domain containing 5	54461	9	136940432	-	-1.02932	-0.0416972	0.66355	0.827819
ENSG00000134339	SAA2	serum amyloid A2	6289	11	18238232; 18245227	-	-2.80657	-1.48881	0.0238407	0.147886
ENSG00000091039	OSBPL8	oxysterol binding protein like 8	114882	12	76351797	-	-1.06011	-0.0842186	0.139993	0.468094
ENSG00000128039	SRD5A3	steroid 5 alpha-reductase 3	79644	4	55346220	Steroid hormone biosynthesis	-1.17107	-0.227823	0.300028	0.660744
ENSG00000140263	SORD	sorbitol dehydrogenase	6652	15	45023103	Pentose and glucuronate interconversions, Fructose and mannose metabolism	-1.07734	-0.107468	0.436172	0.787613
ENSG00000079805	DNM2	dynamin 2	1785	19	10718052	Phospholipase D signaling pathway, Endocytosis, Fc gamma R-mediated phagocytosis, Synaptic vesicle cycle, Endocrine and other factor-regulated calcium reabsorption, Bacterial invasion of epithelial cells	-1.12648	-0.171824	0.0627911	0.288323
ENSG00000104237	RP1	retinitis pigmentosa 1 (autosomal dominant)	6101	8	54616066	-	-1.54655	-0.629055	1.23152e-06	5.85048e-05
ENSG00000124795	DEK	DEK proto-oncogene	7913	6	18224168	-	-1.12352	-0.16802	0.0136328	0.0984266
ENSG00000109046	WSB1	WD repeat and SOCS box containing 1	26118	17	27294079	-	-1.44615	-0.532215	0.000596379	0.00867765
ENSG00000162496	DHRS3	dehydrogenase/reductase 3	9249	1	12567909	Retinol metabolism	-1.01345	-0.0192725	0.928328	0.959723
ENSG00000108510	MED13	mediator complex subunit 13	9969	17	61942604	Thyroid hormone signaling pathway	1.07278	0.101353	0.21254	0.578219
ENSG00000128833	MYO5C	myosin VC	55930	15	52192317	-	1.09014	0.124512	0.239694	0.605768
ENSG00000133115	STOML3	stomatin like 3	161003	13	38965924	-	-1.72242	-0.784433	4.69886e-09	5.75485e-07
ENSG00000131100	ATP6V1E1	ATPase H+ transporting V1 subunit E1	529	22	17592135	Oxidative phosphorylation, Phagosome, mTOR signaling pathway, Synaptic vesicle cycle, Collecting duct acid secretion, Vibrio cholerae infection, Epithelial cell signaling in Helicobacter pylori infection, Rheumatoid arthritis	1.05913	0.0828859	0.344727	0.700282
ENSG00000135317	SNX14	sorting nexin 14	57231	6	85505496	-	-1.15967	-0.213709	0.000169115	0.00318486
ENSG00000136811	ODF2	outer dense fiber of sperm tails 2	4957	9	128455154; 128456005; 128456399; 128456906	-	-1.33043	-0.411891	2.83481e-07	1.73383e-05
ENSG00000179163	FUCA1	fucosidase, alpha-L- 1, tissue	2517	1	23845080	Other glycan degradation, Lysosome	1.37022	0.454403	3.05961e-07	1.8584e-05
ENSG00000056586	RC3H2	ring finger and CCCH-type domains 2	54542	9	122849452; 122853744	-	1.11597	0.158294	0.0304166	0.175576
ENSG00000144426	NBEAL1	neurobeachin like 1	65065	2	203014878	-	-1.06282	-0.0878939	0.262658	0.62575
ENSG00000140740	UQCRC2	ubiquinol-cytochrome c reductase core protein II	7385	16	21953063	Oxidative phosphorylation, Cardiac muscle contraction, Non-alcoholic fatty liver disease (NAFLD), Alzheimer's disease, Parkinson's disease, Huntington's disease	-1.0816	-0.113161	0.0747664	0.321872
ENSG00000159256	MORC3	MORC family CW-type zinc finger 3	23515	21	36320188	-	-1.13137	-0.178067	0.0483702	0.241943
ENSG00000137845	ADAM10	ADAM metallopeptidase domain 10	102	15	58595203	Alzheimer's disease, Epithelial cell signaling in Helicobacter pylori infection	-1.07494	-0.104252	0.136465	0.462159
ENSG00000159212	CLIC6	chloride intracellular channel 6	54102	21	34669162	-	-1.28007	-0.356223	0.00172668	0.0199502
ENSG00000197969	VPS13A	vacuolar protein sorting 13 homolog A	23230	9	77177444	-	-1.07947	-0.110321	0.207534	0.572748
ENSG00000112739	PRPF4B	pre-mRNA processing factor 4B	8899	6	4021334	-	-1.04654	-0.0656237	0.274681	0.637946
ENSG00000070367	EXOC5	exocyst complex component 5	10640	14	57202475	-	-1.1324	-0.179378	0.00866933	0.0701002
ENSG00000196975	ANXA4	annexin A4	307	2	69643804; 69741973	-	-1.01849	-0.0264288	0.814658	0.898904
ENSG00000148248	SURF4	surfeit 4	6836	9	133361448	-	1.16139	0.215857	0.00885601	0.0712425
ENSG00000244038	DDOST	dolichyl-diphosphooligosaccharide--protein glycosyltransferase non-catalytic subunit	1650	1	20651766	N-Glycan biosynthesis, Protein processing in endoplasmic reticulum	1.13822	0.186777	0.00286121	0.0295138
ENSG00000134779	TPGS2	tubulin polyglutamylase complex subunit 2	25941	18	36780024; 36781907; 36786483; 36786789; 36794105; 36798017	-	-1.20808	-0.272711	6.99398e-05	0.00153428
ENSG00000196954	CASP4	caspase 4	837	11	104942866	NOD-like receptor signaling pathway	1.14822	0.199398	0.022454	0.1417
ENSG00000115084	SLC35F5	solute carrier family 35 member F5	80255	2	113706720; 113741883	-	-1.0159	-0.0227603	0.671839	0.828175
ENSG00000198947	DMD	dystrophin	1756	X	31119227; 31178194	Hypertrophic cardiomyopathy (HCM), Arrhythmogenic right ventricular cardiomyopathy (ARVC), Dilated cardiomyopathy (DCM), Viral myocarditis	-2.70317	-1.43465	2.35985e-16	5.15207e-13
ENSG00000156256	USP16	ubiquitin specific peptidase 16	10600	21	29024616	-	1.15353	0.206051	0.0120294	0.0897061
ENSG00000156453	PCDH1	protocadherin 1	5097	5	141853110; 141862651	-	1.31238	0.39219	0.000154864	0.00296242
ENSG00000164327	RICTOR	RPTOR independent companion of MTOR complex 2	253260	5	38937920	mTOR signaling pathway	-1.07037	-0.0981039	0.251594	0.618443
ENSG00000182853	VMO1	vitelline membrane outer layer 1 homolog	284013	17	4785284	-	-1.10588	-0.1452	0.309152	0.66808
ENSG00000224383	PRR29	proline rich 29	92340	17	63998350	-	-1.91802	-0.939617	1.65768e-12	7.7793e-10
ENSG00000142208	AKT1	AKT serine/threonine kinase 1	207	14	104769349	MAPK signaling pathway, ErbB signaling pathway, Ras signaling pathway, Rap1 signaling pathway, cGMP-PKG signaling pathway, cAMP signaling pathway, Chemokine signaling pathway, HIF-1 signaling pathway, FoxO signaling pathway, Sphingolipid signaling pathway, Phospholipase D signaling pathway, Autophagy - animal, mTOR signaling pathway, PI3K-Akt signaling pathway, AMPK signaling pathway, Apoptosis, …	1.15933	0.213296	0.000419027	0.00656635
ENSG00000137473	TTC29	tetratricopeptide repeat domain 29	83894	4	146706637	-	-1.38192	-0.466675	4.0077e-06	0.000153738
ENSG00000123684	LPGAT1	lysophosphatidylglycerol acyltransferase 1	9926	1	211743456	Glycerophospholipid metabolism	-1.11095	-0.151794	0.107239	0.401021
ENSG00000130559	CAMSAP1	calmodulin regulated spectrin associated protein 1	157922	9	135808486	-	-1.24934	-0.321166	0.000390224	0.00620282
ENSG00000197448	GSTK1	glutathione S-transferase kappa 1	373156	7	143263428	Glutathione metabolism, Metabolism of xenobiotics by cytochrome P450, Drug metabolism - cytochrome P450, Peroxisome, Chemical carcinogenesis	-1.15663	-0.209929	0.0244409	0.15034
ENSG00000050130	JKAMP	JNK1/MAPK8-associated membrane protein	51528	14	59484442	-	1.11462	0.156555	0.0343856	0.191042
ENSG00000108604	SMARCD2	SWI/SNF related, matrix associated, actin dependent regulator of chromatin, subfamily d, member 2	6603	17	63832080	Hepatocellular carcinoma	1.02702	0.0384657	0.556053	0.827819
ENSG00000165934	CPSF2	cleavage and polyadenylation specific factor 2	53981	14	92121953; 92121971	mRNA surveillance pathway	1.01434	0.0205459	0.718485	0.839844
ENSG00000070756	PABPC1	poly(A) binding protein cytoplasmic 1	26986	8	100702915	RNA transport, mRNA surveillance pathway, RNA degradation	1.18589	0.245972	0.103934	0.39352
ENSG00000126581	BECN1	beclin 1	8678	17	42810131	Autophagy - other, Mitophagy - animal, Autophagy - animal, Apoptosis - multiple species, Apelin signaling pathway, Kaposi's sarcoma-associated herpesvirus infection	1.00437	0.00628661	0.909266	0.955549
ENSG00000092010	PSME1	proteasome activator subunit 1	5720	14	24136157	Proteasome, Antigen processing and presentation	1.00057	0.00082041	0.991216	0.996174
ENSG00000095564	BTAF1	B-TFIID TATA-box binding protein associated factor 1	9044	10	91923978	-	-1.00002	-2.97115e-05	0.999602	0.999727
ENSG00000186471	AKAP14	A-kinase anchoring protein 14	158798	X	119895972	-	-1.22657	-0.294632	0.0103162	0.0800646
ENSG00000189334	S100A14	S100 calcium binding protein A14	57402	1	153614255	-	1.0604	0.0846069	0.728314	0.844718
ENSG00000168528	SERINC2	serine incorporator 2	347735	1	31409564; 31410173; 31413115; 31413812	-	1.1917	0.253026	0.016862	0.115324
ENSG00000173726	TOMM20	translocase of outer mitochondrial membrane 20	9804	1	235109342	-	-1.11253	-0.153851	0.0117271	0.0880218
ENSG00000134755	DSC2	desmocollin 2	1824	18	31065973	Arrhythmogenic right ventricular cardiomyopathy (ARVC)	1.05636	0.0791015	0.740947	0.851492
ENSG00000168003	SLC3A2	solute carrier family 3 member 2	6520	11	62856011; 62880871; 62881698	mTOR signaling pathway, Ferroptosis, Protein digestion and absorption	2.50936	1.32732	8.51024e-11	2.10509e-08
ENSG00000047578	KIAA0556	KIAA0556	23247	16	27550146	-	-1.20061	-0.263762	0.00108041	0.0138221
ENSG00000138688	KIAA1109	KIAA1109	84162	4	122170602	-	-1.0704	-0.0981443	0.367372	0.72209
ENSG00000161547	SRSF2	serine and arginine rich splicing factor 2	6427	17	76734114	Spliceosome, Herpes simplex infection	-1.14109	-0.190416	0.00765252	0.0640119
ENSG00000166949	SMAD3	SMAD family member 3	4088	15	67065856; 67125715; 67138020; 67166154	FoxO signaling pathway, Cell cycle, Endocytosis, Cellular senescence, Wnt signaling pathway, TGF-beta signaling pathway, Apelin signaling pathway, Hippo signaling pathway, Adherens junction, Signaling pathways regulating pluripotency of stem cells, Th17 cell differentiation, Relaxin signaling pathway, AGE-RAGE signaling pathway in diabetic complications, Chagas disease (American trypanosomiasis),…	1.08698	0.12033	0.320219	0.677919
ENSG00000198744	-	MTCO3P12	-	-	-	-	-1.07708	-0.107122	0.42049	0.772405
ENSG00000070159	PTPN3	protein tyrosine phosphatase, non-receptor type 3	5774	9	109375693	-	-1.38156	-0.466303	1.38017e-08	1.38331e-06
ENSG00000158615	PPP1R15B	protein phosphatase 1 regulatory subunit 15B	84919	1	204403363	-	-1.06095	-0.0853506	0.489313	0.827819
ENSG00000155368	DBI	diazepam binding inhibitor, acyl-CoA binding protein	1622	2	119366923; 119367047; 119367252; 119367674	PPAR signaling pathway	-1.19826	-0.260944	0.0573597	0.271723
ENSG00000138029	HADHB	hydroxyacyl-CoA dehydrogenase/3-ketoacyl-CoA thiolase/enoyl-CoA hydratase (trifunctional protein), beta subunit	3032	2	26244747	Fatty acid elongation, Fatty acid degradation, Valine, leucine and isoleucine degradation	-1.01518	-0.0217294	0.733312	0.847176
ENSG00000168461	RAB31	RAB31, member RAS oncogene family	11031	18	9708230	Endocytosis	-1.29513	-0.3731	0.000279235	0.00473917
ENSG00000077254	USP33	ubiquitin specific peptidase 33	23032	1	77695988; 77711652	-	-1.03542	-0.0502229	0.287189	0.649561
ENSG00000003756	RBM5	RNA binding motif protein 5	10181	3	50088907	-	-1.19249	-0.25398	0.00014059	0.00273734
ENSG00000165105	RASEF	RAS and EF-hand domain containing	158158	9	82979584	-	1.03963	0.0560708	0.661284	0.827819
ENSG00000143499	SMYD2	SET and MYND domain containing 2	56950	1	214281221	-	-1.69518	-0.761436	4.34174e-10	7.7863e-08
ENSG00000130513	GDF15	growth differentiation factor 15	9518	19	18385959	-	1.89862	0.924952	0.0152145	0.106671
ENSG00000183346	C10orf107	chromosome 10 open reading frame 107	219621	10	61662960	-	-1.63349	-0.707961	2.82889e-07	1.73321e-05
ENSG00000100804	PSMB5	proteasome subunit beta 5	5693	14	23025850	Proteasome	1.24821	0.319856	0.000122102	0.00245053
ENSG00000125844	RRBP1	ribosome binding protein 1	6238	20	17613677	Protein processing in endoplasmic reticulum	1.13616	0.18417	0.0405889	0.214631
ENSG00000109686	SH3D19	SH3 domain containing 19	152503	4	151120280	-	1.0872	0.120614	0.1243	0.437117
ENSG00000182093	WRB	tryptophan rich basic protein	7485	21	39380286; 39387765	-	-1.13325	-0.180463	0.0562149	0.268172
ENSG00000165732	DDX21	DEAD-box helicase 21	9188	10	68956122; 68956439	-	1.15542	0.208413	0.0100826	0.0785782
ENSG00000112237	CCNC	cyclin C	892	6	99542386	-	1.14707	0.197949	0.0116925	0.0878145
ENSG00000185825	BCAP31	B-cell receptor-associated protein 31	10134	X	153700491	Protein processing in endoplasmic reticulum, Human papillomavirus infection	1.37355	0.457913	1.77255e-09	2.49199e-07
ENSG00000114353	GNAI2	G protein subunit alpha i2	2771	3	50226687; 50230775; 50236156; 50246893	Rap1 signaling pathway, cGMP-PKG signaling pathway, cAMP signaling pathway, Chemokine signaling pathway, Sphingolipid signaling pathway, Adrenergic signaling in cardiomyocytes, Axon guidance, Apelin signaling pathway, Gap junction, Platelet activation, Leukocyte transendothelial migration, Circadian entrainment, Retrograde endocannabinoid signaling, Glutamatergic synapse, Cholinergic synapse, Ser…	-1.13777	-0.186209	0.0222886	0.140939
ENSG00000138107	ACTR1A	ARP1 actin-related protein 1 homolog A, centractin alpha	10121	10	102479228	-	1.09917	0.136415	0.0493549	0.245304
ENSG00000152061	RABGAP1L	RAB GTPase activating protein 1 like	9910	1	174159413; 174799896; 174874385; 174875517; 174964767	-	-1.19587	-0.258065	0.000148527	0.00286521
ENSG00000110315	RNF141	ring finger protein 141	50862	11	10511677	-	-1.14552	-0.195999	0.0338713	0.189
ENSG00000144744	UBA3	ubiquitin like modifier activating enzyme 3	9039	3	69054729	Ubiquitin mediated proteolysis	1.07123	0.0992748	0.168467	0.517805
ENSG00000114439	BBX	BBX, HMG-box containing	56987	3	107522935	-	-1.17155	-0.228413	0.00532773	0.0482554
ENSG00000101439	CST3	cystatin C	1471	20	23627896; 23633656	Salivary secretion	-1.19122	-0.252443	0.00148353	0.0177748
ENSG00000170959	DCDC1	doublecortin domain containing 1	341019	11	31262623	-	-1.70488	-0.769669	3.12851e-11	9.13342e-09
ENSG00000105971	CAV2	caveolin 2	858	7	116499600; 116500043	Endocytosis, Focal adhesion, Bacterial invasion of epithelial cells, Proteoglycans in cancer, Fluid shear stress and atherosclerosis	1.02989	0.0424931	0.722631	0.841947
ENSG00000164096	C4orf3	chromosome 4 open reading frame 3	401152	4	119296418	-	-1.40134	-0.486804	4.62888e-06	0.000173718
ENSG00000178950	GAK	cyclin G associated kinase	2580	4	849274	-	1.36237	0.446124	7.50636e-07	3.94272e-05
ENSG00000162521	RBBP4	RB binding protein 4, chromatin remodeling factor	5928	1	32651147; 32651357	Cellular senescence	1.01502	0.0215093	0.693327	0.831013
ENSG00000076685	NT5C2	5'-nucleotidase, cytosolic II	22978	10	103088016	Purine metabolism, Pyrimidine metabolism, Nicotinate and nicotinamide metabolism	1.19769	0.260256	4.83427e-05	0.00115809
ENSG00000163513	TGFBR2	transforming growth factor beta receptor 2	7048	3	30606501	MAPK signaling pathway, Cytokine-cytokine receptor interaction, FoxO signaling pathway, Endocytosis, Cellular senescence, TGF-beta signaling pathway, Osteoclast differentiation, Hippo signaling pathway, Adherens junction, Th17 cell differentiation, Relaxin signaling pathway, AGE-RAGE signaling pathway in diabetic complications, Chagas disease (American trypanosomiasis), HTLV-I infection, Pathways…	-1.03768	-0.0533583	0.677526	0.828712
ENSG00000214022	REPIN1	replication initiator 1	29803	7	150368789; 150371168	-	-1.11851	-0.161576	0.191644	0.556705
ENSG00000100220	RTCB	RNA 2',3'-cyclic phosphate and 5'-OH ligase	51493	22	32387574	-	1.09461	0.130419	0.0557992	0.266596
ENSG00000120889	TNFRSF10B	TNF receptor superfamily member 10b	8795	8	23020135	Cytokine-cytokine receptor interaction, p53 signaling pathway, Apoptosis, Necroptosis, Natural killer cell mediated cytotoxicity, Measles, Influenza A	-1.03901	-0.0552084	0.647692	0.827819
ENSG00000136450	SRSF1	serine and arginine rich splicing factor 1	6426	17	58000918	Spliceosome, IL-17 signaling pathway, Herpes simplex infection	-1.16338	-0.218322	0.00264804	0.0277713
ENSG00000149292	TTC12	tetratricopeptide repeat domain 12	54970	11	113314528	-	-1.30304	-0.381881	2.62505e-05	0.000710588
ENSG00000100883	SRP54	signal recognition particle 54	6729	14	34982897	Protein export	1.06527	0.0912184	0.166178	0.513979
ENSG00000134398	ERN2	endoplasmic reticulum to nucleus signaling 2	10595	16	23690304	-	1.05678	0.0796782	0.590792	0.827819
ENSG00000104067	TJP1	tight junction protein 1	7082	15	1983495; 29699366	Adherens junction, Tight junction, Gap junction, Vibrio cholerae infection, Epithelial cell signaling in Helicobacter pylori infection, Salmonella infection	1.00439	0.00632222	0.936417	0.962032
ENSG00000178974	FBXO34	F-box protein 34	55030	14	55271302; 55272153	-	1.07458	0.103767	0.121017	0.430675
ENSG00000198830	HMGN2	high mobility group nucleosomal binding domain 2	3151	1	26472410	-	1.04275	0.0603901	0.402144	0.75451
ENSG00000122482	ZNF644	zinc finger protein 644	84146	1	90915299	-	-1.04777	-0.067321	0.280252	0.6432
ENSG00000116747	TROVE2	TROVE domain family member 2	6738	1	193059421; 193059873	Systemic lupus erythematosus	1.00414	0.00595677	0.90968	0.955702
ENSG00000189221	MAOA	monoamine oxidase A	4128	X	43654906	Glycine, serine and threonine metabolism, Arginine and proline metabolism, Histidine metabolism, Tyrosine metabolism, Phenylalanine metabolism, Tryptophan metabolism, Drug metabolism - cytochrome P450, Serotonergic synapse, Dopaminergic synapse, Cocaine addiction, Amphetamine addiction, Alcoholism	-1.22835	-0.296726	0.0215392	0.137518
ENSG00000138069	RAB1A	RAB1A, member RAS oncogene family	5861	2	65086853	Legionellosis	1.09	0.124327	0.0521428	0.25469
ENSG00000077380	DYNC1I2	dynein cytoplasmic 1 intermediate chain 2	1781	2	171687408; 171687671	Phagosome, Vasopressin-regulated water reabsorption, Salmonella infection	1.05626	0.0789652	0.236707	0.60327
ENSG00000172531	PPP1CA	protein phosphatase 1 catalytic subunit alpha	5499	11	67398180	mRNA surveillance pathway, cGMP-PKG signaling pathway, cAMP signaling pathway, Oocyte meiosis, Cellular senescence, Adrenergic signaling in cardiomyocytes, Vascular smooth muscle contraction, Hippo signaling pathway, Focal adhesion, Platelet activation, Long-term potentiation, Dopaminergic synapse, Inflammatory mediator regulation of TRP channels, Regulation of actin cytoskeleton, Insulin signali…	1.30002	0.378533	3.34504e-08	2.90602e-06
ENSG00000156026	MCU	mitochondrial calcium uniporter	90550	10	72692130; 72692618	Calcium signaling pathway, Cellular senescence, NOD-like receptor signaling pathway	-1.01309	-0.0187636	0.776113	0.873532
ENSG00000116754	SRSF11	serine and arginine rich splicing factor 11	9295	1	70205681	-	-1.04351	-0.0614415	0.304824	0.664458
ENSG00000147883	CDKN2B	cyclin dependent kinase inhibitor 2B	1030	9	22002902	FoxO signaling pathway, Cell cycle, Cellular senescence, TGF-beta signaling pathway, HTLV-I infection, Pathways in cancer, Viral carcinogenesis, Small cell lung cancer	-1.11575	-0.158012	0.22235	0.591761
ENSG00000117758	STX12	syntaxin 12	23673	1	27773182	Phagosome	-1.1476	-0.198623	0.00389892	0.0377954
ENSG00000158604	TMED4	transmembrane p24 trafficking protein 4	222068	7	44577894; 44579890	-	-1.13897	-0.187725	0.00344448	0.0341888
ENSG00000173898	SPTBN2	spectrin beta, non-erythrocytic 2	6712	11	66685248	-	1.19156	0.252851	0.0388998	0.208353
ENSG00000180881	CAPS2	calcyphosine 2	84698	12	75275978; 75277220	-	-1.29492	-0.372866	0.00589714	0.0522624
ENSG00000165730	STOX1	storkhead box 1	219736	10	68827536	-	-1.28282	-0.35932	9.15759e-06	0.000297697
ENSG00000111145	ELK3	ELK3, ETS transcription factor	2004	12	96194381; 96255459	-	-1.25215	-0.324403	0.0840642	0.34617
ENSG00000177606	JUN	Jun proto-oncogene, AP-1 transcription factor subunit	3725	1	58780790	MAPK signaling pathway, ErbB signaling pathway, cAMP signaling pathway, Mitophagy - animal, Apoptosis, Wnt signaling pathway, Osteoclast differentiation, Focal adhesion, Tight junction, Toll-like receptor signaling pathway, NOD-like receptor signaling pathway, IL-17 signaling pathway, Th1 and Th2 cell differentiation, Th17 cell differentiation, T cell receptor signaling pathway, B cell receptor s…	1.0167	0.023889	0.859453	0.928942
ENSG00000146701	MDH2	malate dehydrogenase 2	4191	7	76048018	Citrate cycle (TCA cycle), Cysteine and methionine metabolism, Pyruvate metabolism, Glyoxylate and dicarboxylate metabolism	1.05526	0.0775979	0.264504	0.626889
ENSG00000221963	APOL6	apolipoprotein L6	80830	22	35648376	-	-1.24992	-0.321831	0.00225378	0.0244853
ENSG00000163938	GNL3	G protein nucleolar 3	26354	3	52685919	Ribosome biogenesis in eukaryotes	1.19303	0.254631	0.00236482	0.025395
ENSG00000134247	PTGFRN	prostaglandin F2 receptor inhibitor	5738	1	116909922	-	-1.10287	-0.141258	0.114989	0.418015
ENSG00000138777	PPA2	pyrophosphatase (inorganic) 2	27068	4	105369076	Oxidative phosphorylation	1.0008	0.00115268	0.988641	0.994663
ENSG00000162961	DPY30	dpy-30, histone methyltransferase complex regulatory subunit	84661	2	32011648; 32023891	-	-1.05824	-0.0816668	0.412202	0.76434
ENSG00000134910	STT3A	STT3A, catalytic subunit of the oligosaccharyltransferase complex	3703	11	125592794	N-Glycan biosynthesis, Protein processing in endoplasmic reticulum	1.09236	0.127451	0.149054	0.484562
ENSG00000185591	SP1	Sp1 transcription factor	6667	12	53380194; 53380643	Mitophagy - animal, TGF-beta signaling pathway, Estrogen signaling pathway, Huntington's disease, Transcriptional misregulation in cancer, Breast cancer, Choline metabolism in cancer	-1.0916	-0.126439	0.275315	0.638473
ENSG00000139505	MTMR6	myotubularin related protein 6	9107	13	25246200	Inositol phosphate metabolism, Phosphatidylinositol signaling system	-1.02919	-0.0415139	0.445721	0.796676
ENSG00000130726	TRIM28	tripartite motif containing 28	10155	19	58544468	-	1.21456	0.280439	3.35542e-05	0.000865379
ENSG00000143158	MPC2	mitochondrial pyruvate carrier 2	25874	1	167916674	-	-1.08153	-0.113077	0.149133	0.48468
ENSG00000105479	CCDC114	coiled-coil domain containing 114	93233	19	48296451	-	-1.27179	-0.346857	0.00109344	0.0139487
ENSG00000170004	CHD3	chromodomain helicase DNA binding protein 3	1107	17	7884804; 7888850	-	-1.13471	-0.18232	0.0455531	0.232988
ENSG00000196141	SPATS2L	spermatogenesis associated serine rich 2 like	26010	2	200305880; 200306261; 200306632; 200308949	-	-1.05556	-0.0780051	0.208209	0.572748
ENSG00000205155	PSENEN	presenilin enhancer gamma-secretase subunit	55851	19	35745576	Notch signaling pathway, Alzheimer's disease	-1.00886	-0.0127227	0.911692	0.955893
ENSG00000095203	EPB41L4B	erythrocyte membrane protein band 4.1 like 4B	54566	9	109171973; 109239726	Tight junction	-1.40642	-0.492031	1.19589e-05	0.000370681
ENSG00000100300	TSPO	translocator protein	706	22	43151513; 43151932; 43151934	Neuroactive ligand-receptor interaction, HTLV-I infection	1.05825	0.0816763	0.436062	0.787499
ENSG00000187535	IFT140	intraflagellar transport 140	9742	16	1510426	-	-1.87835	-0.909467	2.78436e-13	1.81576e-10
ENSG00000072110	ACTN1	actinin alpha 1	87	14	68874122	Focal adhesion, Adherens junction, Tight junction, Leukocyte transendothelial migration, Regulation of actin cytoskeleton, Amoebiasis, Viral carcinogenesis, Systemic lupus erythematosus	-1.30534	-0.384425	0.000238506	0.00418745
ENSG00000159228	CBR1	carbonyl reductase 1	873	21	36069923	Arachidonic acid metabolism, Folate biosynthesis, Metabolism of xenobiotics by cytochrome P450, Chemical carcinogenesis	1.37681	0.461331	5.92887e-06	0.000212046
ENSG00000096401	CDC5L	cell division cycle 5 like	988	6	44387513	Spliceosome	1.07677	0.106711	0.116689	0.4216
ENSG00000196743	GM2A	GM2 ganglioside activator	2760	5	151253051	Lysosome	-1.2686	-0.343238	0.0116141	0.0873347
ENSG00000143756	FBXO28	F-box protein 28	23219	1	224114086	-	1.08766	0.121233	0.116774	0.421756
ENSG00000100330	MTMR3	myotubularin related protein 3	8897	22	29883168	Inositol phosphate metabolism, Phosphatidylinositol signaling system, Autophagy - animal	-1.06643	-0.0927946	0.232953	0.598113
ENSG00000145730	PAM	peptidylglycine alpha-amidating monooxygenase	5066	5	102754782; 102865822	-	-1.30525	-0.384327	0.00093258	0.0123233
ENSG00000197226	TBC1D9B	TBC1 domain family member 9B	23061	5	179862070	-	-1.02575	-0.0366839	0.611445	0.827819
ENSG00000005700	IBTK	inhibitor of Bruton tyrosine kinase	25998	6	82169986	-	1.02683	0.0381951	0.572321	0.827819
ENSG00000108669	CYTH1	cytohesin 1	9267	17	78674046	Phospholipase D signaling pathway, Endocytosis	-1.11945	-0.162785	0.024747	0.151857
ENSG00000084073	ZMPSTE24	zinc metallopeptidase STE24	10269	1	40258049	Terpenoid backbone biosynthesis	1.23249	0.301575	6.99434e-06	0.000239573
ENSG00000099875	MKNK2	MAP kinase interacting serine/threonine kinase 2	2872	19	2037470	MAPK signaling pathway, HIF-1 signaling pathway, Insulin signaling pathway	1.13046	0.176906	0.395522	0.748275
ENSG00000162928	PEX13	peroxisomal biogenesis factor 13	5194	2	61017676	Peroxisome	-1.0269	-0.0383008	0.587839	0.827819
ENSG00000148730	EIF4EBP2	eukaryotic translation initiation factor 4E binding protein 2	1979	10	70404104	RNA transport, Longevity regulating pathway - multiple species	1.12286	0.167181	0.0420431	0.220141
ENSG00000134287	ARF3	ADP ribosylation factor 3	377	12	48936208	Endocytosis	-1.00003	-3.63957e-05	0.999541	0.999701
ENSG00000213064	SFT2D2	SFT2 domain containing 2	375035	1	168226016	-	-1.02799	-0.0398236	0.609638	0.827819
ENSG00000157916	RER1	retention in endoplasmic reticulum sorting receptor 1	11079	1	2391774	-	1.12716	0.172689	0.00151891	0.0180864
ENSG00000120875	DUSP4	dual specificity phosphatase 4	1846	8	29333061	MAPK signaling pathway	2.16015	1.11113	1.10427e-10	2.56734e-08
ENSG00000136240	KDELR2	KDEL endoplasmic reticulum protein retention receptor 2	11014	7	6461080	Vibrio cholerae infection	1.05731	0.0804006	0.262611	0.625717
ENSG00000165115	KIF27	kinesin family member 27	55582	9	83836698	-	-1.24785	-0.319444	9.9771e-05	0.00207192
ENSG00000136021	SCYL2	SCY1 like pseudokinase 2	55681	12	100267139; 100267383	-	1.05813	0.0815223	0.183749	0.543827
ENSG00000198604	BAZ1A	bromodomain adjacent to zinc finger domain 1A	11177	14	34752730	-	1.09635	0.132711	0.0255812	0.15529
ENSG00000100567	PSMA3	proteasome subunit alpha 3	5684	14	58244804	Proteasome	1.4187	0.504566	2.14166e-06	9.1837e-05
ENSG00000006327	TNFRSF12A	TNF receptor superfamily member 12A	51330	16	3020311	Cytokine-cytokine receptor interaction	1.18088	0.239864	0.0601453	0.280421
ENSG00000084652	TXLNA	taxilin alpha	200081	1	32179743	-	-1.00768	-0.0110316	0.865454	0.932939
ENSG00000129351	ILF3	interleukin enhancer binding factor 3	3609	19	10654260	-	-1.01896	-0.0270994	0.653059	0.827819
ENSG00000171206	TRIM8	tripartite motif containing 8	81603	10	102644494	-	-1.03904	-0.0552447	0.437189	0.788724
ENSG00000115419	GLS	glutaminase	2744	2	190880820	Arginine biosynthesis, Alanine, aspartate and glutamate metabolism, D-Glutamine and D-glutamate metabolism, Glutamatergic synapse, GABAergic synapse, Proximal tubule bicarbonate reclamation, MicroRNAs in cancer, Central carbon metabolism in cancer	-1.00353	-0.00508576	0.97921	0.988864
ENSG00000185088	RPS27L	ribosomal protein S27 like	51065	15	63153339	Ribosome	1.4056	0.49119	1.67738e-06	7.56765e-05
ENSG00000167283	ATP5L	ATP synthase, H+ transporting, mitochondrial Fo complex subunit G	10632	11	118401388	Oxidative phosphorylation	-1.00993	-0.0142485	0.863077	0.931431
ENSG00000118564	FBXL5	F-box and leucine rich repeat protein 5	26234	4	15604383	-	1.13951	0.188412	0.00140555	0.0170397
ENSG00000165169	DYNLT3	dynein light chain Tctex-type 3	6990	X	37838835	-	1.08009	0.111151	0.421148	0.773005
ENSG00000072310	SREBF1	sterol regulatory element binding transcription factor 1	6720	17	17811348; 17812071	AMPK signaling pathway, Insulin signaling pathway, Insulin resistance, Non-alcoholic fatty liver disease (NAFLD)	1.04937	0.0695247	0.581304	0.827819
ENSG00000170571	EMB	embigin	133418	5	50396196	-	-1.41978	-0.505669	4.90423e-06	0.000181608
ENSG00000112245	PTP4A1	protein tyrosine phosphatase type IVA, member 1	7803	6	63572011	-	1.52492	0.608731	4.18584e-05	0.00103236
ENSG00000117859	OSBPL9	oxysterol binding protein like 9	114883	1	51616873; 51729813	-	1.05795	0.0812782	0.113241	0.41421
ENSG00000137876	RSL24D1	ribosomal L24 domain containing 1	51187	15	55181313	Ribosome	1.01979	0.0282775	0.713681	0.837151
ENSG00000025708	TYMP	thymidine phosphorylase	1890	22	50525752	Pyrimidine metabolism, Drug metabolism - other enzymes, Bladder cancer	-1.25077	-0.322816	0.0501748	0.248097
ENSG00000121579	NAA50	N(alpha)-acetyltransferase 50, NatE catalytic subunit	80218	3	113716459	-	1.2572	0.330218	2.9053e-06	0.000117936
ENSG00000164405	UQCRQ	ubiquinol-cytochrome c reductase complex III subunit VII	27089	5	132866626	Oxidative phosphorylation, Cardiac muscle contraction, Non-alcoholic fatty liver disease (NAFLD), Alzheimer's disease, Parkinson's disease, Huntington's disease	1.10539	0.14456	0.11613	0.420339
ENSG00000172578	KLHL6	kelch like family member 6	89857	3	183487530	-	-2.42643	-1.27883	2.70856e-12	1.18268e-09
ENSG00000072803	FBXW11	F-box and WD repeat domain containing 11	23291	5	171861551	Oocyte meiosis, Ubiquitin mediated proteolysis, Cellular senescence, Wnt signaling pathway, Hedgehog signaling pathway, Hippo signaling pathway, Circadian rhythm, Shigellosis	-1.12504	-0.169979	0.065464	0.296206
ENSG00000111481	COPZ1	coatomer protein complex subunit zeta 1	22818	12	54325089	-	1.11364	0.155287	0.0105331	0.0812208
ENSG00000023330	ALAS1	5'-aminolevulinate synthase 1	211	3	52198082	Glycine, serine and threonine metabolism, Porphyrin and chlorophyll metabolism	2.0499	1.03556	1.69379e-15	3.15006e-12
ENSG00000265241	RBM8A	RNA binding motif protein 8A	9939	1	145921556	RNA transport, mRNA surveillance pathway, Spliceosome	1.19055	0.251628	0.000103699	0.00213934
ENSG00000101222	SPEF1	sperm flagellar 1	25876	20	3777503	-	-1.32262	-0.403403	0.000101536	0.00210596
ENSG00000176788	BASP1	brain abundant membrane attached signal protein 1	10409	5	17216822; 17217560	-	-1.35724	-0.440673	1.47297e-05	0.00044184
ENSG00000136802	LRRC8A	leucine rich repeat containing 8 family member A	56262	9	128882111; 128882501	-	1.02796	0.0397847	0.80894	0.895051
ENSG00000168653	NDUFS5	NADH:ubiquinone oxidoreductase subunit S5	4725	1	39026294	Oxidative phosphorylation, Retrograde endocannabinoid signaling, Non-alcoholic fatty liver disease (NAFLD), Alzheimer's disease, Parkinson's disease, Huntington's disease	1.07601	0.105687	0.238968	0.605094
ENSG00000186298	PPP1CC	protein phosphatase 1 catalytic subunit gamma	5501	12	110719807	mRNA surveillance pathway, cGMP-PKG signaling pathway, cAMP signaling pathway, Oocyte meiosis, Cellular senescence, Adrenergic signaling in cardiomyocytes, Vascular smooth muscle contraction, Hippo signaling pathway, Focal adhesion, Platelet activation, Long-term potentiation, Dopaminergic synapse, Inflammatory mediator regulation of TRP channels, Regulation of actin cytoskeleton, Insulin signali…	1.04212	0.0595236	0.30711	0.666557
ENSG00000114315	HES1	hes family bHLH transcription factor 1	3280	3	194136141	Fanconi anemia pathway, Notch signaling pathway, Maturity onset diabetes of the young, Human papillomavirus infection, Breast cancer	1.74961	0.80703	9.68086e-11	2.32591e-08
ENSG00000169550	MUC15	mucin 15, cell surface associated	143662	11	26559031	-	-1.3709	-0.45512	0.00010435	0.00215099
ENSG00000198791	CNOT7	CCR4-NOT transcription complex subunit 7	29883	8	17229228; 17231511	RNA degradation	1.03885	0.0549931	0.265071	0.627192
ENSG00000142207	URB1	URB1 ribosome biogenesis 1 homolog (S. cerevisiae)	9875	21	32311018	-	-1.3988	-0.484185	2.32705e-08	2.15194e-06
ENSG00000129116	PALLD	palladin, cytoskeletal associated protein	23022	4	168497065; 168631616; 168832004	-	-1.0304	-0.0431976	0.703032	0.833588
ENSG00000159720	ATP6V0D1	ATPase H+ transporting V0 subunit d1	9114	16	67438013	Oxidative phosphorylation, Lysosome, Phagosome, Synaptic vesicle cycle, Collecting duct acid secretion, Vibrio cholerae infection, Epithelial cell signaling in Helicobacter pylori infection, Tuberculosis, Viral carcinogenesis, Rheumatoid arthritis	1.00119	0.00171868	0.980575	0.989819
ENSG00000162814	SPATA17	spermatogenesis associated 17	128153	1	217631323	-	-1.20569	-0.269859	0.00527408	0.0478815
ENSG00000176986	SEC24C	SEC24 homolog C, COPII coat complex component	9632	10	73744372	Protein processing in endoplasmic reticulum	1.12588	0.171056	0.0653244	0.295873
ENSG00000136861	CDK5RAP2	CDK5 regulatory subunit associated protein 2	55755	9	120388868	-	-1.0091	-0.0130635	0.868062	0.934793
ENSG00000103978	TMEM87A	transmembrane protein 87A	25963	15	42210451; 42256896	-	-1.03582	-0.050769	0.341501	0.697334
ENSG00000065150	IPO5	importin 5	3843	13	97953674	-	1.08447	0.116988	0.0396329	0.211065
ENSG00000171595	DNAI2	dynein axonemal intermediate chain 2	64446	17	74274246	Huntington's disease	-2.0075	-1.0054	1.7571e-13	1.32999e-10
ENSG00000104331	IMPAD1	inositol monophosphatase domain containing 1	54928	8	56957928	Inositol phosphate metabolism, Sulfur metabolism, Phosphatidylinositol signaling system	-1.09739	-0.134079	0.0599628	0.279856
ENSG00000140319	SRP14	signal recognition particle 14	6727	15	40035689	Protein export	1.12703	0.172525	0.0688217	0.305648
ENSG00000176532	PRR15	proline rich 15	222171	7	29563810; 29565532	-	-1.13185	-0.178685	0.092325	0.366164
ENSG00000131171	SH3BGRL	SH3 domain binding glutamate rich protein like	6451	X	81201803	-	-1.63051	-0.705322	2.60137e-11	7.96495e-09
ENSG00000163636	PSMD6	proteasome 26S subunit, non-ATPase 6	9861	3	64010548	Proteasome, Epstein-Barr virus infection	1.26121	0.334804	5.47263e-05	0.00127047
ENSG00000117616	RSRP1	arginine and serine rich protein 1	57035	1	25242236; 25302735	-	-1.35875	-0.442278	1.54348e-06	7.09128e-05
ENSG00000075275	CELSR1	cadherin EGF LAG seven-pass G-type receptor 1	9620	22	46360833	-	-1.25632	-0.329207	0.00840036	0.0685768
ENSG00000170677	SOCS6	suppressor of cytokine signaling 6	9306	18	70288900	Jak-STAT signaling pathway, Prolactin signaling pathway	1.02786	0.0396389	0.691855	0.830595
ENSG00000047365	ARAP2	ArfGAP with RhoGAP domain, ankyrin repeat and PH domain 2	116984	4	36065997	Endocytosis	-1.17108	-0.227844	0.00182023	0.0207541
ENSG00000196233	LCOR	ligand dependent nuclear receptor corepressor	84458	10	96832259; 96832954	-	-1.01633	-0.0233714	0.845093	0.919349
ENSG00000115112	TFCP2L1	transcription factor CP2 like 1	29842	2	121216587	-	-1.0678	-0.0946359	0.611386	0.827819
ENSG00000048707	VPS13D	vacuolar protein sorting 13 homolog D	55187	1	12230038	-	-1.01185	-0.0169925	0.869623	0.935531
ENSG00000011405	PIK3C2A	phosphatidylinositol-4-phosphate 3-kinase catalytic subunit type 2 alpha	5286	11	17086575	Inositol phosphate metabolism, Phosphatidylinositol signaling system	1.05639	0.0791434	0.236428	0.603066
ENSG00000130363	RSPH3	radial spoke 3 homolog	83861	6	158977233	-	-1.50832	-0.592942	9.02356e-11	2.18893e-08
ENSG00000112796	ENPP5	ectonucleotide pyrophosphatase/phosphodiesterase 5 (putative)	59084	6	46159181	-	-1.65678	-0.728382	2.92548e-11	8.59064e-09
ENSG00000198492	YTHDF2	YTH N6-methyladenosine RNA binding protein 2	51441	1	28736620; 28736623; 28736939	-	1.03612	0.0511888	0.399947	0.752143
ENSG00000047346	FAM214A	family with sequence similarity 214 member A	56204	15	52581320	-	-1.00323	-0.00465935	0.96324	0.977963
ENSG00000008226	DLEC1	deleted in lung and esophageal cancer 1	9940	3	38039204	-	-1.47976	-0.565367	4.97137e-05	0.00118253
ENSG00000116539	ASH1L	ASH1 like histone lysine methyltransferase	55870	1	155335260	Lysine degradation	-1.00543	-0.00781281	0.904661	0.953837
ENSG00000147548	WHSC1L1	Wolf-Hirschhorn syndrome candidate 1-like 1	54904	8	38275042; 38316416	Lysine degradation	-1.06692	-0.0934477	0.264291	0.626702
ENSG00000221978	CCNL2	cyclin L2	81669	1	1385710; 1392287	-	-1.0574	-0.0805148	0.141472	0.471016
ENSG00000139641	ESYT1	extended synaptotagmin 1	23344	12	56128201	-	1.01888	0.0269786	0.726592	0.843859
ENSG00000198952	SMG5	SMG5, nonsense mediated mRNA decay factor	23381	1	156249223	mRNA surveillance pathway	-1.04422	-0.0624239	0.370342	0.725117
ENSG00000139496	NUP58	nucleoporin 58	9818	13	25301527	RNA transport	1.05945	0.0833217	0.428329	0.77993
ENSG00000231925	TAPBP	TAP binding protein	6892	6	4494115; 4498063; 4543212; 4547159; 4711179; 4715126; 4735630; 4739568; 33299694; 33303632	Antigen processing and presentation	-1.11097	-0.151819	0.200595	0.568762
ENSG00000107262	BAG1	BCL2 associated athanogene 1	573	9	33252470	Protein processing in endoplasmic reticulum	1.22925	0.29778	0.00271239	0.0283043
ENSG00000086570	FAT2	FAT atypical cadherin 2	2196	5	151504091	-	1.03433	0.0487022	0.819641	0.902345
ENSG00000021776	AQR	aquarius intron-binding spliceosomal factor	9716	15	34856350	Spliceosome	1.10432	0.143155	0.00667842	0.0576005
ENSG00000064115	TM7SF3	transmembrane 7 superfamily member 3	51768	12	26971570	-	1.10548	0.144668	0.0753206	0.323205
ENSG00000083097	DOPEY1	dopey family member 1	23033	6	83067665	-	1.04027	0.0569547	0.404042	0.756151
ENSG00000046604	DSG2	desmoglein 2	1829	18	31498003	Arrhythmogenic right ventricular cardiomyopathy (ARVC)	1.15369	0.206256	0.0761054	0.325128
ENSG00000178913	TAF7	TATA-box binding protein associated factor 7	6879	5	141318489	Basal transcription factors	1.13099	0.177592	0.0110547	0.0841574
ENSG00000128567	PODXL	podocalyxin like	5420	7	131500261	-	-1.18439	-0.244139	0.0185292	0.123577
ENSG00000107862	GBF1	golgi brefeldin A resistant guanine nucleotide exchange factor 1	8729	10	102245497	Endocytosis	-1.05971	-0.0836733	0.288258	0.650635
ENSG00000181704	YIPF6	Yip1 domain family member 6	286451	X	68498781	-	-1.1924	-0.253874	1.94375e-05	0.000558692
ENSG00000172239	PAIP1	poly(A) binding protein interacting protein 1	10605	5	43526267	RNA transport	-1.00338	-0.0048664	0.94045	0.963544
ENSG00000115839	RAB3GAP1	RAB3 GTPase activating protein catalytic subunit 1	22930	2	135052264	-	-1.05764	-0.0808513	0.134543	0.457928
ENSG00000116288	PARK7	Parkinsonism associated deglycase	11315	1	7961653	Parkinson's disease	1.00116	0.00167391	0.981432	0.990289
ENSG00000134108	ARL8B	ADP ribosylation factor like GTPase 8B	55207	3	5122244	-	-1.01648	-0.023575	0.814145	0.898632
ENSG00000170142	UBE2E1	ubiquitin conjugating enzyme E2 E1	7324	3	23805892; 23810442	Ubiquitin mediated proteolysis	1.02515	0.035837	0.68834	0.829949
ENSG00000103479	RBL2	RB transcriptional corepressor like 2	5934	16	53434419; 53434438; 53435618	FoxO signaling pathway, Cell cycle, PI3K-Akt signaling pathway, Cellular senescence, Human papillomavirus infection, Viral carcinogenesis	-1.27571	-0.351299	5.00851e-05	0.00119024
ENSG00000129625	REEP5	receptor accessory protein 5	7905	5	112876383	-	1.06416	0.089716	0.133266	0.455249
ENSG00000242247	ARFGAP3	ADP ribosylation factor GTPase activating protein 3	26286	22	42796525	Endocytosis	-1.11547	-0.157648	0.0578897	0.27343
ENSG00000174132	FAM174A	family with sequence similarity 174 member A	345757	5	100535304	-	-1.38459	-0.469461	8.89835e-08	6.47568e-06
ENSG00000073614	KDM5A	lysine demethylase 5A	5927	12	280056	-	-1.04483	-0.063266	0.354544	0.710138
ENSG00000101040	ZMYND8	zinc finger MYND-type containing 8	23613	20	47209213; 47298125	-	-1.22095	-0.288004	0.000510912	0.00768802
ENSG00000139842	CUL4A	cullin 4A	8451	13	113208192; 113208693; 113208771; 113209504	Nucleotide excision repair, Ubiquitin mediated proteolysis	1.06296	0.0880851	0.110364	0.407929
ENSG00000188313	PLSCR1	phospholipid scramblase 1	5359	3	146515179	-	-1.34531	-0.427941	0.00127081	0.0157597
ENSG00000164209	SLC25A46	solute carrier family 25 member 46	91137	5	110738135; 110738971	-	1.05433	0.0763279	0.306085	0.665764
ENSG00000280800	-	FP671120.3	-	-	-	-	3.31684	1.72981	0.284558	0.647291
ENSG00000179222	MAGED1	MAGE family member D1	9500	X	51803058; 51893601	Neurotrophin signaling pathway	-1.26009	-0.333524	0.0001812	0.00336369
ENSG00000122692	SMU1	DNA replication regulator and spliceosomal factor	55234	9	33041851	-	1.13146	0.178181	0.00100464	0.0130354
ENSG00000124207	CSE1L	chromosome segregation 1 like	1434	20	49046245	-	1.22147	0.288619	0.000270143	0.00460923
ENSG00000005007	UPF1	UPF1, RNA helicase and ATPase	5976	19	18831934	RNA transport, mRNA surveillance pathway	-1.26193	-0.335629	7.78246e-05	0.00167864
ENSG00000171109	MFN1	mitofusin 1	55669	3	179347691	Mitophagy - animal, NOD-like receptor signaling pathway	1.03144	0.0446569	0.379577	0.732967
ENSG00000163444	TMEM183A	transmembrane protein 183A	92703	1	203007366; 203007405	-	1.04966	0.0699167	0.379539	0.732967
ENSG00000197965	MPZL1	myelin protein zero like 1	9019	1	167721949	Cell adhesion molecules (CAMs)	1.24776	0.319346	0.000363533	0.00585454
ENSG00000205336	ADGRG1	adhesion G protein-coupled receptor G1	9289	16	57619692; 57619997; 57628225; 57639294	-	-1.10989	-0.150412	0.163115	0.508706
ENSG00000126012	KDM5C	lysine demethylase 5C	8242	X	53191320	-	-1.00118	-0.00170453	0.984228	0.991749
ENSG00000078618	NRDC	nardilysin convertase	4898	1	51789193	-	1.15045	0.202203	0.0215394	0.137518
ENSG00000084070	SMAP2	small ArfGAP2	64744	1	40373705; 40374632; 40393344; 40396799	Endocytosis	-1.23627	-0.305992	0.00122308	0.0152966
ENSG00000107959	PITRM1	pitrilysin metallopeptidase 1	10531	10	3137726; 3137727	-	1.60993	0.686997	1.77459e-13	1.32999e-10
ENSG00000141279	NPEPPS	aminopeptidase puromycin sensitive	9520	17	47522956; 47531077	-	1.07183	0.100081	0.357179	0.711947
ENSG00000013275	PSMC4	proteasome 26S subunit, ATPase 4	5704	19	39971004	Proteasome, Epstein-Barr virus infection	1.31624	0.396421	1.75894e-05	0.000514405
ENSG00000124177	CHD6	chromodomain helicase DNA binding protein 6	84181	20	41402102	-	-1.17341	-0.230705	0.00762882	0.0638605
ENSG00000065361	ERBB3	erb-b2 receptor tyrosine kinase 3	2065	12	56080024; 56080107	ErbB signaling pathway, Calcium signaling pathway, Proteoglycans in cancer, MicroRNAs in cancer	1.01408	0.0201707	0.830773	0.909666
ENSG00000102753	KPNA3	karyopherin subunit alpha 3	3839	13	49699306	-	-1.17619	-0.234122	0.000126141	0.00250754
ENSG00000132463	GRSF1	G-rich RNA sequence binding factor 1	2926	4	70815781	-	1.04528	0.0638951	0.221909	0.59098
ENSG00000108039	XPNPEP1	X-prolyl aminopeptidase 1	7511	10	109864765	-	1.08483	0.117467	0.136376	0.462046
ENSG00000174574	AKIRIN1	akirin 1	79647	1	38991243	-	-1.08265	-0.114573	0.0834093	0.344717
ENSG00000153250	RBMS1	RNA binding motif single stranded interacting protein 1	5937	2	160272150	-	-1.01771	-0.0253267	0.669907	0.828001
ENSG00000144136	SLC20A1	solute carrier family 20 member 1	6574	2	112645856	-	1.1954	0.257489	0.010302	0.0799666
ENSG00000105220	GPI	glucose-6-phosphate isomerase	2821	19	13931; 34364739; 34364991; 34365119	Glycolysis / Gluconeogenesis, Pentose phosphate pathway, Starch and sucrose metabolism, Amino sugar and nucleotide sugar metabolism	1.11986	0.16332	0.261583	0.624953
ENSG00000180879	SSR4	signal sequence receptor subunit 4	6748	X	153794174; 153794448; 153794563	Protein processing in endoplasmic reticulum	1.11555	0.157758	0.0339133	0.189172
ENSG00000164066	INTU	inturned planar cell polarity protein	27152	4	127632931	-	-1.52199	-0.605963	1.86175e-08	1.77577e-06
ENSG00000079974	RABL2B	RAB, member of RAS oncogene family-like 2B	11158	22	50767491	-	-1.25874	-0.331975	2.31123e-05	0.000645116
ENSG00000115919	KYNU	kynureninase	8942	2	142877625	Tryptophan metabolism	1.79838	0.846695	0.0220279	0.139838
ENSG00000197712	FAM114A1	family with sequence similarity 114 member A1	92689	4	38867732	-	1.04619	0.0651408	0.441496	0.792676
ENSG00000136527	TRA2B	transformer 2 beta homolog (Drosophila)	6434	3	185914569	Spliceosome	1.23052	0.29927	1.01016e-05	0.000321649
ENSG00000164144	ARFIP1	ADP ribosylation factor interacting protein 1	27236	4	152779936	-	1.12899	0.175028	0.0119429	0.0892942
ENSG00000125347	IRF1	interferon regulatory factor 1	3659	5	132481608	Prolactin signaling pathway, Pertussis, Hepatitis C, Human papillomavirus infection	-1.44889	-0.534946	0.00220836	0.0241015
ENSG00000180530	NRIP1	nuclear receptor interacting protein 1	8204	21	14961234	-	1.29912	0.377539	0.00025241	0.00437505
ENSG00000109339	MAPK10	mitogen-activated protein kinase 10	5602	4	86012295	MAPK signaling pathway, ErbB signaling pathway, Ras signaling pathway, cAMP signaling pathway, FoxO signaling pathway, Sphingolipid signaling pathway, Mitophagy - animal, Autophagy - animal, Protein processing in endoplasmic reticulum, Apoptosis, Apoptosis - multiple species, Necroptosis, Wnt signaling pathway, Osteoclast differentiation, Focal adhesion, Tight junction, Toll-like receptor signali…	-1.33592	-0.417837	0.000441387	0.00683647
ENSG00000137776	SLTM	SAFB like transcription modulator	79811	15	58879044	-	1.10044	0.138082	0.0451776	0.231674
ENSG00000109790	KLHL5	kelch like family member 5	51088	4	39044830; 39062231	-	-1.18081	-0.239777	0.0828919	0.343427
ENSG00000165650	PDZD8	PDZ domain containing 8	118987	10	117280488	-	-1.06947	-0.0968909	0.262434	0.625674
ENSG00000104413	ESRP1	epithelial splicing regulatory protein 1	54845	8	94641135	-	-1.04052	-0.05731	0.409338	0.761871
ENSG00000122203	KIAA1191	KIAA1191	57179	5	176346060	-	-1.07496	-0.104284	0.222892	0.592562
ENSG00000116260	QSOX1	quiescin sulfhydryl oxidase 1	5768	1	180154832	-	-1.00037	-0.00053773	0.996907	0.998766
ENSG00000123066	MED13L	mediator complex subunit 13 like	23389	12	115958575	Thyroid hormone signaling pathway	-1.06628	-0.092585	0.231668	0.596749
ENSG00000060237	WNK1	WNK lysine deficient protein kinase 1	65125	12	752922	-	-1.03199	-0.0454267	0.781422	0.877362
ENSG00000230937	MIR205HG	MIR205 host gene	642587	1	209428822	-	-1.0676	-0.094369	0.483003	0.827819
ENSG00000171566	PLRG1	pleiotropic regulator 1	5356	4	154534996	Spliceosome	1.16847	0.224623	0.000475885	0.00727061
ENSG00000101966	XIAP	X-linked inhibitor of apoptosis	331	X	123859811; 123860166	NF-kappa B signaling pathway, Ubiquitin mediated proteolysis, Apoptosis, Apoptosis - multiple species, Necroptosis, Focal adhesion, NOD-like receptor signaling pathway, Toxoplasmosis, HTLV-I infection, Pathways in cancer, Small cell lung cancer	1.02278	0.0325012	0.634351	0.827819
ENSG00000088888	MAVS	mitochondrial antiviral signaling protein	57506	20	3846798	NOD-like receptor signaling pathway, RIG-I-like receptor signaling pathway, Cytosolic DNA-sensing pathway, Hepatitis C, Hepatitis B, Measles, Influenza A, Herpes simplex infection	1.07004	0.0976633	0.122124	0.433045
ENSG00000123636	BAZ2B	bromodomain adjacent to zinc finger domain 2B	29994	2	159318978; 159693195	-	-1.03213	-0.0456225	0.562284	0.827819
ENSG00000146433	TMEM181	transmembrane protein 181	57583	6	158536435	-	-1.06131	-0.0858406	0.189634	0.553845
ENSG00000261609	GAN	gigaxonin	8139	16	81314965	-	1.08497	0.117659	0.373521	0.727484
ENSG00000067057	PFKP	phosphofructokinase, platelet	5214	10	3067519; 3067969; 3068626; 3069188; 3104608	Glycolysis / Gluconeogenesis, Pentose phosphate pathway, Fructose and mannose metabolism, Galactose metabolism, RNA degradation, AMPK signaling pathway, Thyroid hormone signaling pathway, Central carbon metabolism in cancer	-1.1553	-0.208265	0.260194	0.623804
ENSG00000177889	UBE2N	ubiquitin conjugating enzyme E2 N	7334	12	93408311	Ubiquitin mediated proteolysis	1.03325	0.0471887	0.510901	0.827819
ENSG00000173915	USMG5	up-regulated during skeletal muscle growth 5 homolog (mouse)	84833	10	103389050	-	1.15405	0.206709	0.0426316	0.222445
ENSG00000198258	UBL5	ubiquitin like 5	59286	19	9827879; 9827891	-	1.07873	0.109337	0.199746	0.568762
ENSG00000087302	C14orf166	chromosome 14 open reading frame 166	51637	14	51989509	-	1.06376	0.0891669	0.170411	0.521282
ENSG00000213626	LBH	limb bud and heart development	81606	2	30231530	-	-3.89967	-1.96335	2.78458e-22	2.7965e-18
ENSG00000092850	TEKT2	tektin 2	27285	1	36084074	-	-1.62454	-0.700034	1.5321e-11	5.19815e-09
ENSG00000171811	CFAP46	cilia and flagella associated protein 46	54777	10	132808391	-	-1.52296	-0.606883	1.56876e-07	1.05595e-05
ENSG00000155561	NUP205	nucleoporin 205	23165	7	135557913	RNA transport	1.02081	0.0297119	0.61299	0.827819
ENSG00000143569	UBAP2L	ubiquitin associated protein 2 like	9898	1	154220171; 154220848	-	1.02951	0.0419578	0.443578	0.794538
ENSG00000004455	AK2	adenylate kinase 2	204	1	33007939; 33011224; 33013043	Purine metabolism, Thiamine metabolism	-1.01052	-0.0151004	0.8214	0.903511
ENSG00000071537	SEL1L	SEL1L ERAD E3 ligase adaptor subunit	6400	14	81471546; 81498809	Protein processing in endoplasmic reticulum	-1.05262	-0.073983	0.313134	0.671294
ENSG00000089063	TMEM230	transmembrane protein 230	29058	20	5068381; 5099837	-	-1.0244	-0.0347742	0.512661	0.827819
ENSG00000172869	DMXL1	Dmx like 1	1657	5	119071086	-	-1.0213	-0.0304061	0.65942	0.827819
ENSG00000100266	PACSIN2	protein kinase C and casein kinase substrate in neurons 2	11252	22	42869765	-	-1.10739	-0.147166	0.0248749	0.152511
ENSG00000152642	GPD1L	glycerol-3-phosphate dehydrogenase 1-like	23171	3	32106510	Glycerophospholipid metabolism	-1.30323	-0.382093	0.0104143	0.0805574
ENSG00000175390	EIF3F	eukaryotic translation initiation factor 3 subunit F	8665	11	7987319	RNA transport	-1.09643	-0.132808	0.0473403	0.238789
ENSG00000118217	ATF6	activating transcription factor 6	22926	1	161766243	Protein processing in endoplasmic reticulum, Alzheimer's disease	-1.00924	-0.0132687	0.790397	0.883234
ENSG00000100985	MMP9	matrix metallopeptidase 9	4318	20	46008907	IL-17 signaling pathway, TNF signaling pathway, Leukocyte transendothelial migration, Estrogen signaling pathway, Relaxin signaling pathway, Hepatitis B, Pathways in cancer, Transcriptional misregulation in cancer, Proteoglycans in cancer, MicroRNAs in cancer, Prostate cancer, Bladder cancer, Fluid shear stress and atherosclerosis	-1.60624	-0.68369	0.0536985	0.259595
ENSG00000198836	OPA1	OPA1, mitochondrial dynamin like GTPase	4976	3	193593143	-	1.03372	0.0478404	0.381869	0.735434
ENSG00000148339	SLC25A25	solute carrier family 25 member 25	114789	9	128068199; 128091463; 128098481	-	-1.02383	-0.0339799	0.730288	0.845463
ENSG00000039123	SKIV2L2	Ski2 like RNA helicase 2	23517	5	55307747	RNA degradation	1.09996	0.137449	0.0333148	0.187122
ENSG00000143164	DCAF6	DDB1 and CUL4 associated factor 6	55827	1	167936558	-	-1.09509	-0.131052	0.0750681	0.322397
ENSG00000155097	ATP6V1C1	ATPase H+ transporting V1 subunit C1	528	8	103021019	Oxidative phosphorylation, Phagosome, mTOR signaling pathway, Synaptic vesicle cycle, Collecting duct acid secretion, Vibrio cholerae infection, Epithelial cell signaling in Helicobacter pylori infection, Rheumatoid arthritis	1.18945	0.25029	0.000427376	0.00666054
ENSG00000243910	-	TUBA4B	-	-	-	-	-1.02518	-0.0358805	0.650299	0.827819
ENSG00000163346	PBXIP1	PBX homeobox interacting protein 1	57326	1	154944082	-	-1.30157	-0.38025	3.58282e-06	0.000139788
ENSG00000090273	NUDC	nuclear distribution C, dynein complex regulator	10726	1	26921721	-	-1.0269	-0.038297	0.712895	0.836845
ENSG00000187735	TCEA1	transcription elongation factor A1	6917	8	53966553	-	-1.12687	-0.172319	0.0138906	0.0997984
ENSG00000178761	FAM219B	family with sequence similarity 219 member B	57184	15	74899986	-	-1.12395	-0.168582	0.0157858	0.109803
ENSG00000132153	DHX30	DEAH-box helicase 30	22907	3	47802908	-	1.04526	0.0638687	0.203595	0.569962
ENSG00000102780	DGKH	diacylglycerol kinase eta	160851	13	42040035; 42048707; 42138041	Glycerolipid metabolism, Glycerophospholipid metabolism, Phosphatidylinositol signaling system, Phospholipase D signaling pathway, Choline metabolism in cancer	1.17855	0.237009	0.0838641	0.345688
ENSG00000140262	TCF12	transcription factor 12	6938	15	56918089; 56918634; 56919110; 56919790; 57219429; 57219456	-	-1.03489	-0.0494816	0.420185	0.772108
ENSG00000183421	RIPK4	receptor interacting serine/threonine kinase 4	54101	21	41739368	-	1.1103	0.150955	0.0722985	0.315248
ENSG00000153214	TMEM87B	transmembrane protein 87B	84910	2	112055222	-	1.39805	0.483419	2.95397e-10	5.59738e-08
ENSG00000171617	ENC1	ectodermal-neural cortex 1	8507	5	74627405	-	-1.42914	-0.515143	0.00282313	0.029211
ENSG00000105388	CEACAM5	carcinoembryonic antigen related cell adhesion molecule 5	1048	19	41708584	-	1.47931	0.564929	0.0709203	0.311593
ENSG00000136279	DBNL	drebrin like	28988	7	44044639	-	1.1192	0.162462	0.00774042	0.0645215
ENSG00000130706	ADRM1	adhesion regulating molecule 1	11047	20	62302895	Proteasome, Epstein-Barr virus infection	1.50414	0.588944	9.42167e-10	1.47002e-07
ENSG00000129636	ITFG1	integrin alpha FG-GAP repeat containing 1	81533	16	47154387	-	-1.15941	-0.213396	0.00146508	0.0175914
ENSG00000100412	ACO2	aconitase 2	50	22	41469124	Citrate cycle (TCA cycle), Glyoxylate and dicarboxylate metabolism	-1.08423	-0.116672	0.0742214	0.320708
ENSG00000163939	PBRM1	polybromo 1	55193	3	52545351; 52545388	Hepatocellular carcinoma	-1.07123	-0.099268	0.216936	0.58401
ENSG00000135390	ATP5G2	ATP synthase, H+ transporting, mitochondrial Fo complex subunit C2 (subunit 9)	517	12	53665159	Oxidative phosphorylation, Alzheimer's disease, Parkinson's disease, Huntington's disease	-1.07196	-0.100246	0.149504	0.485432
ENSG00000167815	PRDX2	peroxiredoxin 2	7001	19	12796819	-	1.06304	0.0881955	0.207586	0.572748
ENSG00000136235	GPNMB	glycoprotein nmb	10457	7	23246696	-	1.16694	0.222726	0.280669	0.643569
ENSG00000132405	TBC1D14	TBC1 domain family member 14	57533	4	6909443; 6909767; 6954165; 6987161; 6987507	-	-1.09192	-0.12687	0.0651146	0.29519
ENSG00000163625	WDFY3	WD repeat and FYVE domain containing 3	23001	4	84669539	-	-1.047	-0.0662563	0.498655	0.827819
ENSG00000134982	APC	APC, WNT signaling pathway regulator	324	5	112707504; 112737858	Wnt signaling pathway, Hippo signaling pathway, Signaling pathways regulating pluripotency of stem cells, Regulation of actin cytoskeleton, Human papillomavirus infection, HTLV-I infection, Pathways in cancer, MicroRNAs in cancer, Colorectal cancer, Endometrial cancer, Basal cell carcinoma, Breast cancer, Hepatocellular carcinoma	1.06086	0.0852327	0.284774	0.647569
ENSG00000154639	CXADR	coxsackie virus and adenovirus receptor	1525	21	17512905	Viral myocarditis	-1.44959	-0.535649	2.01779e-06	8.76481e-05
ENSG00000165609	NUDT5	nudix hydrolase 5	11164	10	12165327	Purine metabolism	1.05499	0.0772337	0.25388	0.619841
ENSG00000068878	PSME4	proteasome activator subunit 4	23198	2	53864066	Proteasome	1.01477	0.0211491	0.857576	0.927579
ENSG00000263001	GTF2I	general transcription factor IIi	2969	7	74657664	Basal transcription factors, cGMP-PKG signaling pathway, Herpes simplex infection	-1.19021	-0.251214	0.00181909	0.0207457
ENSG00000074527	NTN4	netrin 4	59277	12	95657806	Axon guidance	1.11403	0.15579	0.273304	0.636476
ENSG00000157601	MX1	MX dynamin like GTPase 1	4599	21	41420557; 41426030; 41432049	Measles, Influenza A, Human papillomavirus infection	-1.10667	-0.146226	0.287589	0.649881
ENSG00000138078	PREPL	prolyl endopeptidase-like	9581	2	44317608	-	1.07737	0.107515	0.0535598	0.259209
ENSG00000140299	BNIP2	BCL2 interacting protein 2	663	15	59659145	-	-1.07725	-0.10735	0.113023	0.413565
ENSG00000125148	MT2A	metallothionein 2A	4502	16	56608565	Mineral absorption	1.18737	0.247775	0.162324	0.507094
ENSG00000233927	RPS28	ribosomal protein S28	6234	19	8321499	Ribosome	1.19664	0.258984	0.0084652	0.0689715
ENSG00000163848	ZNF148	zinc finger protein 148	7707	3	125225668	-	1.0348	0.0493533	0.345465	0.701094
ENSG00000106105	GARS	glycyl-tRNA synthetase	2617	7	30594734; 30594892	Aminoacyl-tRNA biosynthesis	1.28582	0.362688	0.00235318	0.0252971
ENSG00000114796	KLHL24	kelch like family member 24	54800	3	183635622	-	-1.25074	-0.322785	0.00358641	0.0352976
ENSG00000167863	ATP5H	ATP synthase, H+ transporting, mitochondrial Fo complex subunit D	10476	17	75038859	Oxidative phosphorylation, Alzheimer's disease, Parkinson's disease, Huntington's disease	1.104	0.142737	0.0655873	0.296481
ENSG00000084093	REST	RE1 silencing transcription factor	5978	4	56907875; 56908912	Signaling pathways regulating pluripotency of stem cells, Huntington's disease	-1.14964	-0.201187	0.000804892	0.010959
ENSG00000108344	PSMD3	proteasome 26S subunit, non-ATPase 3	5709	17	39980767	Proteasome, Epstein-Barr virus infection	1.47044	0.556246	2.30534e-08	2.1358e-06
ENSG00000143653	SCCPDH	saccharopine dehydrogenase (putative)	51097	1	246724075	-	-1.3375	-0.419544	6.59163e-06	0.000228586
ENSG00000011009	LYPLA2	lysophospholipase II	11313	1	23791155	Glycerophospholipid metabolism	1.28149	0.357819	1.93652e-06	8.45569e-05
ENSG00000126773	PCNX4	pecanex homolog 4 (Drosophila)	64430	14	60091910	-	-1.02723	-0.0387551	0.630407	0.827819
ENSG00000055130	CUL1	cullin 1	8454	7	148698840	Cell cycle, Oocyte meiosis, Ubiquitin mediated proteolysis, Protein processing in endoplasmic reticulum, Wnt signaling pathway, Hedgehog signaling pathway, TGF-beta signaling pathway, Circadian rhythm, Herpes simplex infection	1.13227	0.179215	0.000809161	0.0109933
ENSG00000153786	ZDHHC7	zinc finger DHHC-type containing 7	55625	16	84974460	-	-1.19913	-0.261994	0.00287311	0.029606
ENSG00000163874	ZC3H12A	zinc finger CCCH-type containing 12A	80149	1	37474517	-	-1.36482	-0.448706	0.22775	0.595183
ENSG00000100504	PYGL	phosphorylase, glycogen, liver	5836	14	50905216	Starch and sucrose metabolism, Necroptosis, Insulin signaling pathway, Glucagon signaling pathway, Insulin resistance	1.0517	0.0727227	0.428607	0.780068
ENSG00000153914	SREK1	splicing regulatory glutamic acid and lysine rich protein 1	140890	5	66144217; 66144834	-	1.08906	0.12308	0.102149	0.389638
ENSG00000144674	GOLGA4	golgin A4	2803	3	37243190	-	1.01124	0.0161202	0.87171	0.936708
ENSG00000160972	PPP1R16A	protein phosphatase 1 regulatory subunit 16A	84988	8	144477981; 144478350	-	-1.2128	-0.278339	0.000356915	0.00576646
ENSG00000167005	NUDT21	nudix hydrolase 21	11051	16	56429135	mRNA surveillance pathway	-1.08373	-0.116001	0.0251936	0.153939
ENSG00000146072	TNFRSF21	TNF receptor superfamily member 21	27242	6	47231526	Cytokine-cytokine receptor interaction	-1.00114	-0.00163682	0.981401	0.990289
ENSG00000204389	HSPA1A	heat shock protein family A (Hsp70) member 1A	3303	6	3063292; 3071341; 3148135; 3292764; 31815513	Spliceosome, MAPK signaling pathway, Protein processing in endoplasmic reticulum, Endocytosis, Longevity regulating pathway - multiple species, Antigen processing and presentation, Estrogen signaling pathway, Prion diseases, Legionellosis, Toxoplasmosis, Measles, Influenza A, Epstein-Barr virus infection	1.10201	0.140134	0.546065	0.827819
ENSG00000172831	CES2	carboxylesterase 2	8824	16	66934443; 66934470	Drug metabolism - other enzymes	-1.0926	-0.127759	0.0683361	0.304529
ENSG00000070882	OSBPL3	oxysterol binding protein like 3	26031	7	24796536	-	-1.07452	-0.103688	0.247234	0.614092
ENSG00000111596	CNOT2	CCR4-NOT transcription complex subunit 2	4848	12	70242993; 70243029; 70243713	RNA degradation	1.0162	0.0231904	0.645559	0.827819
ENSG00000139163	ETNK1	ethanolamine kinase 1	55500	12	22625141	Glycerophospholipid metabolism	-1.11647	-0.158944	0.0363598	0.198561
ENSG00000102158	MAGT1	magnesium transporter 1	84061	X	77826364	-	-1.03219	-0.0457106	0.581245	0.827819
ENSG00000213281	NRAS	neuroblastoma RAS viral oncogene homolog	4893	1	114704463	MAPK signaling pathway, ErbB signaling pathway, Ras signaling pathway, Rap1 signaling pathway, Chemokine signaling pathway, FoxO signaling pathway, Sphingolipid signaling pathway, Phospholipase D signaling pathway, Mitophagy - animal, Autophagy - animal, mTOR signaling pathway, PI3K-Akt signaling pathway, Apoptosis, Longevity regulating pathway, Longevity regulating pathway - multiple species, Ce…	-1.02775	-0.0394879	0.572625	0.827819
ENSG00000169116	PARM1	prostate androgen-regulated mucin-like protein 1	25849	4	74933074	-	-1.41401	-0.499794	0.0736183	0.318816
ENSG00000165271	NOL6	nucleolar protein 6	65083	9	33461352	Ribosome biogenesis in eukaryotes	-1.2064	-0.270704	0.0444456	0.229218
ENSG00000170270	GON7	GON7, KEOPS complex subunit homolog	84520	14	317453; 93202891	-	-1.29013	-0.367521	0.00019387	0.00355163
ENSG00000104341	LAPTM4B	lysosomal protein transmembrane 4 beta	55353	8	97775580	Lysosome	1.1085	0.148606	0.023167	0.14478
ENSG00000205302	SNX2	sorting nexin 2	6643	5	122774995	Endocytosis	1.11333	0.154888	0.0215092	0.137423
ENSG00000100360	IFT27	intraflagellar transport 27	11020	22	36758201; 36772402	-	-1.55542	-0.637303	2.13671e-11	6.85408e-09
ENSG00000105401	CDC37	cell division cycle 37	11140	19	10391132	PI3K-Akt signaling pathway	1.22106	0.288135	0.000130093	0.00256377
ENSG00000052126	PLEKHA5	pleckstrin homology domain containing A5	54477	12	19129691; 19205324	-	-1.10879	-0.148992	0.0272471	0.162608
ENSG00000198663	C6orf89	chromosome 6 open reading frame 89	221477	6	36871869; 36885863	-	-1.00046	-0.000656784	0.990254	0.995587
ENSG00000163946	FAM208A	family with sequence similarity 208 member A	23272	3	56620131	-	1.09751	0.134235	0.060976	0.282771
ENSG00000110042	DTX4	deltex E3 ubiquitin ligase 4	23220	11	59171429; 59172338	Notch signaling pathway	-1.04598	-0.0648529	0.439161	0.790305
ENSG00000064932	SBNO2	strawberry notch homolog 2	22904	19	220; 1107633	-	1.01852	0.0264717	0.867116	0.934248
ENSG00000108021	FAM208B	family with sequence similarity 208 member B	54906	10	5684837	-	1.13252	0.17954	0.0136304	0.0984231
ENSG00000147475	ERLIN2	ER lipid raft associated 2	11160	8	37736578; 37736678	-	1.04425	0.0624708	0.284617	0.647388
ENSG00000143641	GALNT2	polypeptide N-acetylgalactosaminyltransferase 2	2590	1	230057788; 230067194	Mucin type O-glycan biosynthesis	-1.06207	-0.0868808	0.175213	0.529666
ENSG00000021300	PLEKHB1	pleckstrin homology domain containing B1	58473	11	73646177; 73647548; 73648689	-	-2.19352	-1.13325	1.90642e-17	5.98306e-14
ENSG00000160588	MPZL3	myelin protein zero like 3	196264	11	118226689	-	1.01627	0.0232847	0.828372	0.908204
ENSG00000100129	EIF3L	eukaryotic translation initiation factor 3 subunit L	51386	22	37849371	-	-1.06666	-0.093102	0.113829	0.415279
ENSG00000089154	GCN1	GCN1, eIF2 alpha kinase activator homolog	10985	12	120127209	-	1.13602	0.183983	0.0182851	0.122438
ENSG00000113269	RNF130	ring finger protein 130	55819	5	179955066	-	-1.39717	-0.482507	2.30505e-07	1.46328e-05
ENSG00000150403	TMCO3	transmembrane and coiled-coil domains 3	55002	13	113490992	-	-1.22507	-0.292859	5.30939e-05	0.0012435
ENSG00000161671	EMC10	ER membrane protein complex subunit 10	284361	19	50476476	-	1.20189	0.2653	3.83519e-05	0.000961411
ENSG00000119888	EPCAM	epithelial cell adhesion molecule	4072	2	47369147	-	1.24371	0.314653	0.000409787	0.00645251
ENSG00000141027	NCOR1	nuclear receptor corepressor 1	9611	17	16030093; 16091569	Thyroid hormone signaling pathway, Transcriptional misregulation in cancer	-1.03467	-0.0491699	0.630185	0.827819
ENSG00000213853	EMP2	epithelial membrane protein 2	2013	16	10528421	-	-1.18278	-0.242182	0.0206897	0.133751
ENSG00000100813	ACIN1	apoptotic chromatin condensation inducer 1	22985	14	23058564	RNA transport, mRNA surveillance pathway, Spliceosome	-1.00213	-0.00307416	0.952698	0.97107
ENSG00000172331	BPGM	bisphosphoglycerate mutase	669	7	134646778	Glycolysis / Gluconeogenesis, Glycine, serine and threonine metabolism	-2.06259	-1.04446	2.47861e-05	0.000680487
ENSG00000204388	HSPA1B	heat shock protein family A (Hsp70) member 1B	3304	6	3075513; 3083566; 3160359; 3304987; 31827734	Spliceosome, MAPK signaling pathway, Protein processing in endoplasmic reticulum, Endocytosis, Longevity regulating pathway - multiple species, Antigen processing and presentation, Estrogen signaling pathway, Legionellosis, Toxoplasmosis, Measles, Influenza A, Epstein-Barr virus infection	1.20637	0.270671	0.234245	0.600336
ENSG00000176046	NUPR1	nuclear protein 1, transcriptional regulator	26471	16	28537340	Transcriptional misregulation in cancer	-1.44988	-0.53593	0.00089469	0.0118978
ENSG00000187510	PLEKHG7	pleckstrin homology and RhoGEF domain containing G7	440107	12	92736488	-	-1.56611	-0.647187	6.78498e-05	0.00149824
ENSG00000137098	SPAG8	sperm associated antigen 8	26206	9	35807784; 35809809	-	-1.37805	-0.462627	0.000228524	0.00405482
ENSG00000166483	WEE1	WEE1 G2 checkpoint kinase	7465	11	9573680; 9574686	Cell cycle	1.00086	0.00123812	0.993441	0.996867
ENSG00000169710	FASN	fatty acid synthase	2194	17	82078337	Fatty acid biosynthesis, AMPK signaling pathway, Insulin signaling pathway	-1.09345	-0.128892	0.321022	0.678821
ENSG00000136731	UGGT1	UDP-glucose glycoprotein glucosyltransferase 1	56886	2	128091179; 128091207	Protein processing in endoplasmic reticulum	-1.02794	-0.0397583	0.581294	0.827819
ENSG00000090863	GLG1	golgi glycoprotein 1	2734	16	74447427	Cell adhesion molecules (CAMs)	-1.05704	-0.0800259	0.28806	0.650446
ENSG00000080200	CRYBG3	crystallin beta-gamma domain containing 3	131544	3	97822039	-	1.15262	0.204918	0.00709742	0.0604255
ENSG00000111816	FRK	fyn related Src family tyrosine kinase	2444	6	115941529	-	-1.05463	-0.0767376	0.428959	0.780426
ENSG00000271394	-	7SK	-	-	-	-	1.01332	0.0190929	0.911129	0.955893
ENSG00000178252	WDR6	WD repeat domain 6	11180	3	49007061; 49007604	-	1.07069	0.0985354	0.0822059	0.341656
ENSG00000146278	PNRC1	proline rich nuclear receptor coactivator 1	10957	6	89080709	-	-1.60507	-0.682637	1.32907e-05	0.00040514
ENSG00000135316	SYNCRIP	synaptotagmin binding cytoplasmic RNA interacting protein	10492	6	85607783; 85613974	-	1.10568	0.14493	0.0455545	0.232988
ENSG00000174718	KIAA1551	KIAA1551	55196	12	31959418	-	-1.02032	-0.029027	0.724065	0.842643
ENSG00000167608	TMC4	transmembrane channel like 4	147798	19	134945; 54160095	-	-1.44374	-0.529808	1.55038e-07	1.04638e-05
ENSG00000153207	AHCTF1	AT-hook containing transcription factor 1	25909	1	246839097	-	1.04451	0.0628329	0.325936	0.683299
[truncated: 48,215 more rows]

## Sheet: Sup Tab 23 1R6F vs Air 48hrs
ID	Symbol	Description	EntrezID	Chrom	ChromLoc	KEGG Pathways	FC	logFC	P.Value	adj.P.Val
ENSG00000210082	RNR2	l-rRNA	4550	MT	1670	Ribosome biogenesis in eukaryotes, Ribosome	-1.1913	-0.252532	0.0168732	0.185968
ENSG00000211459	RNR1	s-rRNA	4549	MT	647	Ribosome biogenesis in eukaryotes, Ribosome	-1.22881	-0.297258	0.00152069	0.038997
ENSG00000274012	RN7SL2	RNA, 7SL, cytoplasmic 2	378706	14	49862550	-	1.1607	0.214999	0.0478299	0.346771
ENSG00000269028	MTRNR2L2	MT-RNR2-like 2	100462981	5	80649999	-	-1.2249	-0.292663	0.00566448	0.0937806
ENSG00000198183	BPIFA1	BPI fold containing family A member 1	51297	20	33235995	-	1.14168	0.191161	0.123081	0.560377
ENSG00000156508	EEF1A1	eukaryotic translation elongation factor 1 alpha 1	1915	6	73515749	RNA transport, Legionellosis	1.00929	0.0133359	0.862238	0.938627
ENSG00000124107	SLPI	secretory leukocyte peptidase inhibitor	6590	20	45252238	-	-1.01892	-0.0270339	0.857081	0.938627
ENSG00000202058	-	RN7SKP80	-	-	-	-	-1.14622	-0.196887	0.0474535	0.345564
ENSG00000263934	SNORD3A	small nucleolar RNA, C/D box 3A	780851	17	19188015	Ribosome biogenesis in eukaryotes, RNA transport	-1.06527	-0.0912189	0.673895	0.938627
ENSG00000135046	ANXA1	annexin A1	301	9	73151730	-	1.72014	0.78253	3.99056e-07	9.58765e-05
ENSG00000162896	PIGR	polymeric immunoglobulin receptor	5284	1	206928521	Intestinal immune network for IgA production	-1.11376	-0.155438	0.273154	0.776965
ENSG00000198938	COX3	cytochrome c oxidase III	4514	MT	-	Oxidative phosphorylation, Cardiac muscle contraction, Non-alcoholic fatty liver disease (NAFLD), Alzheimer's disease, Parkinson's disease, Huntington's disease	-1.10457	-0.143487	0.256085	0.761251
ENSG00000163220	S100A9	S100 calcium binding protein A9	6280	1	153357853	IL-17 signaling pathway	2.13084	1.09142	0.000209619	0.0101015
ENSG00000128422	KRT17	keratin 17	3872	17	41619439	-	1.58246	0.662173	0.00125586	0.0343286
ENSG00000135821	GLUL	glutamate-ammonia ligase	2752	1	182378092	Arginine biosynthesis, Alanine, aspartate and glutamate metabolism, Glyoxylate and dicarboxylate metabolism, Nitrogen metabolism, Necroptosis, Glutamatergic synapse, GABAergic synapse	1.36176	0.44547	2.26164e-08	1.11339e-05
ENSG00000205420	KRT6A	keratin 6A	3853	12	52487173	-	1.63349	0.707958	0.00860883	0.122361
ENSG00000130066	SAT1	spermidine/spermine N1-acetyltransferase 1	6303	X	23783157	Arginine and proline metabolism, Ferroptosis	1.01687	0.0241401	0.853189	0.938627
ENSG00000057149	SERPINB3	serpin family B member 3	6317	18	63655196	Amoebiasis	1.43383	0.519872	0.00989047	0.133787
ENSG00000272398	CD24	CD24 molecule	100133941	6	106969830	Hematopoietic cell lineage	1.00334	0.00481362	0.944625	0.96714
ENSG00000255823	MTRNR2L8	MT-RNR2-like 8	100463486	11	10507886	-	-1.25224	-0.32451	0.00771639	0.113928
ENSG00000167653	PSCA	prostate stem cell antigen	8000	8	142670307; 142680455	-	1.2634	0.337307	0.00939487	0.129283
ENSG00000182718	ANXA2	annexin A2	302	15	60347150	-	1.29777	0.376039	0.000372131	0.0151183
ENSG00000198804	COX1	cytochrome c oxidase subunit I	4512	MT	-	Oxidative phosphorylation, Cardiac muscle contraction, Non-alcoholic fatty liver disease (NAFLD), Alzheimer's disease, Parkinson's disease, Huntington's disease	-1.12953	-0.175728	0.156903	0.629985
ENSG00000165092	ALDH1A1	aldehyde dehydrogenase 1 family member A1	216	9	72900661	Retinol metabolism	1.00305	0.00439904	0.97942	0.988356
ENSG00000108602	ALDH3A1	aldehyde dehydrogenase 3 family member A1	218	17	19737984	Glycolysis / Gluconeogenesis, Histidine metabolism, Tyrosine metabolism, Phenylalanine metabolism, beta-Alanine metabolism, Metabolism of xenobiotics by cytochrome P450, Drug metabolism - cytochrome P450, Chemical carcinogenesis	2.13205	1.09224	8.13168e-11	1.34499e-07
ENSG00000171345	KRT19	keratin 19	3880	17	41523616	-	1.3691	0.453228	6.1805e-05	0.0041134
ENSG00000109971	HSPA8	heat shock protein family A (Hsp70) member 8	3312	11	123057491	Spliceosome, MAPK signaling pathway, Protein processing in endoplasmic reticulum, Endocytosis, Longevity regulating pathway - multiple species, Antigen processing and presentation, Estrogen signaling pathway, Legionellosis, Toxoplasmosis, Measles, Influenza A, Epstein-Barr virus infection	1.13526	0.183022	0.253173	0.758331
ENSG00000263740	-	RN7SL4P	-	-	-	-	1.09904	0.13625	0.154269	0.624515
ENSG00000166710	-	B2M	-	-	-	-	-1.15358	-0.206123	0.0471584	0.344739
ENSG00000186081	KRT5	keratin 5	3852	12	52514574	-	1.00221	0.00318313	0.990716	0.995175
ENSG00000115414	FN1	fibronectin 1	2335	2	215360439; 215414660	PI3K-Akt signaling pathway, Focal adhesion, ECM-receptor interaction, Regulation of actin cytoskeleton, AGE-RAGE signaling pathway in diabetic complications, Bacterial invasion of epithelial cells, Amoebiasis, Human papillomavirus infection, Pathways in cancer, Proteoglycans in cancer, Small cell lung cancer	-1.3236	-0.404471	0.238599	0.746275
ENSG00000197956	S100A6	S100 calcium binding protein A6	6277	1	153534599	-	1.5832	0.662844	1.3236e-08	7.14661e-06
ENSG00000150991	UBC	ubiquitin C	7316	12	124911644	PPAR signaling pathway	1.20103	0.264269	0.050721	0.356774
ENSG00000251562	MALAT1	metastasis associated lung adenocarcinoma transcript 1 (non-protein coding)	378938	11	65497761	-	-1.44066	-0.526734	0.0405864	0.315628
ENSG00000117472	TSPAN1	tetraspanin 1	10103	1	46175076	-	1.22132	0.288444	0.000161716	0.00843011
ENSG00000067225	PKM	pyruvate kinase, muscle	5315	15	72199028	Glycolysis / Gluconeogenesis, Purine metabolism, Pyruvate metabolism, Glucagon signaling pathway, Type II diabetes mellitus, Human papillomavirus infection, Viral carcinogenesis, Central carbon metabolism in cancer	1.06705	0.0936332	0.329868	0.819296
ENSG00000125999	BPIFB1	BPI fold containing family B member 1	92747	20	33283134	-	1.02936	0.0417502	0.739002	0.938627
ENSG00000112378	PERP	PERP, TP53 apoptosis effector	64065	6	138088504	p53 signaling pathway	1.18866	0.24934	0.0336312	0.283634
ENSG00000148180	GSN	gelsolin	2934	9	121268101; 121286080; 121286579; 121299800	Fc gamma R-mediated phagocytosis, Regulation of actin cytoskeleton, Viral carcinogenesis	1.06225	0.0871233	0.325049	0.815572
ENSG00000142973	CYP4B1	cytochrome P450 family 4 subfamily B member 1	1580	1	46798997	-	-1.32793	-0.409183	0.00281104	0.0595082
ENSG00000092820	EZR	ezrin	7430	6	158765740	Tight junction, Leukocyte transendothelial migration, Regulation of actin cytoskeleton, Gastric acid secretion, Pathogenic Escherichia coli infection, Proteoglycans in cancer, MicroRNAs in cancer	-1.03883	-0.0549555	0.621284	0.938627
ENSG00000133112	TPT1	tumor protein, translationally-controlled 1	7178	13	45333470	-	1.13914	0.187939	0.0909846	0.483665
ENSG00000184254	ALDH1A3	aldehyde dehydrogenase 1 family member A3	220	15	100879691	Glycolysis / Gluconeogenesis, Histidine metabolism, Tyrosine metabolism, Phenylalanine metabolism, beta-Alanine metabolism, Metabolism of xenobiotics by cytochrome P450, Drug metabolism - cytochrome P450, Chemical carcinogenesis	3.7808	1.91869	7.81013e-20	1.30726e-15
ENSG00000085063	CD59	CD59 molecule	966	11	33703009	Complement and coagulation cascades, Hematopoietic cell lineage	-1.13817	-0.186718	0.0216446	0.21759
ENSG00000143546	S100A8	S100 calcium binding protein A8	6279	1	153390031	IL-17 signaling pathway	2.08848	1.06246	0.00137828	0.0364449
ENSG00000265735	-	RN7SL5P	-	-	-	-	1.12695	0.172419	0.223396	0.733215
ENSG00000188229	TUBB4B	tubulin beta 4B class IVb	10383	9	137241258	Phagosome, Gap junction, Pathogenic Escherichia coli infection	1.11332	0.154864	0.335426	0.82359
ENSG00000058085	LAMC2	laminin subunit gamma 2	3918	1	183186038	PI3K-Akt signaling pathway, Focal adhesion, ECM-receptor interaction, Toxoplasmosis, Amoebiasis, Human papillomavirus infection, Pathways in cancer, Small cell lung cancer	1.72644	0.787799	0.000124152	0.00700469
ENSG00000084207	GSTP1	glutathione S-transferase pi 1	2950	11	67583594	Glutathione metabolism, Metabolism of xenobiotics by cytochrome P450, Drug metabolism - cytochrome P450, Pathways in cancer, Chemical carcinogenesis, Prostate cancer, Hepatocellular carcinoma, Fluid shear stress and atherosclerosis	1.23577	0.305406	2.10119e-05	0.0019324
ENSG00000184009	ACTG1	actin gamma 1	71	17	81509970	Rap1 signaling pathway, Phagosome, Apoptosis, Hippo signaling pathway, Focal adhesion, Adherens junction, Tight junction, Platelet activation, Leukocyte transendothelial migration, Regulation of actin cytoskeleton, Thyroid hormone signaling pathway, Oxytocin signaling pathway, Bacterial invasion of epithelial cells, Vibrio cholerae infection, Pathogenic Escherichia coli infection, Shigellosis, Sa…	1.58693	0.666239	5.861e-05	0.0039987
ENSG00000198668	CALM1	calmodulin 1	801	14	90396982	Ras signaling pathway, Rap1 signaling pathway, Calcium signaling pathway, cGMP-PKG signaling pathway, cAMP signaling pathway, Phosphatidylinositol signaling system, Oocyte meiosis, Cellular senescence, Adrenergic signaling in cardiomyocytes, Vascular smooth muscle contraction, Apelin signaling pathway, Circadian entrainment, Long-term potentiation, Neurotrophin signaling pathway, Dopaminergic syn…	-1.00939	-0.0134871	0.862622	0.938627
ENSG00000075624	ACTB	actin beta	60	7	5527147	Rap1 signaling pathway, Phagosome, Apoptosis, Hippo signaling pathway, Focal adhesion, Adherens junction, Tight junction, Platelet activation, Leukocyte transendothelial migration, Regulation of actin cytoskeleton, Thyroid hormone signaling pathway, Oxytocin signaling pathway, Gastric acid secretion, Bacterial invasion of epithelial cells, Vibrio cholerae infection, Pathogenic Escherichia coli in…	1.43599	0.522045	0.00115924	0.0324291
ENSG00000200488	-	RN7SKP203	-	-	-	-	-1.13623	-0.184257	0.0652545	0.408056
ENSG00000139644	TMBIM6	transmembrane BAX inhibitor motif containing 6	7009	12	49741509; 49741808	-	1.12886	0.174872	0.00110737	0.0313978
ENSG00000179869	ABCA13	ATP binding cassette subfamily A member 13	154664	7	48171459	ABC transporters	-1.42774	-0.513735	0.000399673	0.0158399
ENSG00000167552	TUBA1A	tubulin alpha 1a	7846	12	49184794	Phagosome, Apoptosis, Tight junction, Gap junction, Pathogenic Escherichia coli infection	1.01749	0.0250207	0.90409	0.949867
ENSG00000124942	AHNAK	AHNAK nucleoprotein	79026	11	62433541; 62515901	-	-1.16078	-0.215097	0.204631	0.710506
ENSG00000170017	ALCAM	activated leukocyte cell adhesion molecule	214	3	105366712	Cell adhesion molecules (CAMs)	-1.10529	-0.14442	0.059528	0.388553
ENSG00000111640	GAPDH	glyceraldehyde-3-phosphate dehydrogenase	2597	12	6534404; 6534658; 6535218	Glycolysis / Gluconeogenesis, HIF-1 signaling pathway, Alzheimer's disease	1.19278	0.254324	0.0677141	0.416369
ENSG00000110321	EIF4G2	eukaryotic translation initiation factor 4 gamma 2	1982	11	10797045	RNA transport, Viral myocarditis	1.05142	0.0723413	0.198104	0.70134
ENSG00000047457	CP	ceruloplasmin	1356	3	149162409; 149172500	Porphyrin and chlorophyll metabolism, Ferroptosis	1.05761	0.0808145	0.507922	0.938627
ENSG00000196754	S100A2	S100 calcium binding protein A2	6273	1	153561108	-	1.02918	0.0414966	0.802932	0.938627
ENSG00000117450	PRDX1	peroxiredoxin 1	5052	1	45511034	Peroxisome	1.13281	0.179909	0.00986443	0.133585
ENSG00000108654	DDX5	DEAD-box helicase 5	1655	17	64498253	Spliceosome, Transcriptional misregulation in cancer, Proteoglycans in cancer	1.01163	0.0166886	0.812591	0.938627
ENSG00000135480	KRT7	keratin 7	3855	12	52233169	-	1.46209	0.548029	1.25181e-10	1.90479e-07
ENSG00000148346	LCN2	lipocalin 2	3934	9	128149429	IL-17 signaling pathway	1.51433	0.598683	0.280183	0.782451
ENSG00000105519	CAPS	calcyphosine	828	19	5913643	-	-1.13237	-0.179348	0.0967247	0.498388
ENSG00000087086	FTL	ferritin light chain	2512	19	48965308	Ferroptosis, Necroptosis, Mineral absorption	1.15952	0.213533	0.249929	0.755577
ENSG00000167658	EEF2	eukaryotic translation elongation factor 2	1938	19	3976055	AMPK signaling pathway, Oxytocin signaling pathway	1.05125	0.0721053	0.415624	0.886469
ENSG00000167996	FTH1	ferritin heavy chain 1	2495	11	61964284	Ferroptosis, Necroptosis, Mineral absorption	1.13146	0.17818	0.400456	0.873674
ENSG00000201428	-	RN7SKP71	-	-	-	-	-1.12378	-0.168355	0.110291	0.530727
ENSG00000089157	RPLP0	ribosomal protein lateral stalk subunit P0	6175	12	120196699	Ribosome	1.08698	0.120324	0.139129	0.596365
ENSG00000170421	KRT8	keratin 8	3856	12	52897186	-	1.17257	0.229673	0.0254963	0.240032
ENSG00000181143	MUC16	mucin 16, cell surface associated	94025	19	8848843	-	-1.69575	-0.761926	0.0104548	0.138479
ENSG00000266412	NCOA4	nuclear receptor coactivator 4	8031	10	46005087	Ferroptosis, Pathways in cancer, Thyroid cancer	1.01963	0.0280413	0.823296	0.938627
ENSG00000164733	CTSB	cathepsin B	1508	8	11842524	Autophagy - animal, Lysosome, Apoptosis, Antigen processing and presentation, NOD-like receptor signaling pathway, Renin secretion	-1.2727	-0.347898	0.00139448	0.0366995
ENSG00000125730	C3	complement C3	718	19	6677834	Phagosome, Complement and coagulation cascades, Pertussis, Legionellosis, Leishmaniasis, Chagas disease (American trypanosomiasis), Staphylococcus aureus infection, Tuberculosis, Kaposi's sarcoma-associated herpesvirus infection, Herpes simplex infection, Viral carcinogenesis, Systemic lupus erythematosus	-1.20576	-0.269942	0.134257	0.585663
ENSG00000174444	RPL4	ribosomal protein L4	6124	15	66499314	Ribosome	1.00338	0.00486922	0.939505	0.964494
ENSG00000165272	AQP3	aquaporin 3 (Gill blood group)	360	9	33441153	Vasopressin-regulated water reabsorption	-1.0132	-0.0189213	0.876754	0.941074
ENSG00000200312	-	RN7SKP255	-	-	-	-	-1.13022	-0.176608	0.117357	0.548283
ENSG00000159713	TPPP3	tubulin polymerization promoting protein family member 3	51673	16	67389806	-	-1.05845	-0.0819572	0.432158	0.899642
ENSG00000143933	CALM2	calmodulin 2	805	2	47160081	Ras signaling pathway, Rap1 signaling pathway, Calcium signaling pathway, cGMP-PKG signaling pathway, cAMP signaling pathway, Phosphatidylinositol signaling system, Oocyte meiosis, Cellular senescence, Adrenergic signaling in cardiomyocytes, Vascular smooth muscle contraction, Apelin signaling pathway, Circadian entrainment, Long-term potentiation, Neurotrophin signaling pathway, Dopaminergic syn…	-1.00785	-0.0112849	0.898491	0.947674
ENSG00000044115	CTNNA1	catenin alpha 1	1495	5	138753385; 138753821; 138875229; 138875399	Hippo signaling pathway, Adherens junction, Leukocyte transendothelial migration, Bacterial invasion of epithelial cells, Pathways in cancer, Endometrial cancer, Arrhythmogenic right ventricular cardiomyopathy (ARVC)	1.24611	0.317437	5.87086e-06	0.000765712
ENSG00000127022	CANX	calnexin	821	5	179698928	Protein processing in endoplasmic reticulum, Phagosome, Antigen processing and presentation, Thyroid hormone synthesis, HTLV-I infection	1.02357	0.0336119	0.620384	0.938627
ENSG00000096384	HSP90AB1	heat shock protein 90 alpha family class B member 1	3326	6	44246165; 44246957	Protein processing in endoplasmic reticulum, PI3K-Akt signaling pathway, Necroptosis, Antigen processing and presentation, NOD-like receptor signaling pathway, IL-17 signaling pathway, Th17 cell differentiation, Progesterone-mediated oocyte maturation, Estrogen signaling pathway, Pathways in cancer, Prostate cancer, Fluid shear stress and atherosclerosis	-1.00741	-0.0106506	0.910363	0.951631
ENSG00000163191	S100A11	S100 calcium binding protein A11	6282	1	152032505	-	1.25218	0.324436	0.000515969	0.0187379
ENSG00000187134	AKR1C1	aldo-keto reductase family 1 member C1	1645	10	4963261	Steroid hormone biosynthesis, Metabolism of xenobiotics by cytochrome P450	-1.46307	-0.548999	0.00293018	0.0613066
ENSG00000007062	PROM1	prominin 1	8842	4	15968225	Transcriptional misregulation in cancer	-1.20203	-0.265472	0.0949429	0.494172
ENSG00000115677	HDLBP	high density lipoprotein binding protein	3069	2	241227263	-	1.04387	0.0619448	0.330388	0.819665
ENSG00000129654	FOXJ1	forkhead box J1	2302	17	76136333	-	-1.19886	-0.261662	0.0283255	0.256323
ENSG00000186832	KRT16	keratin 16	3868	17	41609778	-	1.31652	0.396729	0.293916	0.792823
ENSG00000168036	CTNNB1	catenin beta 1	1499	3	41199423; 41199450	Rap1 signaling pathway, Wnt signaling pathway, Hippo signaling pathway, Focal adhesion, Adherens junction, Signaling pathways regulating pluripotency of stem cells, Leukocyte transendothelial migration, Melanogenesis, Thyroid hormone signaling pathway, Bacterial invasion of epithelial cells, Pathogenic Escherichia coli infection, Human papillomavirus infection, HTLV-I infection, Kaposi's sarcoma-…	-1.03808	-0.0539159	0.451028	0.914218
ENSG00000100201	DDX17	DEAD-box helicase 17	10521	22	38483437	-	-1.07327	-0.10202	0.074419	0.438343
ENSG00000162949	CAPN13	calpain 13	92291	2	30722770	-	-1.12393	-0.168552	0.441638	0.907161
ENSG00000151632	AKR1C2	aldo-keto reductase family 1 member C2	1646	10	4987775; 4999910	Steroid hormone biosynthesis, Chemical carcinogenesis	-1.41277	-0.498527	0.00218883	0.0502822
ENSG00000116133	DHCR24	24-dehydrocholesterol reductase	1718	1	54849626	Steroid biosynthesis	-1.03214	-0.0456405	0.637762	0.938627
ENSG00000256045	MTRNR2L10	MT-RNR2-like 10	100463488	X	55181390	-	-1.21232	-0.277771	0.030018	0.264954
ENSG00000197746	PSAP	prosaposin	5660	10	71816282	Lysosome	-1.14752	-0.198518	0.0277103	0.252669
ENSG00000126432	PRDX5	peroxiredoxin 5	25824	11	64318087	Peroxisome	-1.07244	-0.100902	0.256322	0.761299
ENSG00000185479	KRT6B	keratin 6B	3854	12	52446650	-	2.28128	1.18985	0.00254213	0.0556455
ENSG00000132475	H3F3B	H3 histone family member 3B	3021	17	75776433	Alcoholism, Transcriptional misregulation in cancer, Systemic lupus erythematosus	1.21052	0.275632	0.000170169	0.00872465
ENSG00000153113	CAST	calpastatin	831	5	96662036; 96662156; 96662978; 96702659; 96743539	-	1.00596	0.00856722	0.908128	0.951153
ENSG00000142541	RPL13A	ribosomal protein L13a	23521	19	49487553	Ribosome	1.00535	0.00770072	0.922751	0.957049
ENSG00000181019	NQO1	NAD(P)H quinone dehydrogenase 1	1728	16	69709400	Ubiquinone and other terpenoid-quinone biosynthesis, Hepatocellular carcinoma, Fluid shear stress and atherosclerosis	1.15628	0.209497	0.0650557	0.40742
ENSG00000162909	CAPN2	calpain 2	824	1	223701592; 223712416	Protein processing in endoplasmic reticulum, Apoptosis, Necroptosis, Cellular senescence, Focal adhesion, Alzheimer's disease	1.04565	0.0644004	0.339557	0.826731
ENSG00000136810	TXN	thioredoxin	7295	9	110243811	NOD-like receptor signaling pathway, Fluid shear stress and atherosclerosis	1.09127	0.126014	0.365045	0.847019
ENSG00000116209	TMEM59	transmembrane protein 59	9528	1	54026680; 54045485	-	-1.02514	-0.0358269	0.567924	0.938627
ENSG00000141367	CLTC	clathrin heavy chain	1213	17	59619688	Lysosome, Endocytosis, Synaptic vesicle cycle, Endocrine and other factor-regulated calcium reabsorption, Huntington's disease, Bacterial invasion of epithelial cells	1.00792	0.0113756	0.874391	0.940366
ENSG00000118515	SGK1	serum/glucocorticoid regulated kinase 1	6446	6	134169245	FoxO signaling pathway, mTOR signaling pathway, PI3K-Akt signaling pathway, Aldosterone-regulated sodium reabsorption	1.02031	0.0290049	0.788158	0.938627
ENSG00000163435	ELF3	E74 like ETS transcription factor 3	1999	1	202010561	-	1.07233	0.100755	0.433287	0.900527
ENSG00000108946	PRKAR1A	protein kinase cAMP-dependent type I regulatory subunit alpha	5573	17	68413622; 68511779; 68512378; 68515393	Insulin signaling pathway	-1.08602	-0.119053	0.0901093	0.481294
ENSG00000234745	HLA-B	major histocompatibility complex, class I, B	3106	6	2609562; 2656103; 2662477; 2695837; 2834225; 31353865	Endocytosis, Phagosome, Cellular senescence, Cell adhesion molecules (CAMs), Antigen processing and presentation, Natural killer cell mediated cytotoxicity, Type I diabetes mellitus, Human papillomavirus infection, HTLV-I infection, Kaposi's sarcoma-associated herpesvirus infection, Herpes simplex infection, Epstein-Barr virus infection, Viral carcinogenesis, Autoimmune thyroid disease, Allograft…	-1.15182	-0.203912	0.17088	0.65568
ENSG00000137154	RPS6	ribosomal protein S6	6194	9	19376255	Ribosome, HIF-1 signaling pathway, mTOR signaling pathway, PI3K-Akt signaling pathway, Apelin signaling pathway, Insulin signaling pathway, Proteoglycans in cancer	1.00851	0.0122264	0.860619	0.938627
ENSG00000074800	ENO1	enolase 1	2023	1	8860999	Glycolysis / Gluconeogenesis, RNA degradation, HIF-1 signaling pathway	1.05574	0.0782552	0.442847	0.907646
ENSG00000019582	CD74	CD74 molecule	972	5	150401636	Antigen processing and presentation, Tuberculosis, Herpes simplex infection	-1.23367	-0.302958	0.11018	0.530551
ENSG00000140391	TSPAN3	tetraspanin 3	10099	15	77044017	-	1.06551	0.0915408	0.225314	0.733533
ENSG00000124762	CDKN1A	cyclin dependent kinase inhibitor 1A	1026	6	36676459; 36676489; 36676536; 36678678; 36678709	ErbB signaling pathway, HIF-1 signaling pathway, FoxO signaling pathway, Cell cycle, p53 signaling pathway, PI3K-Akt signaling pathway, Cellular senescence, Jak-STAT signaling pathway, Oxytocin signaling pathway, Hepatitis C, Hepatitis B, Human papillomavirus infection, HTLV-I infection, Kaposi's sarcoma-associated herpesvirus infection, Epstein-Barr virus infection, Pathways in cancer, Transcrip…	1.15186	0.203959	0.162092	0.638477
ENSG00000164924	YWHAZ	tyrosine 3-monooxygenase/tryptophan 5-monooxygenase activation protein zeta	7534	8	100918575	Cell cycle, Oocyte meiosis, PI3K-Akt signaling pathway, Hippo signaling pathway, Pathogenic Escherichia coli infection, Hepatitis B, Epstein-Barr virus infection, Viral carcinogenesis	1.13306	0.180218	0.0334668	0.282809
ENSG00000179813	FAM216B	family with sequence similarity 216 member B	144809	13	42781549	-	-1.38407	-0.46892	0.000253184	0.0115367
ENSG00000196878	LAMB3	laminin subunit beta 3	3914	1	209614872	PI3K-Akt signaling pathway, Focal adhesion, ECM-receptor interaction, Toxoplasmosis, Amoebiasis, Human papillomavirus infection, Pathways in cancer, Small cell lung cancer	1.82032	0.864191	0.000100436	0.00600393
ENSG00000009307	CSDE1	cold shock domain containing E1	7812	1	114716912	-	1.06599	0.0921973	0.172417	0.658184
ENSG00000125304	TM9SF2	transmembrane 9 superfamily member 2	9375	13	99501373	-	1.02047	0.0292334	0.556767	0.938627
ENSG00000108298	RPL19	ribosomal protein L19	6143	17	39200282; 39200322	Ribosome	1.05642	0.079182	0.227533	0.736835
ENSG00000117525	F3	coagulation factor III, tissue factor	2152	1	94529175	Complement and coagulation cascades, AGE-RAGE signaling pathway in diabetic complications	2.20596	1.14141	6.68097e-09	4.1417e-06
ENSG00000109654	TRIM2	tripartite motif containing 2	23321	4	153153117; 153204413; 153257358	-	-1.28552	-0.362354	6.76717e-06	0.00084529
ENSG00000204628	RACK1	receptor for activated C kinase 1	10399	5	181236927	Measles	1.11502	0.157072	0.0321683	0.276598
ENSG00000196344	ADH7	alcohol dehydrogenase 7 (class IV), mu or sigma polypeptide	131	4	99412260	Glycolysis / Gluconeogenesis, Fatty acid degradation, Tyrosine metabolism, Retinol metabolism, Metabolism of xenobiotics by cytochrome P450, Drug metabolism - cytochrome P450, Chemical carcinogenesis	-1.13902	-0.187794	0.309531	0.802819
ENSG00000053747	LAMA3	laminin subunit alpha 3	3909	18	23689442; 23873019	PI3K-Akt signaling pathway, Focal adhesion, ECM-receptor interaction, Toxoplasmosis, Amoebiasis, Human papillomavirus infection, Pathways in cancer, Small cell lung cancer	2.37559	1.24828	2.39022e-07	6.55862e-05
ENSG00000070831	CDC42	cell division cycle 42	998	1	22052626	MAPK signaling pathway, Ras signaling pathway, Rap1 signaling pathway, Chemokine signaling pathway, Endocytosis, Axon guidance, VEGF signaling pathway, Focal adhesion, Adherens junction, Tight junction, T cell receptor signaling pathway, Fc gamma R-mediated phagocytosis, Leukocyte transendothelial migration, Neurotrophin signaling pathway, Regulation of actin cytoskeleton, GnRH signaling pathway,…	1.10101	0.13883	0.0262614	0.244428
ENSG00000169429	CXCL8	C-X-C motif chemokine ligand 8	3576	4	73740505	Cytokine-cytokine receptor interaction, Chemokine signaling pathway, NF-kappa B signaling pathway, Phospholipase D signaling pathway, Cellular senescence, Toll-like receptor signaling pathway, NOD-like receptor signaling pathway, RIG-I-like receptor signaling pathway, IL-17 signaling pathway, Non-alcoholic fatty liver disease (NAFLD), AGE-RAGE signaling pathway in diabetic complications, Epitheli…	3.40475	1.76755	0.00228996	0.0519367
ENSG00000115306	SPTBN1	spectrin beta, non-erythrocytic 1	6711	2	54456316; 54558393	-	-1.042	-0.059357	0.552844	0.938627
ENSG00000161011	SQSTM1	sequestosome 1	8878	5	179806387; 179807002; 179820841	Mitophagy - animal, Necroptosis, Cellular senescence, Osteoclast differentiation, Fluid shear stress and atherosclerosis	-1.09688	-0.133407	0.482197	0.935335
ENSG00000096696	DSP	desmoplakin	1832	6	7541574	Arrhythmogenic right ventricular cardiomyopathy (ARVC)	-1.06318	-0.0883883	0.563332	0.938627
ENSG00000142937	-	RPS8	-	-	-	-	1.09479	0.130657	0.0606825	0.392922
ENSG00000170315	UBB	ubiquitin B	7314	17	16380792; 16380796; 16381096; 16381289; 16381340; 16381464	Mitophagy - animal, Endocytosis, Parkinson's disease, Kaposi's sarcoma-associated herpesvirus infection	1.0502	0.0706634	0.383251	0.860374
ENSG00000118680	MYL12B	myosin light chain 12B	103910	18	3262112; 3262612; 3262718	Focal adhesion, Tight junction, Platelet activation, Leukocyte transendothelial migration, Regulation of actin cytoskeleton	1.13673	0.184884	0.0153079	0.175376
ENSG00000134294	SLC38A2	solute carrier family 38 member 2	54407	12	46358187	Glutamatergic synapse, GABAergic synapse, Protein digestion and absorption	-1.09735	-0.134022	0.341635	0.828085
ENSG00000126777	KTN1	kinectin 1	3895	14	55580206	-	-1.01233	-0.0176767	0.727087	0.938627
ENSG00000145425	RPS3A	ribosomal protein S3A	6189	4	151099572	Ribosome	-1.00619	-0.00890935	0.919607	0.955794
ENSG00000150687	PRSS23	protease, serine 23	11098	11	86791058; 86800239	-	-1.06532	-0.0912909	0.544376	0.938627
ENSG00000115524	SF3B1	splicing factor 3b subunit 1	23451	2	197391973; 197418796	Spliceosome	-1.04395	-0.0620527	0.282459	0.784438
ENSG00000112096	SOD2	superoxide dismutase 2, mitochondrial	6648	6	159679063; 159690921	FoxO signaling pathway, Peroxisome, Longevity regulating pathway, Longevity regulating pathway - multiple species, Huntington's disease	1.18616	0.246294	0.631986	0.938627
ENSG00000165119	HNRNPK	heterogeneous nuclear ribonucleoprotein K	3190	9	83968082	Spliceosome, Herpes simplex infection, Viral carcinogenesis, MicroRNAs in cancer	1.04824	0.0679728	0.175732	0.663723
ENSG00000034510	TMSB10	thymosin beta 10	9168	2	84905638	-	1.51163	0.596102	0.000111441	0.00650401
ENSG00000179218	CALR	calreticulin	811	19	12938599	Protein processing in endoplasmic reticulum, Phagosome, Antigen processing and presentation, Chagas disease (American trypanosomiasis), HTLV-I infection	1.26367	0.337621	5.6094e-05	0.0038691
ENSG00000213639	PPP1CB	protein phosphatase 1 catalytic subunit beta	5500	2	28751747; 28751759	mRNA surveillance pathway, cGMP-PKG signaling pathway, cAMP signaling pathway, Oocyte meiosis, Cellular senescence, Adrenergic signaling in cardiomyocytes, Vascular smooth muscle contraction, Hippo signaling pathway, Focal adhesion, Platelet activation, Long-term potentiation, Dopaminergic synapse, Inflammatory mediator regulation of TRP channels, Regulation of actin cytoskeleton, Insulin signali…	-1.13769	-0.186113	0.0763099	0.444009
ENSG00000142534	RPS11	ribosomal protein S11	6205	19	49496364	Ribosome	1.05448	0.0765349	0.279786	0.782248
ENSG00000147403	RPL10	ribosomal protein L10	6134	X	154398064; 154398371; 154398496	Ribosome	1.05477	0.0769221	0.340043	0.82725
ENSG00000265972	TXNIP	thioredoxin interacting protein	10628	1	145992425	NOD-like receptor signaling pathway	-1.50358	-0.588399	1.39134e-05	0.00145249
ENSG00000184292	TACSTD2	tumor-associated calcium signal transducer 2	4070	1	58575422	-	1.31552	0.395633	0.00241248	0.0537208
ENSG00000092841	MYL6	myosin light chain 6	4637	12	56158260	Vascular smooth muscle contraction, Tight junction, Oxytocin signaling pathway	1.18615	0.246281	0.0045995	0.082037
ENSG00000187514	PTMA	prothymosin, alpha	5757	2	231708524	Epstein-Barr virus infection	1.03851	0.0545175	0.471083	0.92965
ENSG00000127914	AKAP9	A-kinase anchoring protein 9	10142	7	91940874	-	-1.32106	-0.401692	0.000306846	0.0131917
ENSG00000054654	SYNE2	spectrin repeat containing nuclear envelope protein 2	23224	14	63852964; 64214140; 64215953	-	-1.24088	-0.311365	0.0027025	0.0580922
ENSG00000155096	AZIN1	antizyme inhibitor 1	51582	8	102826301	-	-1.22502	-0.292803	1.30507e-05	0.00138547
ENSG00000161905	ALOX15	arachidonate 15-lipoxygenase	246	17	4630918	Arachidonic acid metabolism, Linoleic acid metabolism, Ferroptosis, Necroptosis, Serotonergic synapse	-1.29618	-0.374269	0.0046925	0.083173
ENSG00000161798	AQP5	aquaporin 5	362	12	49961495	Salivary secretion	1.35206	0.435164	0.0742575	0.437803
ENSG00000092148	HECTD1	HECT domain E3 ubiquitin protein ligase 1	25831	14	31100114	-	-1.10789	-0.147809	0.0581779	0.383355
ENSG00000152234	ATP5A1	ATP synthase, H+ transporting, mitochondrial F1 complex, alpha subunit 1, cardiac muscle	498	18	46084143	Oxidative phosphorylation, Alzheimer's disease, Parkinson's disease, Huntington's disease	-1.02219	-0.0316621	0.61684	0.938627
ENSG00000156675	RAB11FIP1	RAB11 family interacting protein 1	80223	8	37858946	Endocytosis	1.09792	0.134767	0.421284	0.890671
ENSG00000100219	XBP1	X-box binding protein 1	7494	22	28794559	Protein processing in endoplasmic reticulum, Non-alcoholic fatty liver disease (NAFLD), HTLV-I infection	1.03549	0.0503144	0.648405	0.938627
ENSG00000147604	RPL7	ribosomal protein L7	6129	8	73290638	Ribosome	1.05168	0.0726922	0.368925	0.849228
ENSG00000148303	RPL7A	ribosomal protein L7a	6130	9	133348213	Ribosome	1.09599	0.132236	0.063118	0.400781
ENSG00000078674	PCM1	pericentriolar material 1	5108	8	17922856	-	-1.17994	-0.238717	0.000105027	0.00621778
ENSG00000137699	TRIM29	tripartite motif containing 29	23650	11	120111274; 120111285	-	1.19349	0.255189	0.00994166	0.134278
ENSG00000163453	IGFBP7	insulin like growth factor binding protein 7	3490	4	57031070; 57032237	-	-1.34163	-0.423988	0.000369027	0.0150653
ENSG00000185432	METTL7A	methyltransferase like 7A	25840	12	50924750	-	-1.59866	-0.676865	1.73496e-05	0.00170822
ENSG00000130402	ACTN4	actinin alpha 4	81	19	38647615	Focal adhesion, Adherens junction, Tight junction, Leukocyte transendothelial migration, Regulation of actin cytoskeleton, Amoebiasis, Viral carcinogenesis, Systemic lupus erythematosus	1.01052	0.0150969	0.878973	0.94147
ENSG00000165280	VCP	valosin containing protein	7415	9	35056067	Protein processing in endoplasmic reticulum, Legionellosis	1.22027	0.287206	0.000228017	0.0106212
ENSG00000212232	SNORD17	small nucleolar RNA, C/D box 17	692086	20	17962709	-	-1.16738	-0.223269	0.0633015	0.40129
ENSG00000039139	DNAH5	dynein axonemal heavy chain 5	1767	5	13690328	Huntington's disease	-1.63686	-0.710931	1.25115e-05	0.00134882
ENSG00000062716	VMP1	vacuole membrane protein 1	81671	17	59707464	Autophagy - animal	-1.02629	-0.0374337	0.679313	0.938627
ENSG00000149925	ALDOA	aldolase, fructose-bisphosphate A	226	16	30053089; 30064278; 30064496; 30065672	Glycolysis / Gluconeogenesis, Pentose phosphate pathway, Fructose and mannose metabolism, HIF-1 signaling pathway	1.21221	0.277635	0.155322	0.626773
ENSG00000103534	TMC5	transmembrane channel like 5	79838	16	19410538; 19410734; 19417695; 19456449	-	-1.11247	-0.153767	0.238805	0.746457
ENSG00000196262	PPIA	peptidylprolyl isomerase A	5478	7	44796635	Necroptosis	1.11146	0.152455	0.0867394	0.473004
ENSG00000174748	RPL15	ribosomal protein L15	6138	3	23916803; 23917126; 23917161; 23917704	Ribosome	1.02109	0.0301142	0.627071	0.938627
ENSG00000196576	PLXNB2	plexin B2	23654	22	50274978	Axon guidance	-1.0911	-0.125781	0.26544	0.770196
ENSG00000140264	SERF2	small EDRK-rich factor 2	10169	15	43777095; 43791841; 43791975; 43792376	-	1.05897	0.0826593	0.265162	0.770108
ENSG00000197353	LYPD2	LY6/PLAUR domain containing 2	137797	8	142750149	-	-1.17186	-0.228799	0.0395895	0.310666
ENSG00000159588	CCDC17	coiled-coil domain containing 17	149483	1	45620043	-	-1.11714	-0.159806	0.143941	0.604953
ENSG00000204385	SLC44A4	solute carrier family 44 member 4	80736	6	3110970; 3119164; 3164419; 3195808; 3205262; 3340610; 31863192	Choline metabolism in cancer	1.01787	0.0255517	0.75112	0.938627
ENSG00000111057	KRT18	keratin 18	3875	12	52948870; 52949058	Pathogenic Escherichia coli infection	1.27622	0.351881	1.76147e-05	0.00172385
ENSG00000135373	EHF	ETS homologous factor	26298	11	34621040; 34632463	-	-1.00346	-0.00498235	0.948547	0.968847
ENSG00000089009	RPL6	ribosomal protein L6	6128	12	112405180	Ribosome	1.067	0.0935612	0.243621	0.749163
ENSG00000188039	NWD1	NACHT and WD repeat domain containing 1	284434	19	16719975	-	-1.32008	-0.400622	0.00409894	0.0764778
ENSG00000096093	EFHC1	EF-hand domain containing 1	114327	6	52420195; 52421006	-	-1.14081	-0.190065	0.0342316	0.286237
ENSG00000080824	HSP90AA1	heat shock protein 90 alpha family class A member 1	3320	14	102080737	Protein processing in endoplasmic reticulum, PI3K-Akt signaling pathway, Necroptosis, Antigen processing and presentation, NOD-like receptor signaling pathway, IL-17 signaling pathway, Th17 cell differentiation, Progesterone-mediated oocyte maturation, Estrogen signaling pathway, Pathways in cancer, Prostate cancer, Fluid shear stress and atherosclerosis	-1.09477	-0.130623	0.331873	0.820822
ENSG00000163399	ATP1A1	ATPase Na+/K+ transporting subunit alpha 1	476	1	116373172; 116373866; 116383369	cGMP-PKG signaling pathway, cAMP signaling pathway, Cardiac muscle contraction, Adrenergic signaling in cardiomyocytes, Insulin secretion, Thyroid hormone synthesis, Thyroid hormone signaling pathway, Aldosterone-regulated sodium reabsorption, Endocrine and other factor-regulated calcium reabsorption, Proximal tubule bicarbonate reclamation, Salivary secretion, Gastric acid secretion, Pancreatic …	-1.05752	-0.0806873	0.56403	0.938627
ENSG00000206503	HLA-A	major histocompatibility complex, class I, A	3105	6	1144512; 1197011; 1197428; 1198022; 1200216; 1240283; 1421891; 29942469	Endocytosis, Phagosome, Cellular senescence, Cell adhesion molecules (CAMs), Antigen processing and presentation, Natural killer cell mediated cytotoxicity, Type I diabetes mellitus, Human papillomavirus infection, HTLV-I infection, Kaposi's sarcoma-associated herpesvirus infection, Herpes simplex infection, Epstein-Barr virus infection, Viral carcinogenesis, Autoimmune thyroid disease, Allograft…	1.02368	0.0337611	0.800795	0.938627
ENSG00000143153	ATP1B1	ATPase Na+/K+ transporting subunit beta 1	481	1	169106708	cGMP-PKG signaling pathway, cAMP signaling pathway, Cardiac muscle contraction, Adrenergic signaling in cardiomyocytes, Insulin secretion, Thyroid hormone synthesis, Thyroid hormone signaling pathway, Aldosterone-regulated sodium reabsorption, Endocrine and other factor-regulated calcium reabsorption, Proximal tubule bicarbonate reclamation, Salivary secretion, Gastric acid secretion, Pancreatic …	1.17623	0.234172	0.114067	0.539854
ENSG00000231500	RPS18	ribosomal protein S18	6222	6	4466491; 4515588; 4683555; 4708036; 4720755; 33272074	Ribosome	1.09204	0.127029	0.19346	0.694714
ENSG00000163209	SPRR3	small proline rich protein 3	6707	1	153001746	-	6.01118	2.58765	1.34042e-07	4.37063e-05
ENSG00000138326	RPS24	ribosomal protein S24	6229	10	78033759	Ribosome	1.07097	0.0989211	0.276458	0.778962
ENSG00000063046	EIF4B	eukaryotic translation initiation factor 4B	1975	12	53006257	RNA transport, mTOR signaling pathway, PI3K-Akt signaling pathway, Proteoglycans in cancer	-1.09997	-0.137462	0.0691478	0.42135
ENSG00000163682	RPL9	ribosomal protein L9	6133	4	39454124	Ribosome	1.07181	0.100043	0.243135	0.748876
ENSG00000021355	SERPINB1	serpin family B member 1	1992	6	2832331	Amoebiasis	1.4887	0.574053	2.88511e-05	0.0024427
ENSG00000196205	-	EEF1A1P5	-	-	-	-	1.00297	0.0042733	0.963822	0.978911
ENSG00000186847	KRT14	keratin 14	3861	17	41582278	-	1.10697	0.14661	0.745138	0.938627
ENSG00000106541	AGR2	anterior gradient 2, protein disulphide isomerase family member	10551	7	16792639	-	1.58341	0.663034	0.000203528	0.0098648
ENSG00000131981	LGALS3	galectin 3	3958	14	55129216; 55136982	-	1.09718	0.133805	0.062825	0.400142
ENSG00000197756	RPL37A	ribosomal protein L37a	6168	2	216498796	Ribosome	1.12711	0.172626	0.0329582	0.280061
ENSG00000173947	PIFO	primary cilia formation	128344	1	111346559	-	-1.1838	-0.243422	0.00335031	0.0671855
ENSG00000140526	ABHD2	abhydrolase domain containing 2	11057	15	89088149	-	-1.12094	-0.164703	0.174748	0.661792
ENSG00000185567	AHNAK2	AHNAK nucleoprotein 2	113146	14	104937253	-	-1.31403	-0.393996	0.012261	0.153581
ENSG00000143947	RPS27A	ribosomal protein S27a	6233	2	55231902; 55232404; 55232677	Ribosome	1.06423	0.0898119	0.347314	0.832354
ENSG00000146376	ARHGAP18	Rho GTPase activating protein 18	93663	6	129577094	-	-1.24494	-0.316072	0.00504967	0.0873155
ENSG00000136156	ITM2B	integral membrane protein 2B	9445	13	48233137	-	-1.04996	-0.070341	0.284208	0.785315
ENSG00000263639	MSMB	microseminoprotein beta	4477	10	46033304	-	1.43196	0.51799	0.012833	0.158484
ENSG00000200087	SNORA73B	small nucleolar RNA, H/ACA box 73B	26768	1	28508557	-	1.05471	0.0768418	0.556528	0.938627
ENSG00000079246	XRCC5	X-ray repair cross complementing 5	7520	2	216109296	Non-homologous end-joining	1.02301	0.0328146	0.505305	0.938627
ENSG00000115457	IGFBP2	insulin like growth factor binding protein 2	3485	2	216632827; 216633403; 216659617	-	-1.13873	-0.18742	0.036978	0.298672
ENSG00000150093	ITGB1	integrin subunit beta 1	3688	10	32900317	Rap1 signaling pathway, Phagosome, PI3K-Akt signaling pathway, Axon guidance, Focal adhesion, ECM-receptor interaction, Cell adhesion molecules (CAMs), Tight junction, Platelet activation, Leukocyte transendothelial migration, Regulation of actin cytoskeleton, Bacterial invasion of epithelial cells, Pathogenic Escherichia coli infection, Shigellosis, Pertussis, Leishmaniasis, Toxoplasmosis, Human…	1.19313	0.254751	0.0116843	0.149149
ENSG00000115884	SDC1	syndecan 1	6382	2	20200796	ECM-receptor interaction, Cell adhesion molecules (CAMs), Malaria, Proteoglycans in cancer, Fluid shear stress and atherosclerosis	1.76108	0.816462	8.48251e-09	4.89587e-06
ENSG00000198431	TXNRD1	thioredoxin reductase 1	7296	12	104215778; 104286681	Selenocompound metabolism, Hepatocellular carcinoma	1.07222	0.100604	0.370197	0.850213
ENSG00000152763	WDR78	WD repeat domain 78	79819	1	66812885; 66837598	-	-1.23842	-0.308502	0.000732556	0.0239314
ENSG00000202512	-	RN7SKP230	-	-	-	-	-1.12619	-0.171454	0.136227	0.589799
ENSG00000111834	RSPH4A	radial spoke head 4 homolog A	345895	6	116616478	-	-1.04873	-0.0686393	0.508857	0.938627
ENSG00000168028	RPSA	ribosomal protein SA	3921	3	39406688	Ribosome	1.05406	0.0759531	0.311773	0.804465
ENSG00000198712	COX2	cytochrome c oxidase subunit II	4513	MT	-	Oxidative phosphorylation, Cardiac muscle contraction, Non-alcoholic fatty liver disease (NAFLD), Alzheimer's disease, Parkinson's disease, Huntington's disease	-1.11903	-0.162243	0.307365	0.801559
ENSG00000156976	EIF4A2	eukaryotic translation initiation factor 4A2	1974	3	186783571	RNA transport	-1.20805	-0.272683	0.00161	0.0406787
ENSG00000204525	HLA-C	major histocompatibility complex, class I, C	3107	6	2524180; 2526548; 2570706; 2577800; 2611477; 2749674; 31268748	Endocytosis, Phagosome, Cellular senescence, Cell adhesion molecules (CAMs), Antigen processing and presentation, Natural killer cell mediated cytotoxicity, Type I diabetes mellitus, Human papillomavirus infection, HTLV-I infection, Kaposi's sarcoma-associated herpesvirus infection, Herpes simplex infection, Epstein-Barr virus infection, Viral carcinogenesis, Autoimmune thyroid disease, Allograft…	1.04741	0.0668301	0.531441	0.938627
ENSG00000105372	RPS19	ribosomal protein S19	6223	19	41859917; 41860266; 41860445	Ribosome	1.07327	0.102008	0.217283	0.728963
ENSG00000115221	ITGB6	integrin subunit beta 6	3694	2	160099665	PI3K-Akt signaling pathway, Focal adhesion, ECM-receptor interaction, Regulation of actin cytoskeleton, Human papillomavirus infection, Hypertrophic cardiomyopathy (HCM), Arrhythmogenic right ventricular cardiomyopathy (ARVC), Dilated cardiomyopathy (DCM)	1.05006	0.070467	0.618594	0.938627
ENSG00000138448	ITGAV	integrin subunit alpha V	3685	2	186590062; 186600204	Phagosome, PI3K-Akt signaling pathway, Focal adhesion, ECM-receptor interaction, Cell adhesion molecules (CAMs), Regulation of actin cytoskeleton, Thyroid hormone signaling pathway, Human papillomavirus infection, Pathways in cancer, Proteoglycans in cancer, Small cell lung cancer, Hypertrophic cardiomyopathy (HCM), Arrhythmogenic right ventricular cardiomyopathy (ARVC), Dilated cardiomyopathy (D…	-1.26464	-0.338729	0.00390382	0.0738301
ENSG00000100316	RPL3	ribosomal protein L3	6122	22	39312881	Ribosome	-1.00691	-0.009938	0.885667	0.943199
ENSG00000004838	ZMYND10	zinc finger MYND-type containing 10	51364	3	50341105	-	-1.01328	-0.0190309	0.803831	0.938627
ENSG00000100345	MYH9	myosin heavy chain 9	4627	22	36281276	Tight junction, Regulation of actin cytoskeleton, Salmonella infection	1.12791	0.173653	0.155205	0.626464
ENSG00000188817	SNTN	sentan, cilia apical structure protein	132203	3	63652667	-	-1.14675	-0.197556	0.199488	0.7034
ENSG00000143384	MCL1	BCL2 family apoptosis regulator	4170	1	150574550	PI3K-Akt signaling pathway, Apoptosis, Jak-STAT signaling pathway, MicroRNAs in cancer	1.02796	0.0397873	0.613359	0.938627
ENSG00000092199	HNRNPC	heterogeneous nuclear ribonucleoprotein C (C1/C2)	3183	14	21209135	Spliceosome	1.09414	0.129796	0.139527	0.597177
ENSG00000143321	HDGF	hepatoma-derived growth factor	3068	1	156742106	-	1.11385	0.155549	0.0545664	0.37057
ENSG00000152558	TMEM123	transmembrane protein 123	114908	11	102396324	-	-1.07254	-0.101029	0.332515	0.821577
ENSG00000131236	CAP1	adenylate cyclase associated protein 1	10487	1	40040582	-	1.52649	0.610221	8.68417e-08	3.07089e-05
ENSG00000135679	MDM2	MDM2 proto-oncogene	4193	12	68808171; 68809016	FoxO signaling pathway, Cell cycle, p53 signaling pathway, Ubiquitin mediated proteolysis, Endocytosis, PI3K-Akt signaling pathway, Cellular senescence, Thyroid hormone signaling pathway, Human papillomavirus infection, Epstein-Barr virus infection, Pathways in cancer, Transcriptional misregulation in cancer, Viral carcinogenesis, Proteoglycans in cancer, MicroRNAs in cancer, Glioma, Prostate can…	-1.02442	-0.0348098	0.749375	0.938627
ENSG00000197748	CFAP43	cilia and flagella associated protein 43	80217	10	104129887	-	-1.38462	-0.469494	9.64053e-06	0.00110816
ENSG00000089356	FXYD3	FXYD domain containing ion transport regulator 3	5349	19	35115827	-	1.30334	0.382214	0.000216028	0.0102624
ENSG00000131018	SYNE1	spectrin repeat containing nuclear envelope protein 1	23345	6	152121683	-	-1.73677	-0.796406	2.66571e-05	0.00230787
ENSG00000135535	CD164	CD164 molecule	8763	6	109366513	Lysosome	-1.21455	-0.280423	0.000555222	0.019759
ENSG00000105877	DNAH11	dynein axonemal heavy chain 11	8701	7	21543214	Huntington's disease	-1.41057	-0.496277	0.00015372	0.00811661
ENSG00000205542	TMSB4X	thymosin beta 4, X-linked	7114	X	12975106	Regulation of actin cytoskeleton	1.31738	0.397667	0.0021533	0.0496873
ENSG00000108582	CPD	carboxypeptidase D	1362	17	30378923; 30380477	-	-1.05615	-0.0788123	0.490798	0.938627
ENSG00000104964	AES	amino-terminal enhancer of split	166	19	3052909	-	-1.00032	-0.000461359	0.994887	0.997261
ENSG00000147400	CETN2	centrin 2	1069	X	152827326	Nucleotide excision repair	-1.11658	-0.159085	0.0886209	0.477982
ENSG00000126861	OMG	oligodendrocyte myelin glycoprotein	4974	17	31294649	-	1.24939	0.321229	0.171438	0.656793
ENSG00000213719	CLIC1	chloride intracellular channel 1	1192	6	2978341; 2986391; 3029876; 3035627; 3072455; 3207868; 31730580	-	1.26599	0.34027	1.86532e-05	0.00178516
ENSG00000201793	-	RN7SKP9	-	-	-	-	-1.12318	-0.167591	0.150702	0.61712
ENSG00000167526	RPL13	ribosomal protein L13	6137	16	89560656; 89560710	Ribosome	1.08815	0.121882	0.111792	0.533846
ENSG00000008988	RPS20	ribosomal protein S20	6224	8	56068179; 56072808	Ribosome	1.05258	0.0739339	0.357133	0.841273
ENSG00000136830	FAM129B	family with sequence similarity 129 member B	64855	9	127505337	-	1.47139	0.557179	1.41846e-05	0.00147353
ENSG00000124237	C20orf85	chromosome 20 open reading frame 85	128602	20	58150926	-	-1.08701	-0.120368	0.287714	0.788006
ENSG00000124145	SDC4	syndecan 4	6385	20	45325288	ECM-receptor interaction, Cell adhesion molecules (CAMs), Proteoglycans in cancer, Fluid shear stress and atherosclerosis	1.15168	0.203743	0.225337	0.733533
ENSG00000189143	CLDN4	claudin 4	1364	7	73830862	Cell adhesion molecules (CAMs), Tight junction, Leukocyte transendothelial migration, Hepatitis C	1.27448	0.349913	0.0386725	0.306826
ENSG00000120129	DUSP1	dual specificity phosphatase 1	1843	5	172768089	MAPK signaling pathway, Serotonergic synapse, Fluid shear stress and atherosclerosis	1.34537	0.428004	0.00597185	0.0973606
ENSG00000122406	RPL5	ribosomal protein L5	6125	1	92832036	Ribosome	1.06728	0.093934	0.21021	0.718597
ENSG00000010278	CD9	CD9 molecule	928	12	6199706; 6200315	Hematopoietic cell lineage	1.00168	0.00242817	0.981454	0.989297
ENSG00000109062	SLC9A3R1	SLC9A3 regulator 1	9368	17	74748611	Tight junction, Human papillomavirus infection	1.01881	0.0268864	0.760785	0.938627
ENSG00000148175	STOM	stomatin	2040	9	121338987	-	-1.1025	-0.140773	0.240571	0.747668
ENSG00000165309	ARMC3	armadillo repeat containing 3	219681	10	22928023	-	-1.17344	-0.230743	0.0113598	0.146728
ENSG00000134121	CHL1	cell adhesion molecule L1 like	10752	3	196595; 197642; 319682	-	-1.27044	-0.345328	0.0510444	0.357981
ENSG00000204580	DDR1	discoidin domain receptor tyrosine kinase 1	780	6	2137780; 2138907; 2139251; 2139705; 2139717; 2140147; 2140377; 2140831; 2140843; 2141273; 2143855; 2144981; 2192854; 2194325; 2194779; 2194791; 2195221; 2198929; 2226761; 2228232; 2228686; 2228698; 2229128; 2362381; 2363852; 2364306; 2364318; 2364748; 2368456; 30882612; 30884083; 30884537; 30884549; 30884979; 30888687	-	1.10393	0.142649	0.109251	0.527952
ENSG00000163902	RPN1	ribophorin I	6184	3	128619969	N-Glycan biosynthesis, Protein processing in endoplasmic reticulum	1.11025	0.150889	0.00730528	0.110192
ENSG00000075223	SEMA3C	semaphorin 3C	10512	7	80742537	Axon guidance	1.17035	0.226941	0.1755	0.663097
ENSG00000162368	CMPK1	cytidine/uridine monophosphate kinase 1	51727	1	47333796	Pyrimidine metabolism	1.04836	0.0681349	0.432554	0.899963
ENSG00000169813	HNRNPF	heterogeneous nuclear ribonucleoprotein F	3185	10	43385616	-	-1.01981	-0.028305	0.635295	0.938627
ENSG00000106211	HSPB1	heat shock protein family B (small) member 1	3315	7	76302557	MAPK signaling pathway, VEGF signaling pathway, Amoebiasis, Epstein-Barr virus infection	1.10651	0.146016	0.3719	0.85172
ENSG00000102144	PGK1	phosphoglycerate kinase 1	5230	X	78104168	Glycolysis / Gluconeogenesis, HIF-1 signaling pathway	1.0803	0.111431	0.43105	0.898868
ENSG00000245532	NEAT1	nuclear paraspeckle assembly transcript 1 (non-protein coding)	283131	11	65422797	-	-1.04346	-0.0613724	0.823874	0.938627
ENSG00000183196	CHST6	carbohydrate sulfotransferase 6	4166	16	75473123	Glycosaminoglycan biosynthesis - keratan sulfate	1.03001	0.0426516	0.770008	0.938627
ENSG00000171863	RPS7	ribosomal protein S7	6201	2	3575262	Ribosome	1.06011	0.084211	0.342701	0.829065
ENSG00000169064	ZBBX	zinc finger B-box domain containing	79740	3	167240288	-	-1.19516	-0.257199	0.00971357	0.132148
ENSG00000102554	KLF5	Kruppel like factor 5	688	13	73054975; 73058791	-	1.21963	0.286446	8.16028e-05	0.00511561
ENSG00000154380	ENAH	enabled homolog (Drosophila)	55740	1	225486829	Axon guidance, Regulation of actin cytoskeleton	-1.32952	-0.410906	7.23022e-11	1.25192e-07
ENSG00000167986	DDB1	damage specific DNA binding protein 1	1642	11	61299446	Nucleotide excision repair, Ubiquitin mediated proteolysis, Hepatitis B, Viral carcinogenesis	-1.02533	-0.0360861	0.471862	0.930327
ENSG00000121039	RDH10	retinol dehydrogenase 10 (all-trans)	157506	8	73294601	Retinol metabolism	1.66372	0.734409	4.50862e-08	1.91861e-05
ENSG00000177954	RPS27	ribosomal protein S27	6232	1	153990762	Ribosome	1.09441	0.130153	0.159132	0.633875
ENSG00000084234	APLP2	amyloid beta precursor like protein 2	334	11	130069820; 130070567	-	1.32741	0.408613	2.55826e-05	0.00224189
ENSG00000115091	ACTR3	ARP3 actin related protein 3 homolog	10096	2	113889933; 113890597	Tight junction	1.20816	0.272811	0.000279395	0.01235
ENSG00000109332	UBE2D3	ubiquitin conjugating enzyme E2 D3	7323	4	102794382	Ubiquitin mediated proteolysis, Protein processing in endoplasmic reticulum	1.08365	0.115892	0.0600959	0.390584
ENSG00000198034	RPS4X	ribosomal protein S4, X-linked	6191	X	72272602	Ribosome	1.04819	0.0678944	0.33485	0.823301
ENSG00000168615	ADAM9	ADAM metallopeptidase domain 9	8754	8	7545; 38996985	-	1.13739	0.185733	0.0439249	0.331154
ENSG00000125868	DSTN	destrin, actin depolymerizing factor	11034	20	17569953	-	1.09511	0.13107	0.0894751	0.479601
ENSG00000114446	IFT57	intraflagellar transport 57	55081	3	108160811	Huntington's disease	-1.02516	-0.0358532	0.699694	0.938627
ENSG00000171401	KRT13	keratin 13	3860	17	41500980	-	4.26412	2.09225	0.0025641	0.0559312
ENSG00000125691	RPL23	ribosomal protein L23	9349	17	38850067	Ribosome	1.04903	0.0690565	0.397613	0.871751
ENSG00000170248	PDCD6IP	programmed cell death 6 interacting protein	10015	3	33798570	Endocytosis	1.0199	0.0284224	0.530138	0.938627
ENSG00000198727	CYTB	cytochrome b	4519	MT	-	Oxidative phosphorylation, Cardiac muscle contraction, Non-alcoholic fatty liver disease (NAFLD), Alzheimer's disease, Parkinson's disease, Huntington's disease	-1.20488	-0.268893	0.144898	0.605719
ENSG00000112306	RPS12	ribosomal protein S12	6206	6	132814568	Ribosome	1.13329	0.180516	0.0685919	0.419318
ENSG00000172380	GNG12	G protein subunit gamma 12	55970	1	67701465	MAPK signaling pathway, Ras signaling pathway, Chemokine signaling pathway, PI3K-Akt signaling pathway, Apelin signaling pathway, Circadian entrainment, Retrograde endocannabinoid signaling, Glutamatergic synapse, Cholinergic synapse, Serotonergic synapse, GABAergic synapse, Dopaminergic synapse, Regulation of actin cytoskeleton, Relaxin signaling pathway, Morphine addiction, Alcoholism, Kaposi's…	1.09457	0.130358	0.0794362	0.452348
ENSG00000154080	CHST9	carbohydrate sulfotransferase 9	83539	18	26915630	-	-1.54948	-0.631789	0.000370426	0.0150856
ENSG00000163879	DNALI1	dynein axonemal light intermediate chain 1	7802	1	37556918	Huntington's disease	-1.12665	-0.172036	0.016805	0.185624
ENSG00000123562	MORF4L2	mortality factor 4 like 2	9643	X	103675497	-	1.04906	0.0690966	0.314748	0.806775
ENSG00000170759	KIF5B	kinesin family member 5B	3799	10	32009009	Endocytosis, Dopaminergic synapse	1.06309	0.0882618	0.101437	0.508219
ENSG00000164587	RPS14	ribosomal protein S14	6208	5	150444228	Ribosome	1.05137	0.0722673	0.379561	0.857956
ENSG00000067560	RHOA	ras homolog family member A	387	3	49359135	Ras signaling pathway, Rap1 signaling pathway, cGMP-PKG signaling pathway, cAMP signaling pathway, Chemokine signaling pathway, Sphingolipid signaling pathway, Phospholipase D signaling pathway, Endocytosis, mTOR signaling pathway, Vascular smooth muscle contraction, Wnt signaling pathway, TGF-beta signaling pathway, Axon guidance, Focal adhesion, Adherens junction, Tight junction, Platelet activ…	1.13415	0.181614	0.00826356	0.119209
ENSG00000158486	DNAH3	dynein axonemal heavy chain 3	55567	16	20933110	Huntington's disease	-1.28855	-0.36575	0.00016749	0.00863487
ENSG00000166441	RPL27A	ribosomal protein L27a	6157	11	8682447	Ribosome	1.12449	0.169274	0.0431234	0.327214
ENSG00000120256	LRP11	LDL receptor related protein 11	84918	6	149818757	-	-1.0327	-0.0464248	0.544492	0.938627
ENSG00000101347	SAMHD1	SAM and HD domain containing deoxynucleoside triphosphate triphosphohydrolase 1	25939	20	36891823	-	-1.28094	-0.357203	0.00130661	0.0351231
ENSG00000117335	CD46	CD46 molecule	4179	1	207752037	Complement and coagulation cascades, Measles	1.16976	0.226216	0.0210777	0.213633
ENSG00000138119	MYOF	myoferlin	26509	10	93306428	-	1.08038	0.111542	0.251468	0.756529
ENSG00000170345	FOS	Fos proto-oncogene, AP-1 transcription factor subunit	2353	14	75278777	MAPK signaling pathway, cAMP signaling pathway, Apoptosis, Osteoclast differentiation, Toll-like receptor signaling pathway, IL-17 signaling pathway, Th1 and Th2 cell differentiation, Th17 cell differentiation, T cell receptor signaling pathway, B cell receptor signaling pathway, TNF signaling pathway, Circadian entrainment, Cholinergic synapse, Dopaminergic synapse, Estrogen signaling pathway, P…	1.75766	0.813659	0.00344981	0.0684428
ENSG00000153292	ADGRF1	adhesion G protein-coupled receptor F1	266977	6	46997702; 47019885	-	2.02157	1.01548	1.00724e-12	3.61267e-09
ENSG00000142192	APP	amyloid beta precursor protein	351	21	25880549	Serotonergic synapse, Alzheimer's disease	-1.04119	-0.05824	0.542364	0.938627
ENSG00000143742	SRP9	signal recognition particle 9	6726	1	225777812	Protein export	-1.00538	-0.00773615	0.92252	0.956997
ENSG00000170348	TMED10	transmembrane p24 trafficking protein 10	10972	14	75131467	-	-1.00711	-0.0102281	0.855231	0.938627
ENSG00000277639	LOC105371267	p53-regulated lncRNA 1	105371267	16	53035689	-	-1.03528	-0.0500258	0.720664	0.938627
ENSG00000104763	ASAH1	N-acylsphingosine amidohydrolase 1	427	8	18056298	Sphingolipid metabolism, Sphingolipid signaling pathway, Lysosome	1.09837	0.135368	0.0545659	0.37057
ENSG00000041982	TNC	tenascin C	3371	9	115019575	PI3K-Akt signaling pathway, Focal adhesion, ECM-receptor interaction, Human papillomavirus infection, MicroRNAs in cancer	-2.21184	-1.14525	5.08129e-07	0.000114933
ENSG00000163071	SPATA18	spermatogenesis associated 18	132671	4	52051330	-	-1.13063	-0.177128	0.0198868	0.206653
ENSG00000140575	IQGAP1	IQ motif containing GTPase activating protein 1	8826	15	90388240	Adherens junction, Regulation of actin cytoskeleton, Proteoglycans in cancer	1.11305	0.154515	0.0205661	0.210611
ENSG00000140988	RPS2	ribosomal protein S2	6187	16	1962060	Ribosome	1.20223	0.26571	0.00198071	0.0468706
ENSG00000121552	CSTA	cystatin A	1475	3	122325163	-	2.36072	1.23923	0.00770358	0.11384
ENSG00000067167	TRAM1	translocation associated membrane protein 1	23471	8	70573217	Protein processing in endoplasmic reticulum	-1.13008	-0.176431	0.0152376	0.174866
ENSG00000185624	P4HB	prolyl 4-hydroxylase subunit beta	5034	17	81843157	Protein processing in endoplasmic reticulum	1.24201	0.312675	0.00184829	0.0445987
ENSG00000101558	VAPA	VAMP associated protein A	9218	18	9913957	-	1.02605	0.0371054	0.478555	0.932401
ENSG00000197958	RPL12	ribosomal protein L12	6136	9	127447673	Ribosome	1.09584	0.132036	0.115941	0.544659
ENSG00000172757	CFL1	cofilin 1	1072	11	65854813	Axon guidance, Fc gamma R-mediated phagocytosis, Regulation of actin cytoskeleton, Pertussis	1.32902	0.410367	1.21929e-05	0.00133061
ENSG00000111669	TPI1	triosephosphate isomerase 1	7167	12	6867419; 6867528; 6868113	Glycolysis / Gluconeogenesis, Fructose and mannose metabolism, Inositol phosphate metabolism	1.17026	0.226833	0.103793	0.514904
ENSG00000118997	DNAH7	dynein axonemal heavy chain 7	56171	2	195737702	Huntington's disease	-1.53327	-0.616611	2.8718e-06	0.000435664
ENSG00000130396	AFDN	afadin, adherens junction formation factor	4301	6	167826990; 167827634	Ras signaling pathway, Rap1 signaling pathway, cAMP signaling pathway, Adherens junction, Tight junction, Leukocyte transendothelial migration	-1.11729	-0.160005	0.0424226	0.324297
ENSG00000116044	NFE2L2	nuclear factor, erythroid 2 like 2	4780	2	177230302	Protein processing in endoplasmic reticulum, Hepatocellular carcinoma, Fluid shear stress and atherosclerosis	1.10001	0.137521	0.0417069	0.321037
ENSG00000114978	MOB1A	MOB kinase activator 1A	55233	2	74152597	Hippo signaling pathway, Hippo signaling pathway - multiple species	1.03671	0.0520117	0.401196	0.874376
ENSG00000131051	RBM39	RNA binding motif protein 39	9584	20	35703608; 35734795	-	1.00476	0.00685318	0.920555	0.956164
ENSG00000215301	DDX3X	DEAD-box helicase 3, X-linked	1654	X	41333307; 41334161	RIG-I-like receptor signaling pathway, Hepatitis B, Viral carcinogenesis	1.03027	0.0430217	0.496547	0.938627
ENSG00000111319	SCNN1A	sodium channel epithelial 1 alpha subunit	6337	12	6346842	Taste transduction, Aldosterone-regulated sodium reabsorption	1.05971	0.0836757	0.258223	0.763551
ENSG00000101608	MYL12A	myosin light chain 12A	10627	18	3247481; 3247529; 3252212	Focal adhesion, Tight junction, Platelet activation, Leukocyte transendothelial migration, Regulation of actin cytoskeleton	1.20137	0.264684	0.00458336	0.0819036
ENSG00000117394	SLC2A1	solute carrier family 2 member 1	6513	1	42925374	HIF-1 signaling pathway, Insulin secretion, Thyroid hormone signaling pathway, Adipocytokine signaling pathway, Glucagon signaling pathway, Insulin resistance, Bile secretion, HTLV-I infection, Pathways in cancer, Renal cell carcinoma, Central carbon metabolism in cancer	1.25821	0.331371	0.132389	0.581404
ENSG00000151239	TWF1	twinfilin actin binding protein 1	5756	12	43793722	-	1.05704	0.0800337	0.263342	0.76836
ENSG00000165929	TC2N	tandem C2 domains, nuclear	123036	14	247546; 91779751	-	-1.00398	-0.00573446	0.94892	0.968989
ENSG00000181163	NPM1	nucleophosmin	4869	5	171387703	-	1.00325	0.00467562	0.958279	0.975309
ENSG00000071082	RPL31	ribosomal protein L31	6160	2	101002228	Ribosome	1.07687	0.106839	0.237709	0.745037
ENSG00000118898	PPL	periplakin	5493	16	4882506	-	1.68082	0.749168	4.22042e-05	0.00315833
ENSG00000204287	HLA-DRA	major histocompatibility complex, class II, DR alpha	3122	6	9686; 3662890; 3680146; 3744058; 3754984; 3780807; 3877967; 32439841	Phagosome, Cell adhesion molecules (CAMs), Antigen processing and presentation, Hematopoietic cell lineage, Th1 and Th2 cell differentiation, Th17 cell differentiation, Intestinal immune network for IgA production, Type I diabetes mellitus, Leishmaniasis, Toxoplasmosis, Staphylococcus aureus infection, Tuberculosis, Influenza A, HTLV-I infection, Herpes simplex infection, Epstein-Barr virus infec…	-1.43242	-0.518458	0.0263144	0.24474
ENSG00000105855	ITGB8	integrin subunit beta 8	3696	7	20331101	PI3K-Akt signaling pathway, Focal adhesion, ECM-receptor interaction, Cell adhesion molecules (CAMs), Regulation of actin cytoskeleton, Human papillomavirus infection, Hypertrophic cardiomyopathy (HCM), Arrhythmogenic right ventricular cardiomyopathy (ARVC), Dilated cardiomyopathy (DCM)	1.00515	0.0074177	0.963086	0.978387
ENSG00000105835	NAMPT	nicotinamide phosphoribosyltransferase	10135	7	106248285	Nicotinate and nicotinamide metabolism, NOD-like receptor signaling pathway	1.48174	0.567294	0.00542468	0.0913157
ENSG00000087460	GNAS	GNAS complex locus	2778	20	58839717; 58841601; 58852980; 58888412; 58889124; 58891302; 58892163	Rap1 signaling pathway, Calcium signaling pathway, cAMP signaling pathway, Phospholipase D signaling pathway, Adrenergic signaling in cardiomyocytes, Vascular smooth muscle contraction, Gap junction, Platelet activation, Circadian entrainment, Glutamatergic synapse, Serotonergic synapse, Dopaminergic synapse, Long-term depression, Inflammatory mediator regulation of TRP channels, Insulin secretio…	1.15969	0.213733	0.00794162	0.116127
ENSG00000109861	CTSC	cathepsin C	1075	11	88293591; 88320810	Lysosome, Apoptosis	1.36017	0.443791	0.0501139	0.354575
ENSG00000006534	ALDH3B1	aldehyde dehydrogenase 3 family member B1	221	11	68008546; 68010304	Glycolysis / Gluconeogenesis, Histidine metabolism, Tyrosine metabolism, Phenylalanine metabolism, beta-Alanine metabolism, Metabolism of xenobiotics by cytochrome P450, Drug metabolism - cytochrome P450, Chemical carcinogenesis	-1.1406	-0.189789	0.196895	0.69953
ENSG00000151914	DST	dystonin	667	6	56457986; 56614580	-	-1.55075	-0.63297	7.8241e-07	0.000160359
ENSG00000196154	S100A4	S100 calcium binding protein A4	6275	1	153543618; 153543621	-	1.25405	0.32659	0.16059	0.635699
ENSG00000086598	TMED2	transmembrane p24 trafficking protein 2	10959	12	123584528; 123584530	-	1.10224	0.140436	0.0179511	0.193641
ENSG00000197102	DYNC1H1	dynein cytoplasmic 1 heavy chain 1	1778	14	101964527	Phagosome, Vasopressin-regulated water reabsorption, Salmonella infection	-1.14118	-0.190527	0.0840448	0.465687
ENSG00000121064	SCPEP1	serine carboxypeptidase 1	59342	17	56978106	-	-1.20867	-0.273417	0.00174517	0.0429147
ENSG00000057608	GDI2	GDP dissociation inhibitor 2	2665	10	5765222	-	1.11904	0.162266	0.00918425	0.127629
ENSG00000156482	RPL30	ribosomal protein L30	6156	8	98041709	Ribosome	1.09655	0.132975	0.104703	0.51707
ENSG00000119335	SET	SET nuclear proto-oncogene	6418	9	128683654; 128685085; 128689229; 128689974	-	1.04277	0.0604198	0.299198	0.79554
ENSG00000177565	TBL1XR1	transducin beta like 1 X-linked receptor 1	79718	3	177019354	Wnt signaling pathway	1.00355	0.00511789	0.948372	0.968798
ENSG00000082153	BZW1	basic leucine zipper and W2 domains 1	9689	2	200811545; 200811588; 200811901; 200811921; 200812184; 200812332	-	1.30873	0.388162	0.000240377	0.011094
ENSG00000013364	MVP	major vault protein	9961	16	29820393; 29830514	-	1.00465	0.00669268	0.908067	0.951153
ENSG00000162543	UBXN10	UBX domain protein 10	127733	1	20186077	-	-1.37926	-0.463893	0.00688148	0.106552
ENSG00000094755	GABRP	gamma-aminobutyric acid type A receptor pi subunit	2568	5	170783718	Neuroactive ligand-receptor interaction, Retrograde endocannabinoid signaling, GABAergic synapse, Morphine addiction, Nicotine addiction	1.04581	0.0646205	0.629095	0.938627
ENSG00000206075	SERPINB5	serpin family B member 5	5268	18	63476910	p53 signaling pathway, MicroRNAs in cancer	1.36885	0.452967	0.0621025	0.397987
ENSG00000196924	FLNA	filamin A	2316	X	154348531	MAPK signaling pathway, Focal adhesion, Salmonella infection, Proteoglycans in cancer	-1.07242	-0.100873	0.507132	0.938627
ENSG00000122026	RPL21	ribosomal protein L21	6144	13	27251554; 120354660	Ribosome	1.05248	0.0737876	0.41172	0.88337
ENSG00000164111	ANXA5	annexin A5	308	4	121667996	-	1.01461	0.0209265	0.754806	0.938627
ENSG00000091317	CMTM6	CKLF like MARVEL transmembrane domain containing 6	54918	3	32481311	-	1.01937	0.0276841	0.636013	0.938627
ENSG00000007174	DNAH9	dynein axonemal heavy chain 9	1770	17	11598430; 11882901	Huntington's disease	-1.45699	-0.542994	0.000199732	0.00976567
ENSG00000196531	NACA	nascent polypeptide-associated complex alpha subunit	4666	12	56712426	-	1.01313	0.018823	0.802692	0.938627
ENSG00000039068	CDH1	cadherin 1	999	16	68737289	Rap1 signaling pathway, Apelin signaling pathway, Hippo signaling pathway, Cell adhesion molecules (CAMs), Adherens junction, Bacterial invasion of epithelial cells, Pathogenic Escherichia coli infection, Pathways in cancer, Endometrial cancer, Thyroid cancer, Melanoma, Bladder cancer	1.10501	0.144065	0.128639	0.573717
ENSG00000238741	SCARNA7	small Cajal body-specific RNA 7	677767	3	160514906	-	-1.22917	-0.297686	0.0139835	0.16688
ENSG00000174437	ATP2A2	ATPase sarcoplasmic/endoplasmic reticulum Ca2+ transporting 2	488	12	110281226	Calcium signaling pathway, cGMP-PKG signaling pathway, cAMP signaling pathway, Cardiac muscle contraction, Adrenergic signaling in cardiomyocytes, Thyroid hormone signaling pathway, Pancreatic secretion, Alzheimer's disease, Hypertrophic cardiomyopathy (HCM), Arrhythmogenic right ventricular cardiomyopathy (ARVC), Dilated cardiomyopathy (DCM)	-1.13468	-0.18228	0.0205647	0.210611
ENSG00000142676	RPL11	ribosomal protein L11	6135	1	23691778	Ribosome	1.04845	0.0682629	0.405666	0.87856
ENSG00000110422	HIPK3	homeodomain interacting protein kinase 3	10114	11	33256671; 33257321; 33258330	Cellular senescence	-1.14057	-0.189756	0.00268068	0.0578407
ENSG00000158710	TAGLN2	transgelin 2	8407	1	159918106	-	1.16733	0.223211	0.00772919	0.113966
ENSG00000153827	TRIP12	thyroid hormone receptor interactor 12	9320	2	229763836	Ubiquitin mediated proteolysis	-1.03769	-0.0533803	0.510652	0.938627
ENSG00000077327	SPAG6	sperm associated antigen 6	9576	10	22345444	-	-1.16318	-0.218069	0.0157322	0.178123
ENSG00000121858	TNFSF10	tumor necrosis factor superfamily member 10	8743	3	172505507; 172517354	Cytokine-cytokine receptor interaction, FoxO signaling pathway, Apoptosis, Necroptosis, Natural killer cell mediated cytotoxicity, Measles, Influenza A	-1.09002	-0.124349	0.477344	0.931851
ENSG00000168385	2002-09-01	septin 2	4735	2	241315186; 241315860; 241316177	Bacterial invasion of epithelial cells	1.01702	0.0243538	0.627116	0.938627
ENSG00000183255	PTTG1IP	pituitary tumor-transforming 1 interacting protein	754	21	44849584	-	1.2163	0.282495	0.00179768	0.0436925
ENSG00000077232	DNAJC10	DnaJ heat shock protein family (Hsp40) member C10	54431	2	182716040	Protein processing in endoplasmic reticulum	-1.00694	-0.00997702	0.900307	0.948314
ENSG00000129083	COPB1	coatomer protein complex subunit beta 1	1315	11	14457502	-	1.11252	0.153832	0.013583	0.163995
ENSG00000088986	DYNLL1	dynein light chain LC8-type 1	8655	12	120469856; 120496055	Vasopressin-regulated water reabsorption	-1.0165	-0.0236088	0.803992	0.938627
ENSG00000108244	KRT23	keratin 23	25984	17	71963; 40922695	-	1.77361	0.826686	0.0010252	0.0299126
ENSG00000198919	DZIP3	DAZ interacting zinc finger protein 3	9666	3	108589489	-	-1.06283	-0.0879154	0.382903	0.860235
ENSG00000110092	CCND1	cyclin D1	595	11	69641104	FoxO signaling pathway, Cell cycle, p53 signaling pathway, PI3K-Akt signaling pathway, AMPK signaling pathway, Cellular senescence, Wnt signaling pathway, Hedgehog signaling pathway, Apelin signaling pathway, Hippo signaling pathway, Focal adhesion, Tight junction, Jak-STAT signaling pathway, Prolactin signaling pathway, Thyroid hormone signaling pathway, Oxytocin signaling pathway, AGE-RAGE sign…	1.27367	0.348989	0.00614464	0.0993389
ENSG00000206073	SERPINB4	serpin family B member 4	6318	18	63637258	Amoebiasis	-1.05056	-0.0711617	0.834099	0.938627
ENSG00000134440	NARS	asparaginyl-tRNA synthetase	4677	18	57600660	Aminoacyl-tRNA biosynthesis	1.06544	0.0914493	0.104819	0.517136
ENSG00000117595	IRF6	interferon regulatory factor 6	3664	1	209785622	-	1.06117	0.0856598	0.439396	0.905443
ENSG00000252481	SCARNA13	small Cajal body-specific RNA 13	677768	14	95533354	-	-1.25208	-0.324331	0.00417527	0.0774213
ENSG00000161016	RPL8	ribosomal protein L8	6132	8	144789764	Ribosome	1.17617	0.234091	0.0166703	0.185073
ENSG00000198561	CTNND1	catenin delta 1	1500	11	57761761	Rap1 signaling pathway, Adherens junction, Leukocyte transendothelial migration	1.05637	0.0791194	0.446647	0.910878
ENSG00000113369	ARRDC3	arrestin domain containing 3	57561	5	91368631	-	-1.33906	-0.421221	6.87366e-06	0.000848391
ENSG00000128272	ATF4	activating transcription factor 4	468	22	39520558; 39520563	MAPK signaling pathway, cGMP-PKG signaling pathway, Mitophagy - animal, Protein processing in endoplasmic reticulum, PI3K-Akt signaling pathway, Apoptosis, Longevity regulating pathway, Adrenergic signaling in cardiomyocytes, TNF signaling pathway, Long-term potentiation, Neurotrophin signaling pathway, Cholinergic synapse, Dopaminergic synapse, Insulin secretion, GnRH signaling pathway, Estrogen…	1.22639	0.294414	0.00316014	0.0645316
ENSG00000198755	RPL10A	ribosomal protein L10a	4736	6	35468400	Ribosome	1.01657	0.0237133	0.745787	0.938627
ENSG00000206053	HN1L	hematological and neurological expressed 1 like	90861	16	1678276	-	-1.19738	-0.259882	0.000211012	0.0101055
ENSG00000127603	MACF1	microtubule-actin crosslinking factor 1	23499	1	39084166	-	-1.04335	-0.061225	0.654095	0.938627
ENSG00000183283	DAZAP2	DAZ associated protein 2	9802	12	51238723	-	-1.03773	-0.0534358	0.444416	0.908784
ENSG00000182899	RPL35A	ribosomal protein L35a	6165	3	197950180; 197950223	Ribosome	1.051	0.0717561	0.407842	0.880152
ENSG00000186468	RPS23	ribosomal protein S23	6228	5	82273319	Ribosome	1.07291	0.101533	0.182857	0.676937
ENSG00000113013	HSPA9	heat shock protein family A (Hsp70) member 9	3313	5	138554881	RNA degradation, Tuberculosis	-1.0237	-0.0337896	0.678357	0.938627
ENSG00000133872	SARAF	store-operated calcium entry associated regulatory factor	51669	8	30063011	-	1.00737	0.0105931	0.851912	0.938627
ENSG00000104904	OAZ1	ornithine decarboxylase antizyme 1	4946	19	2269485	-	1.13461	0.182201	0.0106119	0.139934
ENSG00000115423	DNAH6	dynein axonemal heavy chain 6	1768	2	84516454	Huntington's disease	-1.34315	-0.425619	0.000412552	0.0162309
ENSG00000086061	DNAJA1	DnaJ heat shock protein family (Hsp40) member A1	3301	9	33025202	Protein processing in endoplasmic reticulum	-1.02588	-0.0368688	0.714845	0.938627
ENSG00000134308	YWHAQ	tyrosine 3-monooxygenase/tryptophan 5-monooxygenase activation protein theta	10971	2	9583966	Cell cycle, Oocyte meiosis, PI3K-Akt signaling pathway, Hippo signaling pathway, Pathogenic Escherichia coli infection, Hepatitis B, Epstein-Barr virus infection, Viral carcinogenesis	1.25514	0.327843	5.60051e-05	0.0038691
ENSG00000166592	RRAD	RRAD, Ras related glycolysis inhibitor and calcium channel regulator	6236	16	66921678	-	-1.12363	-0.168171	0.119143	0.552209
ENSG00000278771	RN7SL3	RNA, 7SL, cytoplasmic 3	378707	14	-	-	1.47306	0.558819	0.000101118	0.00603751
ENSG00000070081	NUCB2	nucleobindin 2	4925	11	17276717; 17276738	-	-1.14007	-0.189127	0.10782	0.524721
ENSG00000134352	IL6ST	interleukin 6 signal transducer	3572	5	55935096	Cytokine-cytokine receptor interaction, Signaling pathways regulating pluripotency of stem cells, Jak-STAT signaling pathway, Th17 cell differentiation, Kaposi's sarcoma-associated herpesvirus infection, Viral carcinogenesis	-1.02237	-0.0319233	0.791734	0.938627
ENSG00000122359	ANXA11	annexin A11	311	10	80155123	-	1.43678	0.522835	2.30903e-07	6.40583e-05
ENSG00000131389	SLC6A6	solute carrier family 6 member 6	6533	3	14402575	-	-1.06009	-0.0841822	0.396677	0.870992
ENSG00000086548	CEACAM6	carcinoembryonic antigen related cell adhesion molecule 6	4680	19	41755519	-	2.01414	1.01017	1.60911e-07	4.83832e-05
ENSG00000061676	NCKAP1	NCK associated protein 1	10787	2	182924850	Regulation of actin cytoskeleton	1.10533	0.144481	0.0458607	0.339674
ENSG00000167858	TEKT1	tektin 1	83659	17	6799980	-	-1.1765	-0.234504	0.0433135	0.327947
ENSG00000072778	ACADVL	acyl-CoA dehydrogenase, very long chain	37	17	7217124; 7219830	Fatty acid degradation	1.19412	0.255953	0.014085	0.167598
ENSG00000048342	CC2D2A	coiled-coil and C2 domain containing 2A	57545	4	15469864	-	-1.20307	-0.266718	0.00184234	0.0444981
ENSG00000113712	CSNK1A1	casein kinase 1 alpha 1	1452	5	149495893	Wnt signaling pathway, Hedgehog signaling pathway, Human papillomavirus infection, Breast cancer, Hepatocellular carcinoma	1.09326	0.128633	0.0171296	0.187846
ENSG00000103769	RAB11A	RAB11A, member RAS oncogene family	8766	15	65869458	Endocytosis, Endocrine and other factor-regulated calcium reabsorption, Vasopressin-regulated water reabsorption, Pancreatic secretion	1.2095	0.274409	0.000241042	0.0111048
ENSG00000174844	DNAH12	dynein axonemal heavy chain 12	201625	3	57293698; 57498003	Huntington's disease	-1.26212	-0.335844	0.00413535	0.0768514
ENSG00000198242	RPL23A	ribosomal protein L23a	6147	17	28719981	Ribosome	1.0541	0.0760165	0.345832	0.831408
ENSG00000065613	SLK	STE20 like kinase	9748	10	103967184	Oocyte meiosis	1.06839	0.095435	0.201299	0.705479
ENSG00000144713	RPL32	ribosomal protein L32	6161	3	12834944	Ribosome	1.08806	0.12176	0.170529	0.655159
ENSG00000163468	CCT3	chaperonin containing TCP1 subunit 3	7203	1	156308960	-	1.08328	0.11541	0.182218	0.676405
ENSG00000214814	FER1L6	fer-1 like family member 6	654463	8	123851986	-	1.19825	0.260933	0.019713	0.205623
ENSG00000175793	SFN	stratifin	2810	1	26863141	Cell cycle, p53 signaling pathway, Aldosterone-regulated sodium reabsorption	1.54107	0.623937	0.0064828	0.102845
ENSG00000106052	TAX1BP1	Tax1 binding protein 1	8887	7	27739372; 27740094	Mitophagy - animal	-1.07582	-0.105434	0.0774992	0.447346
ENSG00000014216	CAPN1	calpain 1	823	11	65181214; 65181678; 65181832	Protein processing in endoplasmic reticulum, Apoptosis, Necroptosis, Cellular senescence, Alzheimer's disease	1.11996	0.163454	0.0131691	0.160899
ENSG00000065154	OAT	ornithine aminotransferase	4942	10	124397302	Arginine and proline metabolism	1.01253	0.0179654	0.860317	0.938627
ENSG00000145632	PLK2	polo like kinase 2	10769	5	58453982	FoxO signaling pathway	-1.03371	-0.0478371	0.689105	0.938627
ENSG00000075415	SLC25A3	solute carrier family 25 member 3	5250	12	98593624	-	1.1088	0.148997	0.0606581	0.392815
ENSG00000117984	CTSD	cathepsin D	1509	11	1752751	Sphingolipid signaling pathway, Autophagy - animal, Lysosome, Apoptosis, Tuberculosis	1.01387	0.0198771	0.803788	0.938627
ENSG00000197694	SPTAN1	spectrin alpha, non-erythrocytic 1	6709	9	128552557	Apoptosis	-1.05102	-0.0717928	0.474779	0.930936
ENSG00000100852	ARHGAP5	Rho GTPase activating protein 5	394	14	32077288	Focal adhesion, Leukocyte transendothelial migration	-1.28313	-0.359667	1.96443e-05	0.00184647
ENSG00000184432	COPB2	coatomer protein complex subunit beta 2	9276	3	139357590	-	1.06175	0.0864503	0.14716	0.6103
ENSG00000007202	KIAA0100	KIAA0100	9703	17	28614439; 28639060	-	-1.02174	-0.0310211	0.599159	0.938627
ENSG00000239899	-	RN7SL674P	-	-	-	-	1.14067	0.189879	0.0790415	0.451325
ENSG00000187240	DYNC2H1	dynein cytoplasmic 2 heavy chain 1	79659	11	103109430	Phagosome, Vasopressin-regulated water reabsorption, Salmonella infection	-1.42795	-0.513948	6.07283e-05	0.00409317
ENSG00000143222	UFC1	ubiquitin-fold modifier conjugating enzyme 1	51506	1	161153743	-	-1.07332	-0.102079	0.223673	0.733215
ENSG00000135387	CAPRIN1	cell cycle associated protein 1	4076	11	34051682	-	-1.02015	-0.0287796	0.531464	0.938627
ENSG00000165474	GJB2	gap junction protein beta 2	2706	13	20187464	-	2.39438	1.25965	4.12921e-07	9.87241e-05
ENSG00000145287	PLAC8	placenta specific 8	51316	4	83090057; 83094153	-	-1.08941	-0.123552	0.237388	0.745001
ENSG00000188596	CFAP54	cilia and flagella associated protein 54	144535	12	96489570	-	-1.35106	-0.434097	2.33448e-05	0.0020866
ENSG00000100644	HIF1A	hypoxia inducible factor 1 alpha subunit	3091	14	61695400; 61697621	HIF-1 signaling pathway, Mitophagy - animal, Autophagy - animal, Th17 cell differentiation, Thyroid hormone signaling pathway, Kaposi's sarcoma-associated herpesvirus infection, Pathways in cancer, Proteoglycans in cancer, Renal cell carcinoma, Central carbon metabolism in cancer, Choline metabolism in cancer	1.0911	0.125783	0.38784	0.864633
ENSG00000116489	CAPZA1	capping actin protein of muscle Z-line alpha subunit 1	829	1	112619452	Endocytosis	1.23192	0.300914	0.000211511	0.0101055
ENSG00000198886	ND4	NADH dehydrogenase, subunit 4 (complex I)	4538	MT	-	Oxidative phosphorylation, Retrograde endocannabinoid signaling, Parkinson's disease	-1.22786	-0.296148	0.179761	0.671465
ENSG00000114867	EIF4G1	eukaryotic translation initiation factor 4 gamma 1	1981	3	184314494; 184314501; 184315163; 184320312	RNA transport, Viral myocarditis	1.11938	0.162697	0.0159724	0.17975
ENSG00000154845	PPP4R1	protein phosphatase 4 regulatory subunit 1	9989	18	9546790	-	1.15605	0.209201	0.000228969	0.0106458
ENSG00000170477	KRT4	keratin 4	3851	12	52806542	-	2.08827	1.06231	0.0665603	0.412643
ENSG00000120694	HSPH1	heat shock protein family H (Hsp110) member 1	10808	13	31134973	Protein processing in endoplasmic reticulum	-1.15837	-0.212099	0.0341659	0.286125
ENSG00000137801	THBS1	thrombospondin 1	7057	15	39581078	Rap1 signaling pathway, p53 signaling pathway, Phagosome, PI3K-Akt signaling pathway, TGF-beta signaling pathway, Focal adhesion, ECM-receptor interaction, Malaria, Human papillomavirus infection, Proteoglycans in cancer, MicroRNAs in cancer, Bladder cancer	1.88247	0.912627	0.000153629	0.00811661
ENSG00000069329	VPS35	VPS35, retromer complex component	55737	16	46657978	Endocytosis	1.01914	0.0273554	0.60766	0.938627
ENSG00000083857	FAT1	FAT atypical cadherin 1	2195	4	186587782	-	-1.10626	-0.145692	0.200851	0.705037
ENSG00000177156	TALDO1	transaldolase 1	6888	11	747431	Pentose phosphate pathway	1.33237	0.413992	8.13827e-09	4.88014e-06
ENSG00000100664	EIF5	eukaryotic translation initiation factor 5	1983	14	103334001; 103334860	RNA transport	-1.02123	-0.0303111	0.741844	0.938627
ENSG00000148700	ADD3	adducin 3	120	10	109996349; 110005803; 110007935	-	-1.00397	-0.00571339	0.929514	0.959751
ENSG00000152332	UHMK1	U2AF homology motif kinase 1	127933	1	162497173; 162497804	-	-1.04916	-0.0692386	0.250476	0.756217
ENSG00000163466	ARPC2	actin related protein 2/3 complex subunit 2	10109	2	218217093; 218217396	Endocytosis, Fc gamma R-mediated phagocytosis, Regulation of actin cytoskeleton, Bacterial invasion of epithelial cells, Pathogenic Escherichia coli infection, Shigellosis, Salmonella infection	1.24237	0.313093	0.000749526	0.0242786
ENSG00000252010	SCARNA5	small Cajal body-specific RNA 5	677775	2	233275725	-	-1.06398	-0.0894684	0.522714	0.938627
ENSG00000123983	ACSL3	acyl-CoA synthetase long-chain family member 3	2181	2	222861013	Fatty acid biosynthesis, Fatty acid degradation, PPAR signaling pathway, Peroxisome, Ferroptosis, Adipocytokine signaling pathway	1.20589	0.270102	0.000479332	0.0180666
ENSG00000123416	TUBA1B	tubulin alpha 1b	10376	12	49127783	Phagosome, Apoptosis, Tight junction, Gap junction, Pathogenic Escherichia coli infection	1.30542	0.384509	0.000600142	0.0207688
ENSG00000118181	RPS25	ribosomal protein S25	6230	11	119015712	Ribosome	1.01672	0.0239282	0.766494	0.938627
ENSG00000103811	CTSH	cathepsin H	1512	15	78921749	Lysosome, Apoptosis	-1.23973	-0.310021	0.00689812	0.106678
ENSG00000125107	CNOT1	CCR4-NOT transcription complex subunit 1	23019	16	58519945; 58543152	RNA degradation	-1.16711	-0.22294	0.00703406	0.107883
ENSG00000230989	HSBP1	heat shock factor binding protein 1	3281	16	83807902	-	1.12609	0.171317	0.0376159	0.302119
ENSG00000188643	S100A16	S100 calcium binding protein A16	140576	1	153606882	-	2.02885	1.02066	1.4728e-07	4.56515e-05
ENSG00000167642	SPINT2	serine peptidase inhibitor, Kunitz type 2	10653	19	38264457	-	1.21756	0.283997	0.000190536	0.00944429
ENSG00000183742	MACC1	MACC1, MET transcriptional regulator	346389	7	20134655	-	1.15233	0.204551	0.311575	0.804405
ENSG00000167460	TPM4	tropomyosin 4	7171	19	16067506; 16076324	Cardiac muscle contraction, Adrenergic signaling in cardiomyocytes, Hypertrophic cardiomyopathy (HCM), Dilated cardiomyopathy (DCM)	1.48619	0.571614	0.000173969	0.00882741
ENSG00000071127	WDR1	WD repeat domain 1	9948	4	10074338	-	1.17385	0.231247	0.0167385	0.185337
ENSG00000171552	BCL2L1	BCL2 like 1	598	20	31664451; 31664457	Ras signaling pathway, NF-kappa B signaling pathway, Mitophagy - animal, Autophagy - animal, PI3K-Akt signaling pathway, Apoptosis, Apoptosis - multiple species, NOD-like receptor signaling pathway, Jak-STAT signaling pathway, Amyotrophic lateral sclerosis (ALS), Toxoplasmosis, HTLV-I infection, Pathways in cancer, Transcriptional misregulation in cancer, Pancreatic cancer, Chronic myeloid leukem…	1.0141	0.0201946	0.819944	0.938627
ENSG00000229117	RPL41	ribosomal protein L41	6171	12	56116589	Ribosome	1.0955	0.131595	0.133703	0.584528
[truncated: 49,753 more rows]

## Sheet: Sup Tab 24 IS1(TT) vs Air 24hrs
ID	Symbol	Description	EntrezID	Chrom	ChromLoc	KEGG Pathways	FC	logFC	P.Value	adj.P.Val
[truncated: 50,214 more rows]

## Sheet: Sup Tab 25 IS1(TT) vs Air 48hrs
ID	Symbol	Description	EntrezID	Chrom	ChromLoc	KEGG Pathways	FC	logFC	P.Value	adj.P.Val
[truncated: 50,214 more rows]
